# Supplementary material for: Epigenetic age acceleration, telomere length, and neurocognitive function in long-term survivors of childhood cancer
Source: Nat Commun. 2025 Nov 27;16:10655. doi: 10.1038/s41467-025-65664-5 (PMC12660399; doi:10.1038/s41467-025-65664-5)
Supplement: Supplementary file 4 — Source Data File [file 41467_2025_65664_MOESM4_ESM.xlsx]

## Sheet: Table 1
sjlid	Sample_Collection_Age	sex	group	grade	intrathecal	newCRT	newbrainsurg	CNSdirct	HD_Methotrex	HD_Cytarab	CRTdosegrp	IV_Vincri	anthracyclines_any	aaclassic_any	corticosteroids_any	dxage	abdpelRT	platinum	chestrtdosegp	abdpelRTdosegp	potential_chest_5	diaggrp2	AnyRT	bmiadj_n	cbmscore_num_cond	tdiag	phys_act	smoking
SJL0253301	43-47	0	1	2	0	1	1	1	0	0	3: >30 Gy	1	1	1	1	0-5	1	0	1	2	1	Acute lymphoblastic leukemia	1	30.6	3	40-44	4	2
SJL1063101	38-42	1	1	2	1	1	0	1	0	0	2: >20 to 30 Gy	1	1	1	1	0-5	0	0	0	0	0	Acute lymphoblastic leukemia	1	29.2	2	30-34	6.75	3
SJL1063201	38-42	0	1	3	1	1	0	1	0	0	2: >20 to 30 Gy	1	1	1	1	6-10	0	0	0	0	0	Acute lymphoblastic leukemia	1	27.6	1	30-34	6.75	3
SJL1063401	48-52	0	1	4	1	1	0	1	0	0	2: >20 to 30 Gy	1	1	1	1	11-15	0	0	0	0	0	Acute lymphoblastic leukemia	1	26	2	30-34	11	3
SJL1063501	33-37	1	1	3	1	1	0	1	0	0	2: >20 to 30 Gy	1	1	1	1	0-5	0	0	0	0	0	Acute lymphoblastic leukemia	1	61.9	3	30-34	3	3
SJL1064001	43-47	0	1	3	1	1	0	1	0	0	2: >20 to 30 Gy	1	1	1	1	6-10	0	0	0	0	0	Acute lymphoblastic leukemia	1	31.7	2	30-34	18	3
SJL1064501	43-47	1	1	6	1	1	0	1	0	0	2: >20 to 30 Gy	1	0	1	1	0-5	0	0	0	0	0	Acute lymphoblastic leukemia	1	29.3	1	40-44	1.5	3
SJL1064801	38-42	0	1	1	1	1	0	1	0	0	3: >30 Gy	1	1	1	1	6-10	0	0	0	0	0	Acute lymphoblastic leukemia	1	31.5	2	35-39	2	2
SJL1064901	33-37	1	1	2	1	1	1	1	0	0	1: >0 to 20 Gy	1	1	0	1	0-5	0	0	0	0	0	Acute lymphoblastic leukemia	1	40.5	2	30-34	0	3
SJL1065301	48-52	0	1	2	1	1	0	1	0	0	2: >20 to 30 Gy	1	1	0	1	16-20	0	0	0	0	0	Acute lymphoblastic leukemia	1	33.1	3	30-34	38.3333	1
SJL1065501	28-32	1	1	.	1	0	0	1	1	0		1	0	0	1	0-5	0	0	0	0	0	Acute lymphoblastic leukemia	0	21.8	0	25-29	0	1
SJL1065601	28-32	0	1	5	1	1	0	1	0	0	1: >0 to 20 Gy	1	1	1	1	0-5	0	0	0	0	0	Acute lymphoblastic leukemia	1	38.2	1	25-29	4	3
SJL1066001	28-32	1	1	2	1	1	0	1	0	0	1: >0 to 20 Gy	1	1	1	1	0-5	0	0	0	0	0	Acute lymphoblastic leukemia	1	26.2	0	25-29	4.5	1
SJL1066301	43-47	1	1	7	1	1	0	1	0	0	1: >0 to 20 Gy	1	1	1	1	11-15	0	0	0	0	0	Acute lymphoblastic leukemia	1	25.9	1	25-29	1.33333	1
SJL1066601	33-37	1	1	3	1	1	0	1	0	0	2: >20 to 30 Gy	1	0	0	1	0-5	0	0	0	0	0	Acute lymphoblastic leukemia	1	51	2	30-34	14	3
SJL1067101	38-42	0	1	7	1	0	0	1	1	0		1	0	0	1	6-10	0	0	0	0	0	Acute lymphoblastic leukemia	0	33	2	30-34	3.33333	3
SJL1067201	33-37	1	1	6	1	0	0	1	1	0		1	0	0	1	0-5	0	0	0	0	0	Acute lymphoblastic leukemia	0	33.8	1	35-39	9	2
SJL1067301	38-42	0	1	5	1	1	0	1	1	0	3: >30 Gy	1	0	1	1	6-10	0	0	1	2	0	Acute lymphoblastic leukemia	1	43	3	30-34	6	1
SJL1067501	33-37	1	1	5	1	0	0	1	1	0		1	0	0	1	0-5	0	0	0	0	0	Acute lymphoblastic leukemia	0	22.1	1	30-34	10.3333	2
SJL1067601	38-42	1	1	.	1	1	0	1	0	0	2: >20 to 30 Gy	1	1	1	1	0-5	0	0	0	0	0	Acute lymphoblastic leukemia	1	21.7	2	35-39	0	3
SJL1068801	33-37	1	1	5	1	1	0	1	0	0	1: >0 to 20 Gy	1	1	1	1	0-5	0	0	0	0	0	Acute lymphoblastic leukemia	1	26.8	2	25-29	0.666667	3
SJL1069201	38-42	1	1	6	1	0	0	1	1	0		1	0	0	1	0-5	0	0	0	0	0	Acute lymphoblastic leukemia	0	22.1	0	35-39	2	3
SJL1069301	28-32	0	1	3	1	1	0	1	0	0	2: >20 to 30 Gy	1	0	0	1	0-5	0	0	0	0	0	Acute lymphoblastic leukemia	1	40.3	3	25-29	0	3
SJL1069401	28-32	0	1	8	1	1	0	1	0	0	1: >0 to 20 Gy	1	1	1	1	0-5	0	0	0	0	0	Acute lymphoblastic leukemia	1	32.3	1	25-29	42	1
SJL1069501	33-37	0	1	.	1	1	1	1	0	0	1: >0 to 20 Gy	1	1	1	1	0-5	0	0	0	0	0	Acute lymphoblastic leukemia	1	30.2	0	30-34	4	1
SJL1070101	28-32	1	1	6	1	1	0	1	0	0	1: >0 to 20 Gy	1	1	1	1	0-5	0	0	0	0	0	Acute lymphoblastic leukemia	1	24.8	0	25-29	1.5	3
SJL1070501	33-37	0	1	6	1	1	0	1	0	0	1: >0 to 20 Gy	1	1	1	1	0-5	0	0	0	0	0	Acute lymphoblastic leukemia	1	45.6	3	30-34	1.5	2
SJL1070901	38-42	1	1	6	1	0	0	1	1	0		1	0	0	1	6-10	0	0	0	0	0	Acute lymphoblastic leukemia	0	31.9	2	30-34	2	3
SJL1071401	33-37	1	1	3	1	1	0	1	0	0	1: >0 to 20 Gy	1	1	1	1	0-5	0	0	0	0	0	Acute lymphoblastic leukemia	1	23.7	1	30-34	42	1
SJL1072801	33-37	1	1	3	1	0	0	1	1	0		1	0	1	1	0-5	0	0	0	0	0	Acute lymphoblastic leukemia	0	20	2	30-34	17.5	3
SJL1073301	28-32	0	1	.	1	1	0	1	0	0	1: >0 to 20 Gy	1	1	1	1	0-5	0	0	0	0	0	Acute lymphoblastic leukemia	1	26	0	25-29	3.66667	1
SJL1074301	33-37	0	1	.	1	0	0	1	1	0		1	1	0	1	0-5	0	0	1	0	0	Acute lymphoblastic leukemia	1	26.2	0	30-34	0.666667	1
SJL1074801	33-37	1	1	6	1	0	0	1	1	0		1	0	0	1	0-5	0	0	0	0	0	Acute lymphoblastic leukemia	0	33.4	2	30-34	0	2
SJL1074901	43-47	0	1	6	1	1	0	1	0	0	2: >20 to 30 Gy	1	1	0	1	11-15	0	0	0	0	0	Acute lymphoblastic leukemia	1	25.1	0	30-34	42	2
SJL1075001	43-47	0	1	.	1	0	0	1	1	0		1	0	0	1	11-15	0	0	0	0	0	Acute lymphoblastic leukemia	0	28.8	0	30-34	17.5	3
SJL1078101	38-42	0	1	2	1	0	0	1	1	0		1	0	0	1	11-15	0	0	0	0	0	Acute lymphoblastic leukemia	0	31.6	2	25-29	7	3
SJL1078701	33-37	0	1	6	1	1	0	1	0	0	3: >30 Gy	1	1	1	1	0-5	0	0	0	0	0	Acute lymphoblastic leukemia	1	27.1	1	30-34	32	3
SJL1078901	33-37	0	1	6	1	0	0	1	1	0		1	0	1	1	0-5	0	0	0	0	0	Acute lymphoblastic leukemia	1	26.8	0	30-34	2	3
SJL1079401	28-32	0	1	3	1	1	0	1	0	0	1: >0 to 20 Gy	1	1	1	1	0-5	0	0	0	0	0	Acute lymphoblastic leukemia	1	28.1	1	25-29	5	3
SJL1079501	38-42	1	1	3	1	0	0	1	1	0		1	0	0	1	6-10	0	0	0	0	0	Acute lymphoblastic leukemia	0	23.1	2	25-29	6.5	2
SJL1079801	43-47	0	1	5	1	1	0	1	0	0	1: >0 to 20 Gy	1	1	1	1	11-15	0	0	0	0	0	Acute lymphoblastic leukemia	1	34.8	2	25-29	3.75	3
SJL1080401	43-47	0	1	7	1	1	0	1	0	0	1: >0 to 20 Gy	1	1	1	1	6-10	0	0	0	0	0	Acute lymphoblastic leukemia	1	34.1	2	30-34	0.666667	3
SJL1080501	38-42	1	1	1	1	0	0	1	1	0		1	0	0	1	11-15	0	1	0	0	0	Acute lymphoblastic leukemia	1	18.4	0	30-34	0	1
SJL1080801	38-42	1	1	3	1	1	0	1	0	0	1: >0 to 20 Gy	1	1	1	1	6-10	0	0	0	0	0	Acute lymphoblastic leukemia	1	43	3	30-34	0	1
SJL1081201	33-37	0	1	6	1	1	0	1	1	0	3: >30 Gy	1	1	1	1	0-5	1	0	1	2	1	Acute lymphoblastic leukemia	1	25.4	1	30-34	1.5	2
SJL1081801	38-42	1	1	6	1	1	1	1	0	0	1: >0 to 20 Gy	1	0	0	1	6-10	0	0	0	0	0	Acute lymphoblastic leukemia	1	41.7	3	30-34	0.166667	3
SJL1082001	38-42	1	1	3	1	1	1	1	0	0	3: >30 Gy	1	1	0	1	0-5	1	0	1	2	1	Acute lymphoblastic leukemia	1	32.6	2	35-39	0.333333	3
SJL1082301	28-32	1	1	3	1	1	0	1	0	0	2: >20 to 30 Gy	1	0	0	1	0-5	0	0	0	0	0	Acute lymphoblastic leukemia	1	33.8	0	25-29	2	3
SJL1082601	38-42	1	1	4	1	1	0	1	0	0	1: >0 to 20 Gy	1	1	1	1	0-5	0	0	0	0	0	Acute lymphoblastic leukemia	1	34.2	2	35-39	1	3
SJL1082701	33-37	0	1	6	1	0	0	1	1	0		1	0	1	1	0-5	0	0	0	0	0	Acute lymphoblastic leukemia	1	26.4	0	30-34	1.5	2
SJL1082901	33-37	0	1	1	1	0	0	1	0	0		1	0	0	1	0-5	0	0	0	0	0	Acute lymphoblastic leukemia	0	31	1	30-34	0.5	1
SJL1083001	33-37	1	1	3	1	1	0	1	0	0	2: >20 to 30 Gy	1	1	0	1	0-5	0	0	0	0	0	Acute lymphoblastic leukemia	1	39.4	2	25-29	4.5	3
SJL1083101	33-37	1	1	3	1	1	0	1	0	0	1: >0 to 20 Gy	1	1	1	1	0-5	0	0	0	0	0	Acute lymphoblastic leukemia	1	46	3	30-34	35	3
SJL1083601	33-37	1	1	.	1	1	0	1	1	0	2: >20 to 30 Gy	1	1	1	1	0-5	0	0	0	0	0	Acute lymphoblastic leukemia	1	33.1	1	30-34	9.75	3
SJL1083801	33-37	0	1	2	1	1	0	1	0	0	1: >0 to 20 Gy	1	0	0	1	0-5	0	0	0	0	0	Acute lymphoblastic leukemia	1	25.7	0	35-39	1.2	2
SJL1083901	43-47	1	1	4	1	1	0	1	0	0	2: >20 to 30 Gy	1	0	0	1	0-5	0	0	0	0	0	Acute lymphoblastic leukemia	1	38.4	2	35-39	10	3
SJL1084201	38-42	0	1	3	1	1	0	1	0	0	1: >0 to 20 Gy	1	0	1	1	0-5	0	0	0	0	0	Acute lymphoblastic leukemia	1	29.1	2	40-44	0.833333	2
SJL1084301	38-42	1	1	5	1	1	0	1	0	0	2: >20 to 30 Gy	1	0	0	1	0-5	0	0	0	0	0	Acute lymphoblastic leukemia	1	39.5	3	30-34	0.5	3
SJL1084701	43-47	0	1	8	1	1	0	1	0	0	3: >30 Gy	1	0	1	1	6-10	0	0	0	0	0	Acute lymphoblastic leukemia	1	34.9	2	35-39	3	1
SJL1084901	38-42	1	1	8	1	1	1	1	0	0	2: >20 to 30 Gy	1	0	1	1	0-5	0	0	0	0	0	Acute lymphoblastic leukemia	1	49.6	3	30-34	0.75	3
SJL1085101	38-42	1	1	2	1	1	0	1	0	0	2: >20 to 30 Gy	1	0	1	1	6-10	0	0	0	0	0	Acute lymphoblastic leukemia	1	26.2	0	35-39	16.5	1
SJL1223201	38-42	1	1	7	1	1	0	1	0	0	2: >20 to 30 Gy	1	0	1	1	0-5	0	0	0	0	0	Acute lymphoblastic leukemia	1	30.4	1	35-39	2.33333	3
SJL1223401	48-52	1	1	5	1	1	0	1	0	0	2: >20 to 30 Gy	1	0	1	1	6-10	0	0	0	0	0	Acute lymphoblastic leukemia	1	19.5	0	40-44	0.666667	3
SJL1223901	38-42	0	1	5	1	0	0	1	1	0		1	0	0	1	6-10	0	0	0	0	0	Acute lymphoblastic leukemia	0	26	0	30-34	9	3
SJL1224201	33-37	0	1	6	1	1	0	1	0	0	1: >0 to 20 Gy	1	1	1	1	6-10	0	0	0	0	0	Acute lymphoblastic leukemia	1	27.8	0	25-29	1.5	3
SJL1224701	38-42	0	1	6	1	1	0	1	0	0	2: >20 to 30 Gy	1	0	0	1	6-10	0	0	0	0	0	Acute lymphoblastic leukemia	1	28	0	30-34	5	3
SJL1225401	38-42	1	1	5	1	0	0	1	1	0		1	0	0	1	6-10	0	0	0	0	0	Acute lymphoblastic leukemia	0	33.7	0	30-34	1	3
SJL1225801	48-52	0	1	8	1	1	1	1	0	0	2: >20 to 30 Gy	1	0	1	1	6-10	0	0	0	0	0	Acute lymphoblastic leukemia	1	26.2	2	40-44	30	3
SJL1225910	38-42	1	1	3	0	0	0	0	0	0		0	0	0	0	0-5	0	0	0	0	0	Neuroblastoma	0	40.2	1	40-44	0	3
SJL1226807	53-57	0	1	6	0	0	0	0	0	0		1	0	1	0	11-15	1	0	1	3	1	Hodgkin lymphoma	1	21.7	2	40-44	3.5	1
SJL1227001	48-52	1	1	4	0	1	0	1	0	0	3: >30 Gy	1	0	1	1	6-10	1	0	1	2	1	Acute lymphoblastic leukemia	1	36.4	2	40-44	7.33333	2
SJL1237801	48-52	1	1	3	0	1	0	1	0	0	3: >30 Gy	1	0	1	1	6-10	1	0	1	2	1	Acute lymphoblastic leukemia	1	24	1	40-44	0.833333	2
SJL1238509	43-47	0	1	6	0	0	0	0	0	0		1	0	0	0	0-5	1	0	2	3	1	Wilms tumor	1	17.7	0	40-44	42	3
SJL1240301	48-52	1	1	2	0	1	0	1	0	0	3: >30 Gy	1	0	1	1	6-10	1	0	1	2	1	Acute lymphoblastic leukemia	1	25.3	1	40-44	11	1
SJL1240501	43-47	1	1	1	0	1	1	1	0	0	3: >30 Gy	1	0	1	1	0-5	1	0	1	2	1	Acute lymphoblastic leukemia	1	23.2	2	40-44	1	.
SJL1244817	48-52	0	1	1	0	0	0	0	0	0		1	0	1	0	0-5	0	0	0	0	0	Soft tissue sarcoma	0	32.5207	2	40-44	42	1
SJL1244916	53-57	0	1	2	0	1	1	1	0	0	3: >30 Gy	1	0	1	0	6-10	0	0	0	0	0	Rhabdomyosarcoma	1	36.4	2	45-49	.	2
SJL1245009	43-47	0	1	5	0	0	0	0	0	0		1	0	0	0	0-5	1	0	1	3	1	Wilms tumor	1	18.7	1	40-44	5.5	2
SJL1245501	43-47	0	1	6	0	1	0	1	0	0	3: >30 Gy	1	1	1	1	0-5	1	0	1	2	1	Acute lymphoblastic leukemia	1	28.5	2	40-44	0	1
SJL1245601	43-47	1	1	4	0	1	1	1	0	0	3: >30 Gy	1	1	1	1	0-5	1	0	1	2	1	Acute lymphoblastic leukemia	1	35.4	2	40-44	5.83333	3
SJL1246207	58-62	1	1	6	0	0	0	0	0	0		1	0	1	0	11-15	0	0	2	0	1	Hodgkin lymphoma	1	23.7	1	40-44	7	2
SJL1246607	48-52	1	1	5	0	0	0	0	0	0		1	0	1	0	6-10	0	0	1	0	1	Hodgkin lymphoma	1	19.7	3	40-44	3.96667	2
SJL1249801	43-47	0	1	5	0	1	0	1	0	0	3: >30 Gy	1	0	1	1	0-5	1	0	1	2	1	Acute lymphoblastic leukemia	1	35.7	2	40-44	0	2
SJL1257701	33-37	1	1	.	1	0	0	1	1	0		1	0	0	1	0-5	0	0	0	0	0	Acute lymphoblastic leukemia	0	42.7	2	30-34	.	1
SJL1257801	28-32	1	1	8	1	1	0	1	0	0	1: >0 to 20 Gy	1	1	1	1	0-5	0	0	0	0	0	Acute lymphoblastic leukemia	1	41	2	25-29	15.75	3
SJL1258201	38-42	0	1	5	1	1	0	1	0	0	3: >30 Gy	1	0	1	1	0-5	0	0	1	0	1	Acute lymphoblastic leukemia	1	36	2	35-39	6.5	3
SJL1258401	43-47	1	1	6	1	1	0	1	0	0	2: >20 to 30 Gy	1	1	1	1	11-15	0	0	0	0	0	Acute lymphoblastic leukemia	1	54.8	3	35-39	6	2
SJL1258501	48-52	0	1	5	1	1	1	1	0	0	3: >30 Gy	1	0	1	1	11-15	0	0	0	0	0	Acute lymphoblastic leukemia	1	25	2	35-39	42	1
SJL1258601	43-47	0	1	7	1	1	1	1	0	0	3: >30 Gy	1	1	1	1	6-10	0	0	0	0	0	Acute lymphoblastic leukemia	1	37.6	3	35-39	0	2
SJL1258801	43-47	1	1	6	1	1	0	1	0	0	2: >20 to 30 Gy	1	0	1	1	6-10	0	0	0	0	0	Acute lymphoblastic leukemia	1	35.7	3	35-39	4.5	3
SJL1259001	33-37	0	1	6	1	1	0	1	0	0	2: >20 to 30 Gy	1	1	0	1	0-5	0	0	0	0	0	Acute lymphoblastic leukemia	1	26	1	35-39	2.83333	3
SJL1259201	48-52	0	1	4	1	1	0	1	0	0	3: >30 Gy	1	1	1	1	6-10	1	0	1	2	1	Acute lymphoblastic leukemia	1	27.3	3	35-39	0	3
SJL1259401	43-47	1	1	6	1	1	0	1	0	0	2: >20 to 30 Gy	1	1	0	1	6-10	0	0	0	0	0	Acute lymphoblastic leukemia	1	23.5	1	35-39	1.5	2
SJL1259501	33-37	1	1	5	1	1	0	1	0	0	2: >20 to 30 Gy	1	1	0	1	0-5	0	0	0	0	0	Acute lymphoblastic leukemia	1	38.4	2	30-34	1	3
SJL1259602	38-42	1	1	.	1	0	0	1	0	0		1	1	1	1	0-5	0	0	0	0	0	AML	0	26	2	35-39	3.33333	3
SJL1259701	33-37	0	1	4	1	1	0	1	0	0	2: >20 to 30 Gy	1	1	1	1	0-5	0	0	0	0	0	Acute lymphoblastic leukemia	1	25.4	1	30-34	12	1
SJL1260502	48-52	1	1	6	1	0	0	1	0	0		1	1	1	1	11-15	0	0	0	0	0	AML	0	25.9	1	30-34	7.25	1
SJL1260701	33-37	1	1	5	1	1	0	1	0	0	2: >20 to 30 Gy	1	1	0	1	0-5	0	0	0	0	0	Acute lymphoblastic leukemia	1	30.8	2	30-34	0	1
SJL1260801	38-42	0	1	6	1	1	1	1	0	0	3: >30 Gy	1	1	0	1	0-5	0	0	0	0	0	Acute lymphoblastic leukemia	1	33.2	1	35-39	1.25	3
SJL1260901	33-37	0	1	5	1	1	0	1	0	0	2: >20 to 30 Gy	1	1	0	1	0-5	0	0	0	0	0	Acute lymphoblastic leukemia	1	49	3	30-34	1.83333	2
SJL1261001	38-42	0	1	5	1	1	0	1	0	0	2: >20 to 30 Gy	1	1	0	1	0-5	0	0	0	0	0	Acute lymphoblastic leukemia	1	35.9	2	35-39	19	3
SJL1261201	48-52	0	1	2	1	1	0	1	0	0	3: >30 Gy	1	1	0	1	11-15	1	0	1	2	1	Acute lymphoblastic leukemia	1	26.2	3	35-39	0	1
SJL1261801	38-42	0	1	6	1	1	0	1	0	0	3: >30 Gy	1	1	1	1	0-5	0	0	1	2	0	Acute lymphoblastic leukemia	1	32.7	2	35-39	0.75	3
SJL1261901	43-47	1	1	3	1	1	0	1	0	0	3: >30 Gy	1	0	0	1	0-5	0	0	1	2	0	Acute lymphoblastic leukemia	1	25.2	3	40-44	0	3
SJL1262101	48-52	0	1	6	1	1	0	1	0	0	3: >30 Gy	1	1	0	1	6-10	0	0	0	0	0	Acute lymphoblastic leukemia	1	32.2	2	40-44	1.5	3
SJL1262202	43-47	1	1	7	0	0	0	0	0	0		1	1	1	1	6-10	0	0	0	0	0	AML	0	32.1	1	35-39	12.5	3
SJL1262501	38-42	1	1	6	1	1	0	1	0	0	3: >30 Gy	1	1	1	1	0-5	0	0	1	2	0	Acute lymphoblastic leukemia	1	37.5	2	35-39	0.333333	3
SJL1262901	48-52	1	1	6	1	1	0	1	0	0	2: >20 to 30 Gy	1	1	0	1	11-15	0	0	0	0	0	Acute lymphoblastic leukemia	1	41.7	3	35-39	3	1
SJL1263101	43-47	0	1	6	1	1	0	1	0	0	3: >30 Gy	1	1	0	1	6-10	1	0	1	2	1	Acute lymphoblastic leukemia	1	33	2	35-39	42	3
SJL1263701	28-32	0	1	4	1	1	0	1	0	0	3: >30 Gy	1	1	1	1	0-5	0	0	0	0	0	Acute lymphoblastic leukemia	1	39.3	2	25-29	0	3
SJL1264801	38-42	0	1	6	1	1	0	1	1	0	3: >30 Gy	1	0	1	1	11-15	0	0	0	0	0	Acute lymphoblastic leukemia	1	37.4	3	25-29	30	3
SJL1264901	38-42	0	1	5	1	1	0	1	0	0	1: >0 to 20 Gy	1	1	1	1	6-10	0	0	0	0	0	Acute lymphoblastic leukemia	1	19.7	1	30-34	42	1
SJL1265001	33-37	1	1	3	1	1	0	1	0	0	1: >0 to 20 Gy	1	1	1	1	0-5	0	0	0	0	0	Acute lymphoblastic leukemia	1	42.4	2	30-34	0	3
SJL1265101	28-32	0	1	6	1	1	0	1	1	0	1: >0 to 20 Gy	1	1	1	1	0-5	0	0	0	0	0	Acute lymphoblastic leukemia	1	31.2	2	20-24	6	2
SJL1265301	38-42	1	1	3	1	0	0	1	1	0		1	0	0	1	11-15	0	0	0	0	0	Acute lymphoblastic leukemia	0	19.4	1	25-29	4	1
SJL1265601	33-37	1	1	5	1	0	0	1	1	0		1	1	1	1	6-10	0	0	0	0	0	Acute lymphoblastic leukemia	0	37.2	2	25-29	0.5	3
SJL1265701	28-32	1	1	6	1	1	0	1	1	0	1: >0 to 20 Gy	1	1	1	1	0-5	0	0	0	0	0	Acute lymphoblastic leukemia	1	24.7	0	25-29	1	1
SJL1265801	43-47	0	1	6	1	1	0	1	1	0	1: >0 to 20 Gy	1	1	1	1	16-20	0	0	0	0	0	Acute lymphoblastic leukemia	1	23	1	25-29	6	3
SJL1266701	38-42	0	1	6	1	1	0	1	1	0	2: >20 to 30 Gy	1	1	1	1	11-15	0	0	0	0	0	Acute lymphoblastic leukemia	1	26.4	0	25-29	9	1
SJL1266901	23-27	1	1	3	1	1	0	1	1	0	1: >0 to 20 Gy	1	1	1	1	0-5	0	0	0	0	0	Acute lymphoblastic leukemia	1	50.7	3	20-24	0	3
SJL1267001	23-27	0	1	6	1	1	0	1	1	0	1: >0 to 20 Gy	1	1	1	1	0-5	0	0	0	0	0	Acute lymphoblastic leukemia	1	35.8	2	20-24	0.5	3
SJL1267201	28-32	0	1	3	1	0	0	1	1	0		1	1	1	1	0-5	0	0	0	0	0	Acute lymphoblastic leukemia	0	24.2	2	25-29	6.33333	2
SJL1267701	28-32	1	1	7	1	0	0	1	1	0		1	1	1	1	0-5	0	0	0	0	0	Acute lymphoblastic leukemia	0	31.9	0	25-29	4.5	3
SJL1268101	28-32	1	1	2	1	1	0	1	1	0	2: >20 to 30 Gy	1	1	1	1	6-10	0	0	0	0	0	Acute lymphoblastic leukemia	1	24.4	0	20-24	0.333333	1
SJL1268201	28-32	0	1	6	1	1	0	1	1	0	3: >30 Gy	1	1	1	1	0-5	0	0	0	0	0	Acute lymphoblastic leukemia	1	38.8	1	25-29	6.75	3
SJL1268501	43-47	0	1	7	1	1	0	1	0	0	3: >30 Gy	1	0	1	1	6-10	0	0	0	0	0	Acute lymphoblastic leukemia	1	28.1	2	40-44	9	3
SJL1268901	28-32	1	1	6	1	1	0	1	1	0	1: >0 to 20 Gy	1	0	1	1	0-5	0	0	0	0	0	Acute lymphoblastic leukemia	1	35.2	1	25-29	3.41667	3
SJL1269101	38-42	0	1	5	1	1	0	1	0	0	2: >20 to 30 Gy	1	0	0	1	0-5	0	0	0	0	0	Acute lymphoblastic leukemia	1	35.1	2	35-39	36	3
SJL1269301	33-37	0	1	7	1	0	0	1	1	0		1	0	0	1	0-5	0	0	0	0	0	Acute lymphoblastic leukemia	0	28.7	1	30-34	13	3
SJL1269601	38-42	0	1	6	1	0	0	1	1	0		1	0	0	1	6-10	0	0	0	0	0	Acute lymphoblastic leukemia	0	60.1	2	30-34	5	3
SJL1269801	33-37	0	1	5	1	0	0	1	1	0		1	0	0	1	0-5	0	0	0	0	0	Acute lymphoblastic leukemia	0	26.7	1	30-34	3.25	2
SJL1270001	38-42	0	1	3	1	1	0	1	0	0	2: >20 to 30 Gy	1	0	1	1	0-5	0	0	0	0	0	Acute lymphoblastic leukemia	1	38.2	1	35-39	0.75	3
SJL1270201	53-57	1	1	7	1	1	0	1	0	0	2: >20 to 30 Gy	1	0	0	1	11-15	0	0	0	0	0	Acute lymphoblastic leukemia	1	21	2	40-44	0	3
SJL1270301	48-52	1	1	7	1	1	1	1	0	0	2: >20 to 30 Gy	1	0	0	1	6-10	0	0	0	0	0	Acute lymphoblastic leukemia	1	27.8	1	40-44	1.5	3
SJL1270401	43-47	1	1	2	0	1	0	1	0	0	2: >20 to 30 Gy	1	0	1	1	0-5	1	0	1	2	1	Acute lymphoblastic leukemia	1	31.4	2	40-44	0	1
SJL1270601	43-47	1	1	6	1	1	1	1	0	0	2: >20 to 30 Gy	1	0	0	1	0-5	0	0	0	0	0	Acute lymphoblastic leukemia	1	31.5	1	40-44	1.5	3
SJL1277801	28-32	1	1	6	1	1	0	1	0	0	1: >0 to 20 Gy	1	1	1	1	0-5	0	0	0	0	0	Acute lymphoblastic leukemia	1	39.7	2	25-29	1	3
SJL1278101	33-37	0	1	5	1	1	1	1	1	0	3: >30 Gy	1	0	1	1	0-5	1	0	1	2	1	Acute lymphoblastic leukemia	1	39.3	2	25-29	1.5	3
SJL1278201	38-42	0	1	5	1	0	0	1	1	0		1	0	0	1	6-10	0	0	0	0	0	Acute lymphoblastic leukemia	0	34.6	1	25-29	0	3
SJL1278301	28-32	0	1	.	1	1	0	1	0	0	2: >20 to 30 Gy	1	0	0	1	0-5	0	0	0	0	0	Acute lymphoblastic leukemia	1	32.9	1	25-29	15	2
SJL1278401	38-42	0	1	5	1	1	0	1	0	0	2: >20 to 30 Gy	1	0	0	1	11-15	0	0	0	0	0	Acute lymphoblastic leukemia	1	20.3729	3	25-29	42	3
SJL1278801	28-32	1	1	6	1	0	0	1	1	0		1	0	0	1	0-5	0	0	0	0	0	Acute lymphoblastic leukemia	0	37.7	1	25-29	5	3
SJL1278901	23-27	1	1	7	1	1	0	1	0	0	3: >30 Gy	1	0	1	1	0-5	1	0	1	2	1	Acute lymphoblastic leukemia	1	22.6	1	25-29	2.66667	3
SJL1279401	38-42	0	1	1	1	1	0	1	1	0	3: >30 Gy	1	1	1	1	6-10	0	0	0	0	0	Acute lymphoblastic leukemia	1	25.8	2	25-29	0	2
SJL1279909	28-32	0	1	3	0	0	0	0	0	0		1	1	0	0	0-5	0	0	0	0	0	Wilms tumor	0	29.2	1	25-29	42	3
SJL1280009	33-37	0	1	4	0	0	0	0	0	0		1	0	0	0	0-5	1	0	1	2	1	Wilms tumor	1	14.3	0	30-34	42	1
SJL1280512	38-42	1	1	4	0	0	0	0	0	0		1	1	1	0	11-15	1	0	0	3	0	Ewing sarcoma family of tumors	1	16.6	2	25-29	42	1
SJL1281109	33-37	1	1	6	0	0	0	0	0	0		1	1	0	0	0-5	1	1	1	2	1	Wilms tumor	1	29.3	0	25-29	0	3
SJL1281801	33-37	1	1	7	1	0	0	1	1	0		1	0	0	1	0-5	0	0	0	0	0	Acute lymphoblastic leukemia	0	21.3	0	30-34	20	3
SJL1282001	28-32	0	1	5	1	0	0	1	0	0		1	1	1	1	0-5	0	0	0	0	0	Acute lymphoblastic leukemia	0	36.4	1	25-29	3.5	2
SJL1282201	33-37	0	1	.	1	1	0	1	0	0	1: >0 to 20 Gy	1	1	1	1	0-5	0	0	0	0	0	Acute lymphoblastic leukemia	1	41.9	2	30-34	6.75	2
SJL1283001	28-32	0	1	3	1	0	0	1	0	0		1	0	0	1	0-5	0	0	0	0	0	Acute lymphoblastic leukemia	0	34.4	0	25-29	3	1
SJL1283401	28-32	0	1	5	1	1	0	1	0	0	1: >0 to 20 Gy	1	1	1	1	0-5	0	0	0	0	0	Acute lymphoblastic leukemia	1	45.7	2	25-29	8	3
SJL1283601	28-32	1	1	5	1	0	0	1	1	0		1	0	0	1	0-5	0	0	0	0	0	Acute lymphoblastic leukemia	0	26.9	0	25-29	1.66667	1
SJL1283801	43-47	1	1	6	1	0	0	1	1	0		1	0	0	1	11-15	0	0	0	0	0	Acute lymphoblastic leukemia	0	32.6	2	25-29	3	3
SJL1283901	38-42	1	1	6	1	1	0	1	1	0	3: >30 Gy	1	0	1	1	6-10	1	0	1	2	1	Acute lymphoblastic leukemia	1	34.8	2	30-34	3	3
SJL1284001	38-42	1	1	3	1	1	0	1	0	0	2: >20 to 30 Gy	1	0	0	1	6-10	0	0	0	0	0	Acute lymphoblastic leukemia	1	26.7	0	30-34	0	3
SJL1284101	33-37	0	1	8	1	0	0	1	1	0		1	1	1	1	0-5	0	0	0	0	0	Acute lymphoblastic leukemia	0	29.9	2	30-34	42	3
SJL1284301	33-37	1	1	2	1	1	1	1	0	0	1: >0 to 20 Gy	1	1	1	1	0-5	0	0	0	0	0	Acute lymphoblastic leukemia	1	32.5	2	25-29	0	1
SJL1284701	28-32	0	1	5	1	1	0	1	0	0	1: >0 to 20 Gy	1	1	1	1	0-5	0	0	0	0	0	Acute lymphoblastic leukemia	1	43.9	2	25-29	0.5	2
SJL1284901	28-32	1	1	8	1	1	0	1	0	0	3: >30 Gy	1	0	1	1	0-5	0	0	0	0	0	Acute lymphoblastic leukemia	1	41.8	3	25-29	0	3
SJL1285601	33-37	1	1	8	1	1	0	1	0	0	2: >20 to 30 Gy	1	0	0	1	0-5	0	0	0	0	0	Acute lymphoblastic leukemia	1	31.7	3	30-34	0	3
SJL1285801	33-37	0	1	7	1	0	0	1	1	0		1	0	1	1	0-5	0	0	0	0	0	Acute lymphoblastic leukemia	0	26.5	2	30-34	2	3
SJL1287501	28-32	0	1	3	1	1	0	1	0	0	3: >30 Gy	1	1	1	1	0-5	0	0	0	0	0	Acute lymphoblastic leukemia	1	35.1	1	30-34	0	1
SJL1287601	28-32	0	1	5	1	1	0	1	0	0	2: >20 to 30 Gy	1	0	0	1	0-5	0	0	0	0	0	Acute lymphoblastic leukemia	1	25.2	2	25-29	27	1
SJL1288001	43-47	1	1	.	1	0	0	1	1	0		1	1	1	1	6-10	0	0	0	0	0	Acute lymphoblastic leukemia	0	26.9	0	30-34	1	3
SJL1288101	38-42	0	1	2	1	0	0	1	1	0		1	0	1	1	6-10	0	0	0	0	0	Acute lymphoblastic leukemia	0	28.1	0	30-34	0	2
SJL1288401	28-32	0	1	3	1	0	0	1	1	0		1	0	0	1	0-5	0	0	0	0	0	Acute lymphoblastic leukemia	0	51.3	2	25-29	24	3
SJL1288501	28-32	1	1	6	1	0	0	1	1	0		1	0	0	1	0-5	0	0	0	0	0	Acute lymphoblastic leukemia	0	21.1	0	25-29	14.8333	1
SJL1288601	33-37	1	1	6	1	0	0	1	1	0		1	0	0	1	0-5	0	0	0	0	0	Acute lymphoblastic leukemia	0	32.1	2	30-34	0	2
SJL1288901	33-37	1	1	5	1	1	0	1	1	0	3: >30 Gy	1	0	1	1	0-5	1	0	1	2	1	Acute lymphoblastic leukemia	1	23.4	0	25-29	0.166667	3
SJL1289301	33-37	0	1	6	1	1	0	1	0	0	1: >0 to 20 Gy	1	1	1	1	0-5	0	0	0	0	0	Acute lymphoblastic leukemia	1	31.3	1	30-34	9	3
SJL1289401	28-32	0	1	8	1	0	0	1	1	0		1	0	1	1	0-5	0	0	0	0	0	Acute lymphoblastic leukemia	0	29.5	2	30-34	12.5	3
SJL1289601	28-32	0	1	6	1	1	0	1	0	0	1: >0 to 20 Gy	1	1	1	1	0-5	0	0	0	0	0	Acute lymphoblastic leukemia	1	29.4	0	25-29	6.75	3
SJL1289701	33-37	0	1	3	1	1	0	1	0	0	1: >0 to 20 Gy	1	1	1	1	6-10	0	0	0	0	0	Acute lymphoblastic leukemia	1	29.4	1	25-29	2	1
SJL1292201	33-37	1	1	2	1	0	0	1	1	0		1	1	1	1	0-5	0	0	0	0	0	Acute lymphoblastic leukemia	1	29.7	1	30-34	18	2
SJL1293001	33-37	1	1	6	1	1	1	1	1	0	3: >30 Gy	1	1	1	1	11-15	1	0	1	2	1	Acute lymphoblastic leukemia	1	36	2	20-24	2	3
SJL1293301	33-37	0	1	7	1	1	0	1	1	0	2: >20 to 30 Gy	1	1	1	1	6-10	0	0	0	0	0	Acute lymphoblastic leukemia	1	24.5	2	25-29	9	3
SJL1293401	38-42	1	1	6	1	1	0	1	1	0	1: >0 to 20 Gy	1	1	1	1	11-15	0	0	0	0	0	Acute lymphoblastic leukemia	1	34.3	2	25-29	3	2
SJL1293601	23-27	1	1	5	1	0	0	1	1	0		1	1	1	1	0-5	0	0	0	0	0	Acute lymphoblastic leukemia	0	32.7	2	20-24	0.666667	1
SJL1293801	28-32	0	1	5	1	0	0	1	1	0		1	1	1	1	0-5	0	0	0	0	0	Acute lymphoblastic leukemia	0	28.5	0	25-29	8	3
SJL1293901	33-37	1	1	7	1	1	0	1	1	0	1: >0 to 20 Gy	1	1	1	1	6-10	0	0	0	0	0	Acute lymphoblastic leukemia	1	23.8	0	25-29	5.33333	3
SJL1294509	28-32	1	1	5	0	0	0	0	0	0		1	1	0	0	0-5	1	0	1	1	1	Wilms tumor	1	40.6	3	25-29	0	2
SJL1294810	28-32	0	1	6	0	0	0	0	0	0		0	1	1	0	0-5	1	1	1	2	1	Neuroblastoma	1	27.5	2	25-29	18	2
SJL1295012	38-42	0	1	5	0	0	0	0	0	0		1	1	1	0	6-10	1	0	0	3	0	Ewing sarcoma family of tumors	1	25.1	0	25-29	42	3
SJL1295313	38-42	0	1	5	0	0	0	0	1	0		0	1	1	0	6-10	0	1	0	0	0	Osteosarcoma	0	30.5007	2	30-34	8	3
SJL1295409	33-37	1	1	6	0	0	0	0	0	0		1	1	0	0	0-5	1	0	1	2	1	Wilms tumor	1	29.1	0	25-29	5	3
SJL1295712	43-47	1	1	8	0	0	0	0	0	0		1	1	1	0	16-20	0	0	0	0	0	Ewing sarcoma family of tumors	1	18.5	1	25-29	5.5	1
SJL1295912	33-37	0	1	7	0	0	0	0	0	0		1	1	1	0	6-10	0	0	0	0	0	Ewing sarcoma family of tumors	1	34.6	1	25-29	2.66667	3
SJL1296413	43-47	1	1	7	0	0	0	0	1	0		0	1	1	0	16-20	0	1	0	0	0	Osteosarcoma	0	27.4511	2	25-29	1.5	3
SJL1296607	43-47	1	1	5	0	0	0	0	0	0		1	1	1	0	11-15	1	0	1	2	1	Hodgkin lymphoma	1	26.1	2	25-29	13	3
SJL1297212	43-47	1	1	6	0	0	0	0	0	0		1	1	1	0	16-20	0	0	0	0	0	Ewing sarcoma family of tumors	0	24.6	0	25-29	1.66667	3
SJL1297701	38-42	0	1	5	1	1	0	1	0	0	2: >20 to 30 Gy	1	0	0	1	0-5	0	0	0	0	0	Acute lymphoblastic leukemia	1	46.3	2	35-39	9.66667	3
SJL1297801	38-42	1	1	6	1	1	0	1	0	0	2: >20 to 30 Gy	1	1	1	1	6-10	0	0	0	0	0	Acute lymphoblastic leukemia	1	38.9	2	30-34	0	3
SJL1298101	38-42	0	1	3	1	1	0	1	0	0	3: >30 Gy	1	1	1	1	0-5	1	0	1	2	1	Acute lymphoblastic leukemia	1	34.4	2	30-34	4	3
SJL1298401	33-37	0	1	1	1	1	0	1	0	0	2: >20 to 30 Gy	1	1	0	1	0-5	0	0	0	0	0	Acute lymphoblastic leukemia	1	25.2	0	30-34	20	1
SJL1298601	38-42	1	1	5	1	1	1	1	0	0	2: >20 to 30 Gy	1	1	0	1	0-5	0	0	0	0	0	Acute lymphoblastic leukemia	1	31.4	2	35-39	0	3
SJL1298801	38-42	1	1	.	1	1	1	1	0	0	3: >30 Gy	1	1	1	1	0-5	1	0	1	2	1	Acute lymphoblastic leukemia	1	47.4	3	30-34	0	3
SJL1299001	53-57	1	1	5	1	1	1	1	0	0	3: >30 Gy	1	0	0	1	11-15	0	0	0	0	0	Acute lymphoblastic leukemia	1	29.8	3	40-44	0	3
SJL1299401	43-47	1	1	6	1	1	1	1	0	0	2: >20 to 30 Gy	1	0	1	1	0-5	0	0	0	0	0	Acute lymphoblastic leukemia	1	37	3	40-44	14	3
SJL1299701	38-42	0	1	1	1	1	0	1	0	0	2: >20 to 30 Gy	1	0	0	1	0-5	0	0	0	0	0	Acute lymphoblastic leukemia	1	32.7	1	35-39	0	1
SJL1299801	58-62	1	1	5	1	1	0	1	0	0	2: >20 to 30 Gy	1	0	0	1	16-20	0	0	0	0	0	Acute lymphoblastic leukemia	1	33.9	2	40-44	5	3
SJL1299901	43-47	0	1	5	1	1	0	1	0	0	3: >30 Gy	1	0	1	1	6-10	0	0	1	0	1	Acute lymphoblastic leukemia	1	22.1	3	35-39	15	3
SJL1300101	43-47	1	1	4	1	1	1	1	0	0	3: >30 Gy	1	0	0	1	0-5	0	0	0	0	0	Acute lymphoblastic leukemia	1	30.5	2	35-39	0	3
SJL1300201	48-52	1	1	6	1	1	0	1	0	0	2: >20 to 30 Gy	1	0	1	1	6-10	0	0	0	0	0	Acute lymphoblastic leukemia	1	45.2	2	40-44	0	3
SJL1300301	48-52	0	1	3	1	1	0	1	0	0	2: >20 to 30 Gy	1	1	1	1	6-10	1	0	.	.	1	Acute lymphoblastic leukemia	1	35.6	2	40-44	1.5	2
SJL1300501	43-47	1	1	6	1	1	0	1	0	0	2: >20 to 30 Gy	1	1	0	1	11-15	0	0	0	0	0	Acute lymphoblastic leukemia	1	38.4	2	30-34	6	3
SJL1300801	53-57	0	1	.	1	1	0	1	0	0	2: >20 to 30 Gy	1	0	1	1	16-20	0	0	0	0	0	Acute lymphoblastic leukemia	1	29.2	2	35-39	0	2
SJL1301001	38-42	1	1	5	1	1	0	1	0	0	2: >20 to 30 Gy	1	0	0	1	0-5	0	0	0	0	0	Acute lymphoblastic leukemia	1	36.5	2	35-39	5	3
SJL1301101	43-47	1	1	3	1	1	0	1	0	0	2: >20 to 30 Gy	1	0	1	1	0-5	0	0	0	0	0	Acute lymphoblastic leukemia	1	23.1	2	35-39	3	3
SJL1301201	43-47	0	1	3	1	1	0	1	0	0	2: >20 to 30 Gy	1	0	1	1	0-5	0	0	0	0	0	Acute lymphoblastic leukemia	1	33.3	2	40-44	0	3
SJL1301301	38-42	1	1	3	1	1	1	1	0	0	3: >30 Gy	1	0	0	1	0-5	0	0	0	0	0	Acute lymphoblastic leukemia	1	50.6	3	35-39	0	3
SJL1301501	38-42	1	1	4	1	1	0	1	0	0	2: >20 to 30 Gy	1	0	1	1	0-5	0	0	0	0	0	Acute lymphoblastic leukemia	1	42.1	2	35-39	0	3
SJL1301701	38-42	1	1	.	1	1	0	1	0	0	1: >0 to 20 Gy	1	1	1	1	6-10	0	0	0	0	0	Acute lymphoblastic leukemia	1	28.7	0	30-34	2	3
SJL1302001	38-42	0	1	3	1	1	0	1	0	0	3: >30 Gy	1	1	1	1	0-5	0	0	0	0	0	Acute lymphoblastic leukemia	1	16	0	30-34	42	2
SJL1302101	38-42	1	1	3	1	1	1	1	0	0	2: >20 to 30 Gy	1	1	0	1	0-5	0	0	0	0	0	Acute lymphoblastic leukemia	1	40.6	2	35-39	30	3
SJL1302201	33-37	1	1	8	1	1	1	1	0	0	3: >30 Gy	1	1	1	1	0-5	0	0	0	0	0	Acute lymphoblastic leukemia	1	50.7	3	30-34	0	3
SJL1302401	33-37	0	1	4	1	1	0	1	0	0	2: >20 to 30 Gy	1	0	0	1	0-5	0	0	0	0	0	Acute lymphoblastic leukemia	1	35.7	2	35-39	1.25	3
SJL1302501	38-42	0	1	2	1	1	0	1	0	0	2: >20 to 30 Gy	1	0	0	1	0-5	0	0	0	0	0	Acute lymphoblastic leukemia	1	30.4	1	35-39	18	3
SJL1302901	38-42	1	1	5	1	1	0	1	0	0	2: >20 to 30 Gy	1	0	0	1	0-5	0	0	0	0	0	Acute lymphoblastic leukemia	1	27.7	2	30-34	2.58333	3
SJL1303001	43-47	1	1	1	1	1	0	1	0	0	2: >20 to 30 Gy	1	0	1	1	0-5	0	0	0	0	0	Acute lymphoblastic leukemia	1	28.4	1	35-39	0	1
SJL1303301	43-47	0	1	5	1	1	0	1	0	0	2: >20 to 30 Gy	1	0	0	1	0-5	0	0	0	0	0	Acute lymphoblastic leukemia	1	32	1	40-44	8	3
SJL1303501	48-52	0	1	5	1	1	0	1	0	0	3: >30 Gy	1	0	1	1	6-10	0	0	0	0	0	Acute lymphoblastic leukemia	1	29.5	3	40-44	36	3
SJL1303701	53-57	0	1	7	1	1	0	1	0	0	2: >20 to 30 Gy	1	0	0	1	11-15	0	0	0	0	0	Acute lymphoblastic leukemia	1	30.2	2	40-44	4	3
SJL1304001	43-47	1	1	3	1	1	0	1	0	0	3: >30 Gy	1	0	1	1	0-5	1	0	1	2	1	Acute lymphoblastic leukemia	1	30.9	3	40-44	2	3
SJL1304301	48-52	1	1	5	1	1	0	1	0	0	2: >20 to 30 Gy	1	0	1	1	11-15	0	0	0	0	0	Acute lymphoblastic leukemia	1	30.8	1	35-39	0.5	2
SJL1304901	38-42	0	1	4	1	1	0	1	0	0	2: >20 to 30 Gy	1	0	0	1	0-5	0	0	0	0	0	Acute lymphoblastic leukemia	1	43.2	3	35-39	10	2
SJL1305001	38-42	1	1	6	1	1	0	1	0	0	2: >20 to 30 Gy	1	0	0	1	0-5	0	0	0	0	0	Acute lymphoblastic leukemia	1	29.1	2	35-39	2	1
SJL1305201	38-42	1	1	8	1	1	0	1	0	0	2: >20 to 30 Gy	1	0	1	1	0-5	0	0	0	0	0	Acute lymphoblastic leukemia	1	41.7	3	40-44	1	3
SJL1305301	48-52	0	1	7	1	1	1	1	0	0	3: >30 Gy	1	0	1	1	6-10	0	1	0	0	0	Acute lymphoblastic leukemia	1	28.7	2	40-44	9.5	3
SJL1305501	38-42	0	1	4	1	1	0	1	0	0	3: >30 Gy	1	1	1	1	0-5	0	0	0	0	0	Acute lymphoblastic leukemia	1	28.2	2	35-39	6	2
SJL1305701	43-47	1	1	6	1	1	0	1	0	0	2: >20 to 30 Gy	1	1	1	1	6-10	0	0	0	0	0	Acute lymphoblastic leukemia	1	25.4	0	40-44	3	3
SJL1305901	33-37	0	1	6	1	1	0	1	0	0	2: >20 to 30 Gy	1	0	1	1	0-5	0	0	0	0	0	Acute lymphoblastic leukemia	1	32	0	30-34	3.5	3
SJL1306001	38-42	1	1	3	1	1	0	1	0	0	2: >20 to 30 Gy	1	0	1	1	0-5	0	0	0	0	0	Acute lymphoblastic leukemia	1	26.5	1	35-39	0.666667	3
SJL1390901	53-57	1	1	.	1	1	0	1	0	0	2: >20 to 30 Gy	1	0	0	1	11-15	0	0	0	0	0	Acute lymphoblastic leukemia	1	31	1	35-39	5	3
SJL1391101	38-42	0	1	6	1	1	1	1	0	0	2: >20 to 30 Gy	1	0	1	1	0-5	0	0	0	0	0	Acute lymphoblastic leukemia	1	35.6	2	35-39	0	3
SJL1391201	38-42	0	1	3	1	1	0	1	0	0	2: >20 to 30 Gy	1	0	1	1	0-5	0	0	0	0	0	Acute lymphoblastic leukemia	1	28.8	2	35-39	0	3
SJL1391401	43-47	1	1	5	1	1	1	1	0	0	3: >30 Gy	1	0	0	1	0-5	0	0	0	0	0	Acute lymphoblastic leukemia	1	41.1	3	40-44	2.5	1
SJL1391501	48-52	0	1	2	1	1	0	1	0	0	2: >20 to 30 Gy	1	0	1	1	6-10	0	0	0	0	0	Acute lymphoblastic leukemia	1	31.6	0	35-39	0	1
SJL1391801	38-42	0	1	6	1	1	0	1	0	0	2: >20 to 30 Gy	1	0	1	1	0-5	0	0	0	0	0	Acute lymphoblastic leukemia	1	35.9	2	35-39	.	3
SJL1407801	38-42	1	1	3	1	1	0	1	0	0	2: >20 to 30 Gy	1	0	0	1	0-5	1	0	1	2	1	Acute lymphoblastic leukemia	1	51.9	2	35-39	0	3
SJL1408101	38-42	0	1	8	1	1	1	1	0	0	3: >30 Gy	1	1	1	1	0-5	0	0	0	0	0	Acute lymphoblastic leukemia	1	23	1	30-34	3.33333	1
SJL1408201	43-47	1	1	6	1	1	0	1	0	0	1: >0 to 20 Gy	1	1	1	1	11-15	0	0	0	0	0	Acute lymphoblastic leukemia	1	22.2	1	30-34	4	3
SJL1408401	33-37	1	1	3	1	1	0	1	0	0	2: >20 to 30 Gy	1	1	0	1	0-5	0	0	0	0	0	Acute lymphoblastic leukemia	1	34.6	2	30-34	3.83333	3
SJL1408501	38-42	0	1	2	1	1	0	1	0	0	3: >30 Gy	1	0	1	1	0-5	0	0	0	0	0	Acute lymphoblastic leukemia	1	31	2	35-39	1	3
SJL1408801	33-37	1	1	6	1	1	0	1	0	0	2: >20 to 30 Gy	1	1	1	1	0-5	0	0	0	0	0	Acute lymphoblastic leukemia	1	35.3	2	30-34	0.333333	3
SJL1409001	48-52	1	1	7	1	1	0	1	0	0	3: >30 Gy	1	1	0	1	11-15	0	0	0	0	0	Acute lymphoblastic leukemia	1	29.9	1	35-39	1.5	3
SJL1409301	33-37	1	1	5	1	1	0	1	0	0	2: >20 to 30 Gy	1	1	1	1	0-5	0	0	0	0	0	Acute lymphoblastic leukemia	1	32.6	2	30-34	0	3
SJL1409701	48-52	0	1	5	1	1	0	1	0	0	3: >30 Gy	1	1	0	1	11-15	1	0	1	2	1	Acute lymphoblastic leukemia	1	25.9	2	35-39	0	3
SJL1409801	43-47	0	1	3	1	1	0	1	0	0	2: >20 to 30 Gy	1	1	0	1	6-10	0	0	0	0	0	Acute lymphoblastic leukemia	1	29.8	2	35-39	4.5	3
SJL1417101	43-47	1	1	6	1	1	0	1	0	0	2: >20 to 30 Gy	1	1	0	1	6-10	0	0	0	0	0	Acute lymphoblastic leukemia	1	45	2	35-39	0	3
SJL1417201	38-42	0	1	6	1	1	0	1	0	0	3: >30 Gy	1	1	1	1	0-5	0	0	0	0	0	Acute lymphoblastic leukemia	1	45.8	2	30-34	0	3
SJL1417501	28-32	0	1	5	1	1	0	1	0	0	2: >20 to 30 Gy	1	1	0	1	0-5	0	0	0	0	0	Acute lymphoblastic leukemia	1	37.4	1	30-34	11.25	3
SJL1417601	38-42	0	1	3	1	1	1	1	0	0	3: >30 Gy	1	1	1	1	0-5	0	0	1	2	0	Acute lymphoblastic leukemia	1	27.4	1	35-39	0	3
SJL1417701	33-37	1	1	3	1	1	1	1	0	0	3: >30 Gy	1	1	1	1	0-5	0	0	0	0	0	Acute lymphoblastic leukemia	1	34.8	3	30-34	0.333333	3
SJL1417801	38-42	0	1	4	1	1	0	1	0	0	2: >20 to 30 Gy	1	1	1	1	11-15	0	0	0	0	0	Acute lymphoblastic leukemia	1	23.0842	2	30-34	3	3
SJL1417901	33-37	1	1	3	1	1	1	1	0	0	3: >30 Gy	1	1	1	1	0-5	0	0	0	0	0	Acute lymphoblastic leukemia	1	35.5	2	30-34	0.166667	2
SJL1418001	43-47	1	1	3	1	1	0	1	0	0	2: >20 to 30 Gy	1	1	1	1	6-10	0	0	0	0	0	Acute lymphoblastic leukemia	1	32.2	2	35-39	6.66667	3
SJL1418601	33-37	1	1	.	1	1	0	1	0	0	1: >0 to 20 Gy	1	1	1	1	0-5	0	0	0	0	0	Acute lymphoblastic leukemia	1	26.1	2	30-34	8	3
SJL1418701	48-52	0	1	.	1	1	1	1	0	0	2: >20 to 30 Gy	1	1	1	1	11-15	0	0	0	0	0	Acute lymphoblastic leukemia	1	30.1	1	30-34	0	3
SJL1418801	48-52	0	1	1	1	1	1	1	0	0	2: >20 to 30 Gy	1	1	1	1	11-15	0	0	0	0	0	Acute lymphoblastic leukemia	1	62.8	3	30-34	0	3
SJL1419001	33-37	1	1	2	1	1	0	1	0	0	2: >20 to 30 Gy	1	1	1	1	0-5	0	0	0	0	0	Acute lymphoblastic leukemia	1	24.3	2	30-34	2.83333	3
SJL1419201	48-52	0	1	5	1	1	0	1	0	0	2: >20 to 30 Gy	1	1	0	1	11-15	0	0	0	0	0	Acute lymphoblastic leukemia	1	21.6	3	30-34	30	3
SJL1419901	48-52	0	1	6	1	1	0	1	0	0	2: >20 to 30 Gy	1	1	0	1	16-20	0	0	0	0	0	Acute lymphoblastic leukemia	1	28.1	2	35-39	0.0833333	3
SJL1420201	38-42	1	1	5	1	1	0	1	0	0	2: >20 to 30 Gy	1	1	0	1	0-5	0	0	0	0	0	Acute lymphoblastic leukemia	1	34.6	1	35-39	0	3
SJL1420501	38-42	0	1	6	1	1	0	1	0	0	3: >30 Gy	1	1	1	1	0-5	0	0	0	0	0	Acute lymphoblastic leukemia	1	34.7	2	35-39	42	3
SJL1420601	33-37	0	1	6	1	1	0	1	0	0	2: >20 to 30 Gy	1	1	0	1	0-5	0	0	0	0	0	Acute lymphoblastic leukemia	1	39.2	1	30-34	0	3
SJL1420701	38-42	1	1	5	1	1	0	1	0	0	2: >20 to 30 Gy	1	1	0	1	6-10	0	0	0	0	0	Acute lymphoblastic leukemia	1	28.6	2	30-34	0	2
SJL1420801	43-47	1	1	6	1	1	0	1	0	0	2: >20 to 30 Gy	1	1	1	1	6-10	0	0	0	0	0	Acute lymphoblastic leukemia	1	46	2	35-39	0	3
SJL1421601	33-37	0	1	3	1	1	0	1	0	0	2: >20 to 30 Gy	1	1	0	1	0-5	0	0	0	0	0	Acute lymphoblastic leukemia	1	32.8	2	30-34	10	3
SJL1421701	33-37	0	1	5	1	1	0	1	0	0	1: >0 to 20 Gy	1	1	0	1	0-5	0	0	0	0	0	Acute lymphoblastic leukemia	1	34.4	2	30-34	0	3
SJL1421801	43-47	1	1	5	1	1	0	1	0	0	2: >20 to 30 Gy	1	1	1	1	6-10	0	0	0	0	0	Acute lymphoblastic leukemia	1	22.9	1	35-39	1	1
SJL1422901	28-32	1	1	5	1	1	0	1	0	0	1: >0 to 20 Gy	1	1	0	1	0-5	0	0	0	0	0	Acute lymphoblastic leukemia	1	31.6	1	30-34	1.16667	1
SJL1423101	38-42	0	1	4	1	1	1	1	0	0	3: >30 Gy	1	1	0	1	0-5	0	0	0	0	0	Acute lymphoblastic leukemia	1	43.4	2	35-39	14	3
SJL1423501	43-47	1	1	5	1	1	0	1	0	0	2: >20 to 30 Gy	1	1	0	1	6-10	0	0	0	0	0	Acute lymphoblastic leukemia	1	49.3	2	35-39	2.33333	3
SJL1424401	58-62	0	1	2	0	1	0	1	0	0	2: >20 to 30 Gy	1	0	1	1	16-20	1	0	1	2	1	Acute lymphoblastic leukemia	1	23.8	3	40-44	12.1667	1
SJL1424601	28-32	1	1	5	1	1	0	1	1	0	3: >30 Gy	1	1	0	1	0-5	1	0	1	2	1	Acute lymphoblastic leukemia	1	30.7	1	25-29	0	3
SJL1424701	43-47	1	1	5	1	0	0	1	0	0		1	1	1	1	11-15	0	0	0	0	0	Acute lymphoblastic leukemia	1	27.5	1	25-29	3.75	3
SJL1424901	28-32	1	1	5	1	0	0	1	1	0		1	0	0	1	0-5	0	0	0	0	0	Acute lymphoblastic leukemia	0	21.3	2	25-29	0	3
SJL1425101	38-42	0	1	5	1	1	0	1	1	0	1: >0 to 20 Gy	1	0	1	1	6-10	0	0	0	0	0	Acute lymphoblastic leukemia	1	32.9	2	30-34	0	3
SJL1425301	38-42	0	1	7	1	1	0	1	1	0	1: >0 to 20 Gy	1	0	1	1	11-15	0	0	0	0	0	Acute lymphoblastic leukemia	1	33.2	2	25-29	6.75	3
SJL1425401	28-32	0	1	3	1	1	0	1	1	0	3: >30 Gy	1	1	1	1	0-5	0	0	1	2	0	Acute lymphoblastic leukemia	1	33	3	25-29	42	3
SJL1425901	23-27	1	1	7	1	0	0	1	0	0		1	0	1	1	0-5	0	0	0	0	0	Acute lymphoblastic leukemia	1	25	0	20-24	4.5	3
SJL1426101	43-47	0	1	5	1	1	0	1	1	0	1: >0 to 20 Gy	1	1	1	1	11-15	0	0	0	0	0	Acute lymphoblastic leukemia	1	35.3	1	25-29	42	3
SJL1426201	28-32	0	1	6	1	0	0	1	1	0		1	1	1	1	0-5	0	0	0	0	0	Acute lymphoblastic leukemia	0	37.3	2	20-24	4	3
SJL1426401	18-22	0	1	5	1	1	0	1	1	0	2: >20 to 30 Gy	1	1	1	1	0-5	0	0	0	0	0	Acute lymphoblastic leukemia	1	54.7	3	20-24	2.66667	3
SJL1427001	23-27	0	1	3	1	1	0	1	1	0	2: >20 to 30 Gy	1	1	1	1	0-5	0	0	0	0	0	Acute lymphoblastic leukemia	1	24.7	2	20-24	6.66667	1
SJL1427301	28-32	0	1	5	1	1	0	1	1	0	1: >0 to 20 Gy	1	0	1	1	0-5	0	0	0	0	0	Acute lymphoblastic leukemia	1	66.3	3	25-29	12	3
SJL1427701	28-32	1	1	.	1	0	0	1	1	0		1	1	0	1	0-5	0	0	0	0	0	Acute lymphoblastic leukemia	0	31.8	2	25-29	7.75	3
SJL1427801	28-32	0	1	2	1	1	0	1	0	0	2: >20 to 30 Gy	1	1	1	1	0-5	0	0	0	0	0	Acute lymphoblastic leukemia	1	30.5	3	25-29	1.66667	3
SJL1428001	23-27	0	1	3	1	0	0	1	1	0		1	1	1	1	0-5	0	0	0	0	0	Acute lymphoblastic leukemia	0	27.4	0	20-24	30	1
SJL1428101	23-27	0	1	3	1	0	0	1	1	0		1	1	1	1	0-5	0	0	0	0	0	Acute lymphoblastic leukemia	0	23.4	2	20-24	8	1
SJL1428401	28-32	1	1	.	1	0	0	1	1	0		1	1	0	1	0-5	0	0	0	0	0	Acute lymphoblastic leukemia	0	22	0	25-29	0	1
SJL1428601	28-32	0	1	4	1	0	0	1	1	0		1	1	1	1	0-5	0	0	0	0	0	Acute lymphoblastic leukemia	0	30.8	0	25-29	25	3
SJL1428901	33-37	0	1	3	1	1	0	1	1	0	1: >0 to 20 Gy	1	1	1	1	11-15	0	0	0	0	0	Acute lymphoblastic leukemia	1	30.5	2	20-24	4.5	3
SJL1429201	28-32	0	1	7	1	0	0	1	1	0		1	1	1	1	0-5	0	0	0	0	0	Acute lymphoblastic leukemia	0	34.9	3	25-29	10.5	.
SJL1429801	28-32	1	1	6	1	1	0	1	1	0	1: >0 to 20 Gy	1	1	1	1	0-5	0	0	0	0	0	Acute lymphoblastic leukemia	1	28.7	0	25-29	0.5	3
SJL1429901	33-37	0	1	5	1	1	1	1	1	0	2: >20 to 30 Gy	1	0	0	1	0-5	0	0	0	0	0	Acute lymphoblastic leukemia	1	33.9	2	30-34	0	3
SJL1430401	33-37	1	1	2	1	1	0	1	0	0	1: >0 to 20 Gy	1	1	1	1	0-5	0	0	0	0	0	Acute lymphoblastic leukemia	1	36.2	1	25-29	2	1
SJL1430601	28-32	1	1	.	1	1	0	1	0	0	1: >0 to 20 Gy	1	1	1	1	0-5	0	0	0	0	0	Acute lymphoblastic leukemia	1	29.2	0	25-29	10	3
SJL1430801	33-37	0	1	5	1	1	0	1	1	0	3: >30 Gy	1	0	1	1	6-10	1	0	1	2	1	Acute lymphoblastic leukemia	1	27.3	1	25-29	26	2
SJL1430901	38-42	1	1	.	1	1	0	1	1	0	1: >0 to 20 Gy	1	0	1	1	6-10	0	0	0	0	0	Acute lymphoblastic leukemia	1	39.7	3	30-34	0	3
SJL1431001	28-32	1	1	6	1	0	0	1	1	0		1	0	1	1	0-5	0	0	0	0	0	Acute lymphoblastic leukemia	0	25.9	0	25-29	2	2
SJL1431101	33-37	0	1	3	1	1	0	1	1	0	1: >0 to 20 Gy	1	0	1	1	6-10	0	0	0	0	0	Acute lymphoblastic leukemia	1	33.3	1	25-29	0	1
SJL1431501	38-42	0	1	6	1	1	0	1	0	0	1: >0 to 20 Gy	1	1	1	1	6-10	0	0	0	0	0	Acute lymphoblastic leukemia	1	25.7	1	30-34	1.5	3
SJL1431601	33-37	1	1	6	1	0	0	1	1	0		1	0	0	1	0-5	0	0	0	0	0	Acute lymphoblastic leukemia	0	17.5	1	30-34	0	3
SJL1431801	28-32	1	1	5	1	1	0	1	1	0	3: >30 Gy	1	1	1	1	6-10	0	0	0	0	0	Acute lymphoblastic leukemia	1	36.7	1	20-24	0	1
SJL1432401	33-37	1	1	6	1	1	1	1	1	0	1: >0 to 20 Gy	1	0	1	1	6-10	0	0	0	0	0	Acute lymphoblastic leukemia	1	24.5	1	25-29	0.75	3
SJL1433101	33-37	0	1	5	1	1	0	1	1	0	1: >0 to 20 Gy	1	1	1	1	6-10	0	0	0	0	0	Acute lymphoblastic leukemia	1	26.1	0	20-24	0.5	3
SJL1433201	28-32	1	1	5	1	1	1	1	1	0	1: >0 to 20 Gy	1	1	1	1	0-5	0	0	0	0	0	Acute lymphoblastic leukemia	1	39.7	2	20-24	1	1
SJL1433501	33-37	0	1	2	1	0	0	1	0	0		1	1	1	1	6-10	0	0	0	0	0	Acute lymphoblastic leukemia	0	30.1	1	25-29	0	1
SJL1433601	28-32	0	1	3	1	1	0	1	0	0	1: >0 to 20 Gy	1	1	1	1	0-5	0	0	0	0	0	Acute lymphoblastic leukemia	1	32.1	2	25-29	0	3
SJL1434401	33-37	1	1	6	1	1	0	1	0	0	1: >0 to 20 Gy	1	1	1	1	0-5	0	0	0	0	0	Acute lymphoblastic leukemia	1	27.8	0	30-34	0	3
SJL1434801	28-32	1	1	7	1	0	0	1	1	0		1	0	0	1	0-5	0	0	0	0	0	Acute lymphoblastic leukemia	0	21.8	1	25-29	0.5	3
SJL1435609	38-42	1	1	5	0	0	0	0	0	0		1	0	0	0	0-5	1	0	1	2	1	Wilms tumor	1	29.5	2	40-44	0	1
SJL1436312	33-37	1	1	7	0	0	0	0	0	0		1	1	1	0	6-10	0	0	2	0	1	Ewing sarcoma family of tumors	1	19.1	2	25-29	1.33333	3
SJL1436612	38-42	0	1	7	0	0	0	0	0	0		1	1	1	0	6-10	0	0	0	0	0	Ewing sarcoma family of tumors	1	24.7	0	25-29	0	3
SJL1436801	38-42	1	1	7	1	1	0	1	1	0	1: >0 to 20 Gy	1	0	1	1	11-15	0	0	0	0	0	Acute lymphoblastic leukemia	1	33.7	2	25-29	0	3
SJL1437001	28-32	1	1	5	1	0	0	1	1	0		1	0	1	1	0-5	0	0	0	0	0	Acute lymphoblastic leukemia	0	24.8	0	25-29	32	2
SJL1437301	33-37	1	1	6	1	1	0	1	1	0	1: >0 to 20 Gy	1	0	1	1	11-15	0	0	0	0	0	Acute lymphoblastic leukemia	1	28.9	0	25-29	5.25	3
SJL1437401	33-37	0	1	3	1	1	0	1	1	0	1: >0 to 20 Gy	1	0	1	1	11-15	0	0	0	0	0	Acute lymphoblastic leukemia	1	32.4	1	20-24	0.666667	1
SJL1437601	28-32	1	1	6	1	0	0	1	1	0		1	0	0	1	0-5	0	0	0	0	0	Acute lymphoblastic leukemia	0	22.5	0	25-29	7.5	2
SJL1437901	38-42	1	1	5	1	1	0	1	0	0	1: >0 to 20 Gy	1	1	1	1	11-15	0	0	0	0	0	Acute lymphoblastic leukemia	1	35.4	2	25-29	0	3
SJL1438101	28-32	1	1	6	1	1	0	1	1	0	1: >0 to 20 Gy	1	1	1	1	0-5	0	0	0	0	0	Acute lymphoblastic leukemia	1	32.2	0	25-29	0	3
SJL1438201	33-37	1	1	7	1	1	0	1	1	0	1: >0 to 20 Gy	1	1	1	1	6-10	0	0	0	0	0	Acute lymphoblastic leukemia	1	34.2	1	25-29	14.3333	3
SJL1441801	23-27	1	1	3	1	1	0	1	1	0	3: >30 Gy	1	1	1	1	0-5	1	0	1	2	1	Acute lymphoblastic leukemia	1	32.9	1	20-24	3.5	1
SJL1442401	33-37	1	1	1	1	1	0	1	0	0	3: >30 Gy	1	1	1	1	0-5	0	0	1	2	0	Acute lymphoblastic leukemia	1	24.2	3	30-34	0	1
SJL1442601	28-32	0	1	6	1	0	0	1	1	0		1	1	1	1	0-5	0	0	0	0	0	Acute lymphoblastic leukemia	0	20.9	0	25-29	9.25	3
SJL1443101	28-32	1	1	8	1	1	0	1	1	0	1: >0 to 20 Gy	1	0	1	1	0-5	0	0	0	0	0	Acute lymphoblastic leukemia	1	38.3	2	25-29	0	1
SJL1443201	38-42	0	1	3	1	0	0	1	1	0		1	0	1	1	11-15	0	0	0	0	0	Acute lymphoblastic leukemia	0	49.1	3	25-29	6	1
SJL1443401	28-32	1	1	6	1	1	0	1	1	0	3: >30 Gy	1	1	1	1	0-5	0	0	0	0	0	Acute lymphoblastic leukemia	1	38.4	3	25-29	0.666667	3
SJL1443501	43-47	0	1	2	1	1	0	1	1	0	1: >0 to 20 Gy	1	1	1	1	16-20	0	0	0	0	0	Acute lymphoblastic leukemia	1	28.8	2	25-29	0	2
SJL1443601	28-32	1	1	6	1	0	0	1	1	0		1	0	1	1	0-5	0	0	0	0	0	Acute lymphoblastic leukemia	0	39.7	2	25-29	4.5	3
SJL1443801	33-37	0	1	5	1	0	0	1	1	0		1	0	1	1	0-5	0	0	0	0	0	Acute lymphoblastic leukemia	0	38	1	30-34	13	1
SJL1443901	33-37	1	1	6	1	1	0	1	1	0	1: >0 to 20 Gy	1	0	1	1	6-10	0	0	0	0	0	Acute lymphoblastic leukemia	1	62.9	3	25-29	3.5	3
SJL1444001	28-32	0	1	6	1	0	0	1	1	0		1	0	0	1	0-5	0	0	0	0	0	Acute lymphoblastic leukemia	0	27.3	0	25-29	12	1
SJL1444401	38-42	1	1	3	1	0	0	1	1	0		1	0	1	1	6-10	0	0	0	0	0	Acute lymphoblastic leukemia	0	24.3	1	25-29	0.666667	1
SJL1444601	33-37	1	1	6	1	1	0	1	1	0	1: >0 to 20 Gy	1	0	1	1	0-5	0	0	0	0	0	Acute lymphoblastic leukemia	1	41.8	2	30-34	2.66667	3
SJL1445001	28-32	0	1	6	1	1	1	1	1	0	2: >20 to 30 Gy	1	0	1	1	0-5	0	0	0	0	0	Acute lymphoblastic leukemia	1	26.7	0	25-29	0.333333	3
SJL1445401	28-32	1	1	3	1	0	0	1	1	0		1	0	0	1	0-5	0	0	0	0	0	Acute lymphoblastic leukemia	0	31.9	2	25-29	0	3
SJL1446001	33-37	1	1	6	1	1	0	1	1	0	3: >30 Gy	1	0	1	1	11-15	0	0	0	0	0	Acute lymphoblastic leukemia	1	62.6	3	20-24	0	3
SJL1446501	38-42	0	1	3	1	1	0	1	1	0	1: >0 to 20 Gy	1	0	1	1	11-15	0	0	0	0	0	Acute lymphoblastic leukemia	1	29.1	2	25-29	1.33333	3
SJL1446601	28-32	1	1	.	1	0	0	1	1	0		1	0	0	1	0-5	0	0	0	0	0	Acute lymphoblastic leukemia	0	17.1	0	25-29	23.3333	3
SJL1446801	28-32	0	1	7	1	1	0	1	1	0	1: >0 to 20 Gy	1	0	1	1	0-5	0	0	0	0	0	Acute lymphoblastic leukemia	1	31.4	1	25-29	8	3
SJL1447401	28-32	1	1	7	1	1	0	1	0	0	1: >0 to 20 Gy	1	1	1	1	6-10	0	0	0	0	0	Acute lymphoblastic leukemia	1	34	2	25-29	0	2
SJL1447701	28-32	0	1	3	1	1	0	1	1	0	1: >0 to 20 Gy	1	1	1	1	0-5	0	0	0	0	0	Acute lymphoblastic leukemia	1	30.1	0	25-29	13.5	3
SJL1527107	63-67	0	1	5	0	0	0	0	0	0		1	0	1	0	11-15	0	0	0	0	0	Hodgkin lymphoma	1	24.6	3	50-54	4	3
SJL1597408	43-47	0	1	4	1	1	0	1	0	0	3: >30 Gy	1	1	1	1	6-10	0	0	0	0	0	Non-Hodgkin lymphoma	1	30.6	3	35-39	2.66667	1
SJL1598102	33-37	1	1	2	1	0	0	1	0	0		1	1	1	0	0-5	0	0	0	0	0	AML	0	59.5	3	30-34	0	1
SJL1598708	38-42	0	1	5	1	1	0	1	0	0	3: >30 Gy	1	1	1	0	6-10	1	0	1	2	1	Non-Hodgkin lymphoma	1	31.5	3	30-34	1.33333	3
SJL1598816	33-37	1	1	6	0	0	0	0	0	0		1	1	1	0	0-5	0	0	0	0	0	Rhabdomyosarcoma	1	25	0	30-34	1.5	2
SJL1599113	53-57	0	1	8	0	0	0	0	1	0		0	1	1	0	16-20	0	0	0	0	0	Osteosarcoma	0	32.175	2	30-34	0	3
SJL1599510	28-32	1	1	4	0	0	0	0	0	0		0	1	1	0	0-5	0	1	0	0	0	Neuroblastoma	1	34.5	3	25-29	13.5	2
SJL1611208	33-37	1	1	3	1	1	0	1	0	0	3: >30 Gy	1	1	1	1	6-10	1	0	1	2	1	Non-Hodgkin lymphoma	1	27.8	2	25-29	0	3
SJL1644613	48-52	0	1	4	0	0	0	0	1	0		0	1	1	0	16-20	0	1	0	0	0	Osteosarcoma	0	31.7775	2	25-29	0.5	3
SJL1644809	33-37	1	1	6	0	0	0	0	0	0		1	1	0	0	0-5	1	0	1	2	1	Wilms tumor	1	22.7	1	30-34	3	2
SJL1645009	33-37	1	1	6	0	0	0	0	0	0		1	1	0	0	0-5	0	0	0	0	0	Wilms tumor	0	21.4	0	30-34	18	3
SJL1645209	33-37	0	1	.	0	0	0	0	0	0		1	1	0	0	0-5	1	0	1	2	1	Wilms tumor	1	21.1	0	30-34	9	1
SJL1645309	33-37	0	1	5	0	0	0	0	0	0		1	1	0	0	0-5	1	0	1	2	1	Wilms tumor	1	32.7	1	30-34	5	2
SJL1645809	28-32	1	1	6	0	0	0	0	0	0		1	0	0	0	0-5	0	0	0	0	0	Wilms tumor	0	25.3	0	25-29	0.666667	2
SJL1646009	28-32	0	1	5	0	0	0	0	0	0		1	1	0	0	0-5	1	0	1	2	1	Wilms tumor	1	26.6	0	25-29	0	3
SJL1646113	43-47	0	1	5	0	0	0	0	1	0		0	1	1	0	6-10	0	0	0	0	0	Osteosarcoma	0	33.5715	2	35-39	35	2
SJL1646413	43-47	0	1	5	0	0	0	0	1	0		0	1	1	0	16-20	0	1	0	0	0	Osteosarcoma	0	29.2307	3	25-29	4.16667	2
SJL1646509	38-42	1	1	6	0	0	0	0	0	0		1	1	0	0	6-10	1	0	1	2	1	Wilms tumor	1	18.3	1	30-34	0	3
SJL1646709	33-37	0	1	6	0	0	0	0	0	0		1	1	0	0	0-5	1	0	1	2	1	Wilms tumor	1	32.8	1	30-34	3.5	2
SJL1646809	33-37	1	1	6	0	0	0	0	0	0		1	1	0	0	0-5	1	0	1	2	1	Wilms tumor	1	23	2	30-34	13	3
SJL1646913	43-47	1	1	.	0	0	0	0	1	0		0	1	1	0	11-15	0	1	0	0	0	Osteosarcoma	0	22.1627	2	30-34	0	1
SJL1647013	48-52	1	1	3	0	0	0	0	1	0		0	1	1	0	16-20	0	0	0	0	0	Osteosarcoma	0	27.082	1	35-39	3	2
SJL1648107	38-42	1	1	6	0	0	0	0	0	0		1	0	1	0	11-15	1	0	1	2	1	Hodgkin lymphoma	1	22.8	2	30-34	0	3
SJL1648707	48-52	1	1	4	0	0	0	0	0	0		1	1	1	0	16-20	1	0	1	2	1	Hodgkin lymphoma	1	28.2	1	30-34	1.66667	3
SJL1649108	38-42	0	1	6	1	0	0	1	1	1		1	1	1	0	11-15	0	0	0	0	0	Non-Hodgkin lymphoma	0	26.7	1	25-29	0	3
SJL1650312	48-52	0	1	1	0	0	0	0	0	0		1	1	1	0	16-20	0	0	0	0	0	Ewing sarcoma family of tumors	1	31.9643	2	30-34	20	3
SJL1652607	38-42	0	1	2	0	0	0	0	0	0		0	0	0	0	6-10	0	0	2	0	1	Hodgkin lymphoma	1	20.4	2	30-34	3.33333	3
SJL1655608	33-37	0	1	7	1	0	0	1	0	0		1	1	1	1	6-10	0	0	0	0	0	Non-Hodgkin lymphoma	1	28.6	0	30-34	2.5	3
SJL1656707	43-47	0	1	6	0	0	0	0	0	0		0	0	0	0	11-15	0	0	0	0	0	Hodgkin lymphoma	1	25	2	35-39	8	3
SJL1657502	38-42	1	1	6	1	0	1	1	0	0		1	1	1	1	0-5	0	0	0	0	0	AML	0	24.8	0	35-39	0	3
SJL1657712	48-52	0	1	3	0	0	0	0	0	0		1	1	1	0	11-15	0	0	2	0	1	Ewing sarcoma family of tumors	1	21.5	0	35-39	8	1
SJL1658108	48-52	0	1	6	0	0	0	0	0	0		1	1	1	1	11-15	0	0	2	0	1	Non-Hodgkin lymphoma	1	24.2	3	30-34	0.75	3
SJL1658208	38-42	0	1	4	1	0	0	1	1	1		1	1	1	0	6-10	0	0	0	0	0	Non-Hodgkin lymphoma	0	25.8	1	30-34	42	3
SJL1658407	43-47	0	1	1	0	0	0	0	0	0		1	0	1	0	11-15	1	0	1	2	1	Hodgkin lymphoma	1	24.3	2	30-34	0.5	1
SJL1659308	43-47	0	1	3	0	0	0	0	0	0		1	0	1	1	11-15	1	0	1	2	1	Non-Hodgkin lymphoma	1	32.4	3	30-34	0	2
SJL1659413	38-42	1	1	5	0	0	0	0	1	0		0	1	1	0	11-15	0	1	0	0	0	Osteosarcoma	0	36.6767	3	25-29	1	3
SJL1660407	43-47	1	1	5	0	0	0	0	0	0		1	0	1	0	16-20	1	0	1	2	1	Hodgkin lymphoma	1	28	2	30-34	0	2
SJL1660507	43-47	0	1	4	0	0	0	0	0	0		0	0	0	0	11-15	0	0	2	0	1	Hodgkin lymphoma	1	31.3	2	30-34	3	1
SJL1660713	43-47	0	1	5	0	0	0	0	1	0		0	1	1	0	16-20	0	1	0	0	0	Osteosarcoma	1	27.6	3	30-34	0.333333	2
SJL1661608	38-42	0	1	6	1	0	0	1	0	0		1	0	1	1	6-10	0	0	0	0	0	Non-Hodgkin lymphoma	1	29.1	1	30-34	1.5	3
SJL1665507	53-57	0	1	3	0	0	0	0	0	0		1	1	1	0	16-20	1	0	1	2	1	Hodgkin lymphoma	1	29.5	3	30-34	0.5	3
SJL1665708	38-42	0	1	6	1	0	0	1	0	0		1	0	1	1	6-10	0	0	0	0	0	Non-Hodgkin lymphoma	1	30	2	30-34	0	3
SJL1666507	43-47	0	1	3	0	0	0	0	0	0		1	0	1	0	11-15	1	0	1	2	1	Hodgkin lymphoma	1	37.9	2	30-34	42	1
SJL1666617	28-32	1	1	.	0	0	0	0	0	0		0	0	0	0	0-5	0	0	0	0	0	Soft tissue sarcoma	0	29.5	0	30-34	0	1
SJL1667316	28-32	0	1	6	0	0	1	1	0	0		1	1	1	0	0-5	0	0	0	0	0	Rhabdomyosarcoma	1	21.1	0	25-29	0.833333	3
SJL1671907	38-42	1	1	6	0	0	0	0	0	0		1	1	1	0	11-15	0	0	1	0	1	Hodgkin lymphoma	1	24.3	0	25-29	0.833333	3
SJL1673107	48-52	0	1	3	0	0	0	0	0	0		1	1	1	0	16-20	1	0	1	2	1	Hodgkin lymphoma	1	24.3	1	30-34	0	2
SJL1673508	33-37	1	1	.	1	1	0	1	0	0	2: >20 to 30 Gy	1	0	0	1	0-5	0	0	0	0	0	Non-Hodgkin lymphoma	1	21.7	0	30-34	0.333333	1
SJL1673610	28-32	0	1	6	0	0	0	0	0	0		0	1	1	0	0-5	0	0	0	0	0	Neuroblastoma	0	22.7	0	25-29	1.5	3
SJL1674710	28-32	1	1	3	0	0	0	0	0	0		0	1	1	0	0-5	0	0	0	0	0	Neuroblastoma	0	34	1	25-29	0	3
SJL1675507	38-42	0	1	5	0	0	0	0	0	0		1	1	1	0	11-15	1	0	1	2	1	Hodgkin lymphoma	1	31.1	2	25-29	6.75	3
SJL1675907	38-42	0	1	6	0	0	0	0	0	0		1	0	1	0	6-10	1	0	1	2	1	Hodgkin lymphoma	1	29.4113	0	30-34	4.5	2
SJL1676208	43-47	0	1	.	1	0	0	1	1	1		1	1	1	0	16-20	0	0	0	0	0	Non-Hodgkin lymphoma	0	27.2	0	25-29	5	2
SJL1677407	33-37	0	1	6	0	0	0	0	0	0		1	0	1	0	0-5	1	0	1	2	1	Hodgkin lymphoma	1	27	0	30-34	2.91667	1
SJL1677508	33-37	1	1	6	1	1	0	1	0	0	2: >20 to 30 Gy	1	0	0	1	6-10	0	0	0	0	0	Non-Hodgkin lymphoma	1	25.2	0	25-29	29	2
SJL1677916	28-32	1	1	6	0	0	0	0	0	0		1	1	1	0	0-5	0	0	0	0	0	Rhabdomyosarcoma	1	20.5	3	30-34	0	3
SJL1678312	38-42	0	1	5	0	0	0	0	0	0		1	1	1	0	11-15	1	0	0	2	0	Ewing sarcoma family of tumors	1	38.6	1	25-29	1	3
SJL1678417	43-47	1	1	6	0	0	0	0	0	0		0	1	0	0	11-15	0	0	0	0	0	Soft tissue sarcoma	0	32	2	30-34	0	1
SJL1678607	38-42	0	1	6	0	0	0	0	0	0		0	0	0	0	11-15	0	0	2	0	1	Hodgkin lymphoma	1	29.5	0	25-29	1.5	1
SJL1679207	43-47	1	1	6	0	0	0	0	0	0		1	0	1	0	16-20	1	0	1	2	1	Hodgkin lymphoma	1	23.3	0	25-29	5.33333	3
SJL1679408	28-32	0	1	4	1	0	0	1	1	1		1	1	1	0	0-5	0	0	0	0	0	Non-Hodgkin lymphoma	0	24.1	0	25-29	7.91667	2
SJL1680107	48-52	0	1	6	0	0	0	0	0	0		1	0	1	0	11-15	1	0	1	2	1	Hodgkin lymphoma	1	33.5	2	30-34	1	3
SJL1680210	33-37	0	1	6	0	0	0	0	0	0		0	1	1	0	0-5	0	0	0	0	0	Neuroblastoma	0	34.1	2	35-39	1.75	1
SJL1680608	38-42	1	1	7	1	0	0	1	0	0		1	1	1	1	6-10	0	0	0	0	0	Non-Hodgkin lymphoma	1	38.8	1	25-29	4.5	3
SJL1681707	48-52	1	1	.	0	0	0	0	0	0		1	0	1	0	16-20	1	0	1	2	1	Hodgkin lymphoma	1	31.2	3	30-34	0	2
SJL1682407	48-52	1	1	6	0	0	0	0	0	0		1	1	1	0	16-20	0	0	1	0	1	Hodgkin lymphoma	1	42.5	3	30-34	0	3
SJL1682909	33-37	0	1	5	0	0	0	0	0	0		1	1	0	0	0-5	0	0	0	0	0	Wilms tumor	0	35.6	1	35-39	.	.
SJL1683412	38-42	0	1	5	0	0	0	0	0	0		1	1	1	0	6-10	0	0	0	0	0	Ewing sarcoma family of tumors	1	25.4	0	35-39	4.66667	3
SJL1683607	43-47	0	1	2	0	0	1	1	0	0		1	0	1	0	6-10	1	0	1	3	1	Hodgkin lymphoma	1	23.7	3	35-39	2	2
SJL1684208	43-47	0	1	6	0	0	0	0	0	0		1	0	1	1	6-10	1	0	1	3	1	Non-Hodgkin lymphoma	1	26.7	2	35-39	9	3
SJL1685310	23-27	0	1	7	0	0	0	0	0	0		0	1	1	0	0-5	0	1	0	0	0	Neuroblastoma	0	21.3	2	25-29	10	3
SJL1685610	38-42	0	1	6	0	0	0	0	0	0		0	0	0	0	0-5	0	0	1	0	1	Neuroblastoma	1	31.9	1	35-39	1.5	1
SJL1685707	43-47	1	1	5	0	0	0	0	0	0		1	0	1	1	6-10	1	0	1	3	1	Hodgkin lymphoma	1	19.6	3	30-34	2	1
SJL1686007	43-47	1	1	3	0	0	0	0	0	0		0	0	0	0	11-15	0	0	2	0	1	Hodgkin lymphoma	1	26.4	1	30-34	1	2
SJL1686503	48-52	0	1	2	0	1	0	1	0	0	2: >20 to 30 Gy	1	0	1	1	11-15	1	0	1	2	1	AML	1	37.1	2	35-39	9	3
SJL1686617	33-37	1	1	7	0	0	0	0	0	0		1	0	1	0	0-5	0	0	0	0	0	Soft tissue sarcoma	0	32.6	0	35-39	0.666667	3
SJL1686808	43-47	0	1	3	0	0	1	1	0	0		1	0	1	1	6-10	0	0	0	0	0	Non-Hodgkin lymphoma	1	43.1	2	35-39	0	2
SJL1686907	53-57	1	1	6	0	0	0	0	0	0		1	0	1	1	16-20	1	1	2	2	1	Hodgkin lymphoma	1	30.9	2	35-39	0	3
SJL1688709	33-37	1	1	8	0	0	0	0	0	0		1	1	0	0	0-5	0	0	0	0	0	Wilms tumor	0	40.2	2	30-34	0	3
SJL1689709	38-42	1	1	6	0	0	0	0	0	0		1	0	0	0	0-5	0	0	0	0	0	Wilms tumor	0	25.3	2	35-39	5	2
SJL1690307	43-47	0	1	6	0	0	0	0	0	0		1	1	1	1	0-5	1	0	1	3	1	Hodgkin lymphoma	1	18	2	35-39	0	2
SJL1690512	53-57	0	1	5	0	0	0	0	0	0		1	1	1	0	16-20	0	0	2	0	1	Ewing sarcoma family of tumors	1	30	1	35-39	0	3
SJL1690702	43-47	1	1	6	1	0	0	1	0	0		1	1	1	1	6-10	0	0	0	0	0	AML	0	24.6	0	35-39	5	2
SJL1691010	28-32	1	1	8	0	0	0	0	0	0		0	1	1	0	0-5	0	0	0	0	0	Neuroblastoma	0	17.4	1	30-34	13.25	3
SJL1691712	53-57	0	1	5	0	0	0	0	0	0		1	1	1	0	16-20	0	0	0	0	0	Ewing sarcoma family of tumors	1	24.8749	1	35-39	42	2
SJL1691910	33-37	1	1	6	0	0	0	0	0	0		0	1	1	0	0-5	0	0	0	0	0	Neuroblastoma	0	21	0	35-39	1.5	3
SJL1692702	43-47	1	1	3	1	0	0	1	0	0		1	1	1	1	11-15	0	0	0	0	0	AML	0	32.5	2	30-34	2.75	3
SJL1692902	43-47	0	1	4	1	0	0	1	0	0		1	1	1	1	11-15	0	0	0	0	0	AML	0	32	2	30-34	29.1667	3
SJL1694007	38-42	1	1	.	0	0	0	0	0	0		1	0	1	0	0-5	1	0	1	3	1	Hodgkin lymphoma	1	34.3	2	35-39	0.666667	3
SJL1696807	53-57	1	1	3	0	0	0	0	0	0		1	1	1	0	16-20	0	0	2	0	1	Hodgkin lymphoma	1	23.7	3	40-44	0	3
SJL1697112	43-47	0	1	7	0	0	0	0	0	0		1	1	1	0	6-10	1	0	0	3	0	Ewing sarcoma family of tumors	1	41.7	2	35-39	0	3
SJL1697609	33-37	0	1	3	0	0	0	0	0	0		1	1	0	0	0-5	0	0	0	0	0	Wilms tumor	0	27.6	0	35-39	3.5	3
SJL1697802	43-47	0	1	6	1	0	0	1	0	0		1	1	1	1	6-10	0	0	0	0	0	AML	0	28.4	2	30-34	0	2
SJL1697907	53-57	1	1	6	0	0	0	0	0	0		1	0	1	0	11-15	1	0	2	3	1	Hodgkin lymphoma	1	25.3	0	35-39	0	2
SJL1698410	33-37	1	1	7	0	0	0	0	0	0		0	1	1	0	0-5	0	0	0	0	0	Neuroblastoma	0	24.1	0	35-39	10.3333	1
SJL1698607	48-52	1	1	4	0	0	0	0	0	0		1	0	1	0	16-20	1	0	1	2	1	Hodgkin lymphoma	1	19.4	3	35-39	0	1
SJL1698709	33-37	0	1	6	0	0	0	0	0	0		1	0	0	0	0-5	0	0	0	0	0	Wilms tumor	0	31.8	1	35-39	6.66667	2
SJL1698816	33-37	1	1	1	0	0	0	0	0	0		1	1	1	0	0-5	0	0	0	0	0	Rhabdomyosarcoma	1	23.7	0	30-34	0	1
SJL1699008	53-57	0	1	3	0	0	0	0	0	0		1	0	1	1	16-20	0	0	0	0	0	Non-Hodgkin lymphoma	1	17.6	2	40-44	4.66667	1
SJL1700108	43-47	1	1	6	1	1	0	1	0	0	2: >20 to 30 Gy	1	0	0	1	11-15	0	0	0	0	0	Non-Hodgkin lymphoma	1	33.1	2	30-34	3.75	1
SJL1700417	48-52	1	1	6	0	0	0	0	0	0		1	1	1	0	16-20	0	0	0	0	0	Others	1	21.9	0	35-39	33	1
SJL1700908	38-42	0	1	5	1	0	0	1	0	0		1	0	1	1	6-10	0	0	0	0	0	Non-Hodgkin lymphoma	1	29.7	1	30-34	24	1
SJL1703209	28-32	1	1	1	0	0	0	0	0	0		1	1	0	0	0-5	0	0	0	0	0	Wilms tumor	0	24.4	1	25-29	42	.
SJL1703608	28-32	0	1	.	1	0	0	1	1	1		1	1	1	0	0-5	0	0	0	0	0	Non-Hodgkin lymphoma	0	43.7	2	25-29	2	1
SJL1703907	43-47	0	1	2	0	0	0	0	0	0		1	1	1	0	16-20	1	0	1	2	1	Hodgkin lymphoma	1	36.5	2	25-29	0	3
SJL1704007	33-37	0	1	6	0	0	0	0	0	0		1	1	1	0	6-10	1	0	2	2	1	Hodgkin lymphoma	1	27.9	3	25-29	3	2
SJL1704408	38-42	0	1	6	1	0	0	1	1	0		1	1	1	1	11-15	0	0	0	0	0	Non-Hodgkin lymphoma	0	27.8	2	25-29	0	3
SJL1709713	33-37	0	1	3	0	0	0	0	1	0		0	1	1	0	0-5	0	0	0	0	0	Osteosarcoma	0	30.03	0	30-34	10	3
SJL1714610	28-32	1	1	5	0	0	0	0	0	0		0	1	1	0	0-5	0	1	0	0	0	Neuroblastoma	0	35.5	3	25-29	0	3
SJL1715108	43-47	1	1	5	1	0	0	1	0	0		1	1	1	1	11-15	0	0	1	0	1	Non-Hodgkin lymphoma	1	26.9	1	25-29	6	1
SJL1715716	33-37	0	1	1	0	0	0	0	0	0		1	1	1	0	6-10	0	0	0	0	0	Rhabdomyosarcoma	1	32.2	0	30-34	0	1
SJL1717016	28-32	0	1	6	0	0	0	0	0	0		1	1	1	0	0-5	1	0	0	3	0	Rhabdomyosarcoma	1	21.2	0	25-29	18	3
SJL1717301	28-32	1	1	6	1	1	0	1	0	0	3: >30 Gy	1	1	0	1	0-5	0	0	0	0	0	Acute lymphoblastic leukemia	1	30.9	0	25-29	7.75	3
SJL1717616	28-32	1	1	7	0	0	0	0	0	0		1	1	1	0	0-5	1	0	0	3	0	Rhabdomyosarcoma	1	24	1	25-29	0.5	3
SJL1717708	33-37	0	1	7	1	0	0	1	1	1		1	1	1	0	6-10	0	0	0	0	0	Non-Hodgkin lymphoma	0	22.1	0	25-29	5.5	3
SJL1718113	53-57	1	1	7	0	0	0	0	0	0		0	0	0	0	11-15	0	0	0	0	0	Osteosarcoma	0	22.9801	2	40-44	0	3
SJL1718313	38-42	0	1	5	0	0	0	0	1	0		0	1	1	0	11-15	0	1	0	0	0	Osteosarcoma	0	24.6276	1	25-29	8.5	2
SJL1718912	48-52	1	1	7	0	0	0	0	0	0		1	1	1	0	16-20	0	0	0	0	0	Ewing sarcoma family of tumors	0	21.3	1	30-34	4.5	3
SJL1719407	38-42	0	1	5	0	0	0	0	0	0		1	1	1	1	11-15	1	0	1	2	1	Hodgkin lymphoma	1	30.9	0	25-29	10.5	2
SJL1720402	38-42	0	1	3	1	1	0	1	1	0	2: >20 to 30 Gy	1	1	1	1	11-15	0	0	0	0	0	AML	1	27.7	3	25-29	2	1
SJL1721009	28-32	0	1	5	0	0	0	0	0	0		1	1	0	0	0-5	1	0	1	2	1	Wilms tumor	1	27.6	0	25-29	30	1
SJL1721607	38-42	0	1	3	0	0	0	0	0	0		0	0	0	0	16-20	1	0	2	3	1	Hodgkin lymphoma	1	30.5	1	20-24	42	2
SJL1722617	43-47	1	1	6	0	0	0	0	0	0		0	0	0	0	11-15	0	0	0	0	0	Soft tissue sarcoma	1	26.2	0	25-29	8	1
SJL1723510	23-27	0	1	5	0	0	0	0	0	0		0	1	1	0	0-5	0	0	0	0	0	Neuroblastoma	0	26.5	0	25-29	10	3
SJL1723908	38-42	0	1	4	1	0	0	1	1	0		1	1	1	0	11-15	0	0	0	0	0	Non-Hodgkin lymphoma	0	30.3	0	25-29	42	3
SJL1724107	38-42	0	1	6	0	0	0	0	0	0		0	1	0	0	6-10	1	0	2	3	1	Hodgkin lymphoma	1	26.1	0	25-29	8	3
SJL1724309	28-32	1	1	5	0	0	0	0	0	0		1	0	0	0	0-5	0	0	0	0	0	Wilms tumor	0	25.4	0	25-29	11.25	2
SJL1725608	38-42	1	1	5	0	1	1	1	0	0	3: >30 Gy	1	1	1	1	6-10	0	1	1	0	1	Non-Hodgkin lymphoma	1	27	2	30-34	6	2
SJL1725908	43-47	1	1	6	1	0	0	1	0	0		1	1	1	1	16-20	0	0	1	0	1	Non-Hodgkin lymphoma	1	21.8	1	25-29	5.25	2
SJL1726207	48-52	1	1	6	0	0	0	0	0	0		1	0	1	1	11-15	1	0	2	3	1	Hodgkin lymphoma	1	18.9	3	35-39	15	3
SJL1726507	43-47	1	1	6	0	0	0	0	0	0		0	0	0	0	0-5	1	0	1	3	1	Hodgkin lymphoma	1	38.4	2	40-44	3	2
SJL1727210	28-32	1	1	5	0	0	0	0	0	0		0	1	1	0	0-5	0	1	0	0	0	Neuroblastoma	0	38.1	1	25-29	1.5	3
SJL1728108	38-42	1	1	2	1	0	0	1	1	1		1	1	1	0	11-15	0	0	0	0	0	Non-Hodgkin lymphoma	0	17.9	0	25-29	1.33333	1
SJL1728807	43-47	1	1	6	0	0	0	0	0	0		1	1	1	0	16-20	1	0	1	2	1	Hodgkin lymphoma	1	29.3	3	25-29	0	3
SJL1730608	33-37	1	1	6	1	1	0	1	0	0	2: >20 to 30 Gy	1	0	0	1	6-10	0	0	0	0	0	Non-Hodgkin lymphoma	1	29.9	1	30-34	9	1
SJL1730808	43-47	0	1	4	1	0	0	1	0	0		1	1	1	1	11-15	0	0	0	0	0	Non-Hodgkin lymphoma	0	39.4	2	25-29	0	2
SJL1731307	48-52	0	1	8	0	0	0	0	0	0		1	1	1	1	11-15	0	0	1	3	0	Hodgkin lymphoma	1	41.1	2	35-39	7.33333	3
SJL1731407	38-42	1	1	3	0	0	0	0	0	0		1	0	1	1	16-20	1	0	1	2	1	Hodgkin lymphoma	1	23.7	1	25-29	42	1
SJL1732913	38-42	0	1	6	0	0	0	0	1	0		0	1	1	0	6-10	0	1	0	0	0	Osteosarcoma	0	19.685	2	25-29	0	1
SJL1733407	53-57	0	1	3	0	0	0	0	0	0		1	0	1	0	16-20	1	0	1	3	1	Hodgkin lymphoma	1	32.5	3	35-39	2.33333	1
SJL1733808	28-32	0	1	7	1	0	0	1	0	0		1	1	1	1	0-5	0	0	0	0	0	Non-Hodgkin lymphoma	0	26.2	0	25-29	2.33333	3
SJL1734108	48-52	1	1	5	0	0	0	0	0	0		1	0	1	1	11-15	0	0	1	0	1	Non-Hodgkin lymphoma	1	24.6	0	35-39	3	3
SJL1734207	43-47	0	1	2	0	0	1	1	0	0		1	0	1	1	16-20	0	0	1	0	1	Hodgkin lymphoma	1	32.7	2	25-29	0	2
SJL1734608	38-42	0	1	6	1	1	0	1	0	0	3: >30 Gy	1	0	1	1	0-5	0	0	0	0	0	Non-Hodgkin lymphoma	1	35.7	3	35-39	4	2
SJL1735108	28-32	0	1	2	1	1	0	1	0	0	2: >20 to 30 Gy	1	0	0	1	0-5	0	0	0	0	0	Non-Hodgkin lymphoma	1	25.1	1	25-29	3	3
SJL1735509	38-42	1	1	3	0	0	0	0	0	0		1	0	0	0	6-10	0	0	0	0	0	Wilms tumor	0	23.7	1	30-34	0	1
SJL1736010	33-37	1	1	7	0	0	0	0	0	0		0	0	0	0	0-5	0	0	0	0	0	Neuroblastoma	0	20.9	0	30-34	9	3
SJL1736208	43-47	0	1	5	1	0	0	1	0	0		1	0	1	1	0-5	1	0	1	2	1	Non-Hodgkin lymphoma	1	27.9	2	40-44	0	3
SJL1738807	48-52	1	1	6	0	0	0	0	0	0		1	0	1	0	16-20	1	0	2	3	1	Hodgkin lymphoma	1	20.5	3	35-39	0	1
SJL1739316	43-47	0	1	3	0	0	0	0	0	0		1	1	1	0	6-10	0	0	0	0	0	Rhabdomyosarcoma	1	26.7	2	35-39	8.66667	2
SJL1739707	38-42	0	1	3	0	0	0	0	0	0		1	0	1	0	6-10	1	0	1	2	1	Hodgkin lymphoma	1	32.7	3	30-34	10	1
SJL1739907	48-52	0	1	2	0	0	0	0	0	0		0	0	0	0	16-20	1	0	2	3	1	Hodgkin lymphoma	1	24.8	2	30-34	0	3
SJL1740509	38-42	1	1	5	0	0	0	0	0	0		1	1	0	0	0-5	1	0	1	2	1	Wilms tumor	1	28.3	2	35-39	0	2
SJL1741409	38-42	0	1	2	0	0	0	0	0	0		1	1	0	0	0-5	1	0	1	2	1	Wilms tumor	1	21.9	3	40-44	3.33333	3
SJL1741608	38-42	0	1	2	1	1	1	1	0	0	3: >30 Gy	1	1	1	1	0-5	0	0	2	3	0	Non-Hodgkin lymphoma	1	25.7	2	35-39	0	3
SJL1742107	53-57	1	1	6	0	0	0	0	0	0		0	0	0	0	11-15	1	0	2	3	1	Hodgkin lymphoma	1	26.7	1	35-39	1	3
SJL1742207	48-52	1	1	3	0	0	0	0	0	0		1	0	1	0	16-20	1	0	1	2	1	Hodgkin lymphoma	1	50.5	3	30-34	0.5	3
SJL1742609	43-47	1	1	7	0	0	0	0	0	0		1	0	0	0	6-10	1	0	1	3	1	Wilms tumor	1	18.7	1	35-39	1.5	3
SJL1743307	43-47	1	1	5	0	0	0	0	0	0		1	1	1	0	16-20	1	0	1	2	1	Hodgkin lymphoma	1	30.8	1	25-29	2	3
SJL1743608	53-57	1	1	5	0	0	0	0	0	0		1	1	1	1	16-20	0	0	0	0	0	Non-Hodgkin lymphoma	1	34.1	2	35-39	2.5	3
SJL1743810	38-42	1	1	7	0	0	0	0	0	0		0	1	1	0	0-5	1	0	1	2	1	Neuroblastoma	1	17.9	1	35-39	1	1
SJL1744207	43-47	1	1	6	0	0	0	0	0	0		1	0	1	0	11-15	1	0	1	2	1	Hodgkin lymphoma	1	31.2	2	30-34	0.666667	3
SJL1744416	28-32	1	1	5	0	0	0	0	0	0		1	1	1	0	0-5	0	0	0	0	0	Rhabdomyosarcoma	1	16.2	1	20-24	0	3
SJL1744607	48-52	0	1	.	0	0	0	0	0	0		0	0	0	0	11-15	0	0	0	0	0	Hodgkin lymphoma	1	40.7	1	35-39	21	3
SJL1744809	38-42	0	1	6	0	0	0	0	0	0		1	1	0	0	0-5	1	0	1	2	1	Wilms tumor	1	33.3	2	35-39	2	2
SJL1745307	43-47	0	1	3	0	0	0	0	0	0		0	0	0	0	11-15	1	0	2	3	1	Hodgkin lymphoma	1	17.8	2	30-34	24	3
SJL1745907	33-37	0	1	5	0	0	0	0	0	0		0	0	0	0	11-15	1	0	2	3	1	Hodgkin lymphoma	1	20.6	0	20-24	30	2
SJL1746201	43-47	0	1	2	1	1	0	1	0	0	2: >20 to 30 Gy	1	0	0	1	11-15	0	0	0	0	0	Acute lymphoblastic leukemia	1	41	2	25-29	0	2
SJL1747113	43-47	1	1	7	0	0	0	0	1	0		0	1	1	0	16-20	0	1	0	0	0	Osteosarcoma	0	26.4641	1	25-29	1	3
SJL1747801	33-37	0	1	5	1	1	0	1	0	0	2: >20 to 30 Gy	1	0	0	1	0-5	0	0	0	0	0	Acute lymphoblastic leukemia	1	28.1	2	30-34	0	1
SJL1747908	43-47	0	1	7	1	0	0	1	0	0		1	1	1	1	16-20	0	0	0	0	0	Non-Hodgkin lymphoma	0	28.6	1	25-29	0	3
SJL1748010	23-27	1	1	6	0	0	0	0	0	0		0	1	1	0	0-5	0	1	0	0	0	Neuroblastoma	0	23.3	0	25-29	8	3
SJL1748413	38-42	0	1	5	0	0	0	0	1	0		0	1	1	0	16-20	0	1	0	0	0	Osteosarcoma	0	29.0765	2	25-29	3.33333	3
SJL1749007	43-47	1	1	.	0	0	0	0	0	0		1	1	1	0	16-20	1	0	2	3	1	Hodgkin lymphoma	1	33.7	2	25-29	2.5	2
SJL1749307	43-47	0	1	6	0	0	0	0	0	0		0	0	0	0	16-20	0	0	2	0	1	Hodgkin lymphoma	1	26.8	3	25-29	11	3
SJL1749810	48-52	0	1	5	0	0	0	0	0	0		1	1	1	0	11-15	0	0	1	0	1	Neuroblastoma	1	27	0	35-39	3.66667	2
SJL1749907	38-42	1	1	3	0	0	0	0	0	0		1	1	1	0	16-20	1	0	1	2	1	Hodgkin lymphoma	1	26.3	2	20-24	0	1
SJL1750316	28-32	0	1	6	0	0	0	0	0	0		1	0	0	0	0-5	0	0	0	0	0	Rhabdomyosarcoma	1	25.9	2	25-29	5	3
SJL1750913	43-47	0	1	6	0	0	0	0	1	0		0	1	1	0	11-15	0	0	0	0	0	Osteosarcoma	0	35.924	2	30-34	5	3
SJL1751307	43-47	1	1	8	0	0	0	0	0	0		0	0	0	0	11-15	0	0	2	0	1	Hodgkin lymphoma	1	40.7	3	30-34	3	3
SJL1751413	28-32	1	1	6	0	0	0	0	1	0		0	1	1	0	0-5	0	1	0	0	0	Osteosarcoma	0	26.658	3	25-29	0	3
SJL1752007	48-52	0	1	2	0	0	0	0	0	0		0	0	0	0	11-15	1	0	1	3	1	Hodgkin lymphoma	1	30.7	2	35-39	8	3
SJL1752513	43-47	0	1	5	0	0	0	0	1	0		0	1	1	0	11-15	0	0	0	0	0	Osteosarcoma	0	38.4449	2	30-34	2.25	1
SJL1756210	38-42	0	1	6	0	0	0	0	0	0		0	1	1	0	0-5	0	0	1	0	1	Neuroblastoma	1	33.9	2	35-39	3	3
SJL1756313	48-52	0	1	5	0	0	0	0	1	0		0	1	1	0	16-20	0	0	0	0	0	Osteosarcoma	0	31.131	2	30-34	6	3
SJL1756613	48-52	0	1	3	0	0	0	0	1	0		0	1	1	0	11-15	0	0	0	0	0	Osteosarcoma	0	42.7422	2	35-39	0	1
SJL1756816	33-37	0	1	.	0	0	0	0	0	0		1	1	1	0	6-10	0	0	0	0	0	Rhabdomyosarcoma	1	32.8	2	25-29	0	3
SJL1757712	43-47	1	1	6	0	0	0	0	0	0		1	1	1	0	0-5	0	1	2	0	1	Ewing sarcoma family of tumors	1	38.3699	1	35-39	0.833333	3
SJL1757809	43-47	0	1	5	0	0	0	0	0	0		1	1	0	0	6-10	1	0	1	2	1	Wilms tumor	1	31.7	2	40-44	3	2
SJL1758016	38-42	0	1	6	0	0	0	0	0	0		1	1	1	0	0-5	1	0	0	3	0	Rhabdomyosarcoma	1	26.3	0	35-39	0	3
SJL1758107	48-52	1	1	4	0	0	0	0	0	0		1	0	1	1	6-10	0	0	1	0	1	Hodgkin lymphoma	1	27.9	3	40-44	0	3
SJL1758307	53-57	1	1	3	0	0	0	0	0	0		0	0	0	0	11-15	0	0	1	0	1	Hodgkin lymphoma	1	23.8	3	35-39	3.5	1
SJL1759010	28-32	0	1	6	0	0	0	0	0	0		0	1	1	0	0-5	0	1	0	0	0	Neuroblastoma	0	31.1	2	25-29	2	3
SJL1761708	43-47	0	1	7	1	0	0	1	0	0		1	1	1	1	16-20	0	0	0	0	0	Non-Hodgkin lymphoma	1	44.3	2	25-29	2.33333	3
SJL1762208	38-42	0	1	3	1	1	0	1	0	0	2: >20 to 30 Gy	1	1	1	1	6-10	0	0	0	0	0	Non-Hodgkin lymphoma	1	31.8	2	35-39	0.333333	3
SJL1763101	33-37	1	1	6	1	1	0	1	0	0	1: >0 to 20 Gy	1	1	1	1	0-5	0	0	0	0	0	Acute lymphoblastic leukemia	1	32.8	1	25-29	0	3
SJL1763310	38-42	0	1	5	0	0	0	0	0	0		0	1	1	0	0-5	0	0	0	0	0	Neuroblastoma	0	34	1	35-39	0	1
SJL1763708	43-47	0	1	3	1	1	0	1	0	0	2: >20 to 30 Gy	1	1	1	1	6-10	0	0	0	0	0	Non-Hodgkin lymphoma	1	36.4	2	30-34	42	3
SJL1764007	43-47	0	1	4	0	0	0	0	0	0		1	0	1	0	6-10	1	0	2	3	1	Hodgkin lymphoma	1	18.9	3	40-44	42	3
SJL1764109	38-42	1	1	.	0	0	0	0	0	0		1	1	0	0	0-5	1	0	1	2	1	Wilms tumor	1	33.5	2	35-39	12	2
SJL1764407	38-42	1	1	7	0	0	0	0	0	0		0	0	0	0	11-15	1	0	2	3	1	Hodgkin lymphoma	1	22.1	2	25-29	10	3
SJL1770908	33-37	0	1	3	1	0	0	1	1	0		1	1	1	0	6-10	0	0	0	0	0	Non-Hodgkin lymphoma	0	28.6	0	25-29	6.83333	3
SJL1771208	48-52	0	1	4	0	0	0	0	0	0		1	0	1	1	11-15	0	0	2	0	1	Non-Hodgkin lymphoma	1	26.1	2	35-39	15	1
SJL1771308	38-42	1	1	6	0	0	0	0	0	0		1	1	1	1	0-5	1	0	1	3	1	Non-Hodgkin lymphoma	1	25.3	2	35-39	0	3
SJL1771707	48-52	0	1	6	0	0	0	0	0	0		0	0	0	0	6-10	1	0	1	3	1	Hodgkin lymphoma	1	25.9	0	40-44	4	3
SJL1772808	43-47	1	1	5	0	0	0	0	0	0		1	0	1	1	6-10	1	0	1	3	1	Non-Hodgkin lymphoma	1	34.2	2	35-39	0	2
SJL1773809	43-47	1	1	4	0	0	0	0	0	0		1	1	0	0	6-10	1	0	1	3	1	Wilms tumor	1	18.7	2	35-39	1.5	1
SJL1774407	43-47	1	1	7	0	0	0	0	0	0		1	0	1	1	11-15	1	0	2	3	1	Hodgkin lymphoma	1	22.4	1	30-34	38	3
SJL1774608	48-52	1	1	1	0	0	0	0	0	0		1	0	1	1	11-15	0	0	1	0	1	Non-Hodgkin lymphoma	1	16.8	3	35-39	3	1
SJL1774907	48-52	1	1	7	0	0	0	0	0	0		1	0	1	1	11-15	0	0	0	0	0	Hodgkin lymphoma	0	28.4	1	35-39	0	3
SJL1775216	33-37	0	1	4	0	0	0	0	0	0		1	1	1	0	0-5	0	0	0	0	0	Rhabdomyosarcoma	0	41.3	2	35-39	42	1
SJL1776407	43-47	0	1	6	0	0	0	0	0	0		0	0	0	0	6-10	0	0	1	0	1	Hodgkin lymphoma	1	29	0	40-44	8.86667	3
SJL1778308	38-42	0	1	3	0	0	0	0	0	0		1	0	1	1	6-10	0	0	1	0	1	Non-Hodgkin lymphoma	1	45.6	2	30-34	1.5	3
SJL1779316	38-42	1	1	2	0	0	0	0	0	0		1	1	1	0	6-10	0	0	0	0	0	Rhabdomyosarcoma	1	23.7	2	30-34	1.66667	3
SJL1780412	38-42	0	1	6	0	0	0	0	0	0		1	1	1	0	0-5	0	0	0	0	0	Ewing sarcoma family of tumors	0	26.7001	1	35-39	41.25	2
SJL1780607	48-52	0	1	6	0	0	0	0	0	0		0	0	0	0	11-15	0	0	0	0	0	Hodgkin lymphoma	1	28.7	3	35-39	12	3
SJL1780813	53-57	0	1	6	0	0	0	0	1	0		0	1	1	0	11-15	0	0	0	0	0	Osteosarcoma	0	30.5806	1	40-44	1	2
SJL1781216	53-57	1	1	5	0	0	0	0	0	0		1	1	1	0	16-20	0	0	0	0	0	Rhabdomyosarcoma	1	34.2	2	30-34	1.33333	.
SJL1781809	33-37	0	1	6	0	0	0	0	0	0		1	1	0	0	0-5	0	0	0	0	0	Wilms tumor	0	35.9	2	30-34	0	3
SJL1781916	53-57	1	1	6	0	0	0	0	0	0		1	1	1	0	11-15	1	0	0	3	0	Rhabdomyosarcoma	1	24.8	2	35-39	3	1
SJL1782216	38-42	0	1	.	0	0	0	0	0	0		1	1	1	0	0-5	0	0	0	0	0	Rhabdomyosarcoma	0	28.2	0	35-39	42	1
SJL1784808	38-42	0	1	6	0	0	0	0	0	0		1	1	1	1	11-15	0	0	0	0	0	Non-Hodgkin lymphoma	1	36.2	1	25-29	6	3
SJL1785908	33-37	1	1	7	1	0	0	1	1	0		1	1	1	1	0-5	0	0	0	0	0	Non-Hodgkin lymphoma	0	23.9	0	30-34	4	3
SJL1786109	38-42	0	1	5	0	0	0	0	0	0		1	1	0	0	0-5	1	0	1	2	1	Wilms tumor	1	32.9	2	35-39	31.5	3
SJL1786309	38-42	1	1	5	0	0	0	0	0	0		1	1	0	0	0-5	1	0	1	3	1	Wilms tumor	1	17.3	2	35-39	0	3
SJL1786907	43-47	0	1	3	0	0	0	0	0	0		0	0	0	0	16-20	1	0	2	3	1	Hodgkin lymphoma	1	31	1	25-29	3	3
SJL1787116	38-42	0	1	6	0	1	0	1	0	0	3: >30 Gy	1	1	1	0	11-15	0	1	0	0	0	Rhabdomyosarcoma	1	30.4	2	25-29	1.83333	3
SJL1787407	48-52	1	1	7	0	0	1	1	0	0		1	0	1	0	11-15	1	1	1	3	1	Hodgkin lymphoma	1	21.6	2	35-39	0.666667	3
SJL1791807	53-57	1	1	6	0	0	0	0	0	0		1	0	1	1	11-15	1	0	2	3	1	Hodgkin lymphoma	1	22.2	3	40-44	0	2
SJL1791902	33-37	1	1	7	1	0	0	1	0	0		1	1	1	1	0-5	0	0	0	0	0	AML	0	39.6	3	30-34	1.16667	3
SJL1792508	48-52	1	1	3	0	0	0	0	0	0		0	0	0	0	11-15	0	0	0	0	0	Non-Hodgkin lymphoma	1	35.1	2	35-39	0	2
SJL1793110	33-37	0	1	5	0	0	0	0	0	0		0	1	1	0	0-5	0	0	0	0	0	Neuroblastoma	0	31.6	1	35-39	4.66667	2
SJL1793212	43-47	0	1	3	0	0	0	0	0	0		1	1	1	0	11-15	0	0	0	0	0	Ewing sarcoma family of tumors	0	17	1	30-34	11	1
SJL1793309	38-42	0	1	5	0	0	0	0	0	0		1	1	0	0	0-5	1	0	1	2	1	Wilms tumor	1	19	1	35-39	0	2
SJL1793713	43-47	1	1	5	0	0	0	0	1	0		0	1	1	0	6-10	0	0	0	0	0	Osteosarcoma	0	25.4202	3	30-34	5	3
SJL1794713	48-52	1	1	3	0	0	0	0	1	0		0	1	1	0	16-20	0	0	0	0	0	Osteosarcoma	0	18.7242	0	35-39	2	1
SJL1795109	43-47	1	1	.	0	0	0	0	0	0		1	1	0	0	6-10	1	0	1	3	1	Wilms tumor	1	27.5	2	35-39	2.66667	2
SJL1798707	38-42	1	1	3	0	0	0	0	0	0		1	1	1	1	11-15	0	0	1	0	1	Hodgkin lymphoma	1	29.6	0	25-29	7	3
SJL1799207	43-47	1	1	5	0	0	0	0	0	0		0	1	1	0	16-20	1	0	2	3	1	Hodgkin lymphoma	1	25.1	3	25-29	2.5	2
SJL1799707	33-37	0	1	5	0	0	0	0	0	0		0	0	0	0	6-10	0	0	2	0	1	Hodgkin lymphoma	1	31.6	2	25-29	0	1
SJL1799807	38-42	0	1	7	0	0	0	0	0	0		0	0	0	0	16-20	1	0	2	3	1	Hodgkin lymphoma	1	43.6	3	20-24	5.33333	3
SJL1800910	28-32	1	1	.	0	0	0	0	0	0		0	0	0	0	0-5	0	0	0	0	0	Neuroblastoma	0	28.3	0	25-29	23	3
SJL1801407	38-42	0	1	6	0	0	0	0	0	0		1	1	1	1	11-15	0	0	1	0	1	Hodgkin lymphoma	1	35.4	3	25-29	13.5	1
SJL1802407	43-47	1	1	7	0	0	0	0	0	0		0	0	1	0	11-15	1	0	2	3	1	Hodgkin lymphoma	1	21.9	0	25-29	3.5	3
SJL1802507	38-42	1	1	7	0	0	0	0	0	0		1	1	1	0	11-15	1	0	1	2	1	Hodgkin lymphoma	1	22.6	1	25-29	24.5	2
SJL1802816	38-42	0	1	2	0	0	0	0	0	0		1	1	1	0	0-5	0	0	0	0	0	Rhabdomyosarcoma	1	30.4	2	35-39	0	3
SJL2020010	38-42	0	1	5	0	0	0	0	0	0		0	0	0	0	0-5	1	0	1	2	1	Neuroblastoma	1	26	1	40-44	21	2
SJL2020308	38-42	0	1	6	1	1	1	1	0	0	2: >20 to 30 Gy	1	0	0	1	6-10	0	0	0	0	0	Non-Hodgkin lymphoma	1	42.9	2	30-34	5	3
SJL2020608	43-47	1	1	3	1	0	0	1	0	0		1	0	1	1	11-15	0	0	0	0	0	Non-Hodgkin lymphoma	1	33.4	2	30-34	0	3
SJL2020710	38-42	1	1	6	0	0	0	0	0	0		1	0	1	0	0-5	0	0	1	0	1	Neuroblastoma	1	38.5	1	40-44	0	3
SJL2020907	43-47	0	1	5	0	0	0	0	0	0		0	0	0	0	11-15	1	0	2	3	1	Hodgkin lymphoma	1	19.8	1	30-34	0	1
SJL2021213	48-52	1	1	5	0	0	0	0	1	0		0	1	1	0	16-20	0	0	0	0	0	Osteosarcoma	0	33.8223	2	35-39	0	3
SJL2021313	53-57	0	1	2	0	0	0	0	1	0		0	1	1	0	16-20	0	0	0	0	0	Osteosarcoma	0	37.2631	2	30-34	0	2
SJL2021607	48-52	0	1	3	0	0	0	0	0	0		1	0	1	0	0-5	0	0	0	0	0	Hodgkin lymphoma	1	38	2	40-44	13	2
SJL2021810	33-37	0	1	6	0	0	0	0	0	0		0	1	1	0	0-5	0	0	0	0	0	Neuroblastoma	0	32.6	1	30-34	0	3
SJL2022207	48-52	1	1	5	0	0	0	0	0	0		1	0	1	0	11-15	1	0	1	3	1	Hodgkin lymphoma	1	28.3	2	35-39	0	2
SJL2023308	38-42	0	1	7	1	1	0	1	0	0	3: >30 Gy	1	1	1	0	6-10	1	0	1	2	1	Non-Hodgkin lymphoma	1	32	2	30-34	3	3
SJL2023413	38-42	1	1	5	0	0	0	0	1	0		0	1	1	0	6-10	0	0	0	0	0	Osteosarcoma	0	31.9828	2	30-34	2.33333	3
SJL2023716	33-37	0	1	5	0	0	0	0	0	0		1	1	1	0	0-5	0	0	0	0	0	Rhabdomyosarcoma	0	58.9	2	35-39	1.83333	2
SJL2023802	33-37	1	1	3	1	1	1	1	0	0	2: >20 to 30 Gy	1	1	1	1	0-5	0	0	0	0	0	AML	1	40.9	3	35-39	0	3
SJL2024007	43-47	0	1	6	0	0	0	0	0	0		1	0	1	0	6-10	1	0	1	3	1	Hodgkin lymphoma	1	22.5	2	30-34	0	3
SJL2024817	43-47	1	1	3	0	1	1	1	0	0	3: >30 Gy	1	1	1	0	11-15	0	0	0	0	0	Others	1	33.8	3	30-34	42	3
SJL2026007	53-57	0	1	6	0	0	0	0	0	0		1	0	1	1	11-15	0	0	0	0	0	Hodgkin lymphoma	0	30.1	1	40-44	13.5	3
SJL2051008	33-37	0	1	6	1	1	1	1	0	0	3: >30 Gy	1	1	1	0	0-5	1	0	1	2	1	Non-Hodgkin lymphoma	1	28.9	2	30-34	8	3
SJL2051102	38-42	1	1	7	1	0	0	1	0	0		1	1	1	1	6-10	0	0	0	0	0	AML	0	37.6	2	30-34	8	2
SJL2051307	43-47	1	1	6	0	0	0	0	0	0		1	0	1	1	11-15	1	0	1	2	1	Hodgkin lymphoma	1	34.4	2	30-34	0.5	3
SJL2053109	33-37	1	1	7	0	0	0	0	0	0		1	1	0	0	0-5	1	0	1	2	1	Wilms tumor	1	17.1	2	30-34	6	3
SJL2053608	48-52	0	1	5	0	0	0	0	0	0		1	0	1	1	11-15	0	0	0	3	0	Non-Hodgkin lymphoma	1	29.5	2	35-39	6.75	2
SJL2054210	38-42	0	1	5	0	0	0	0	0	0		0	1	1	0	0-5	0	0	0	0	0	Neuroblastoma	0	23.8	3	35-39	34	1
SJL2054810	43-47	0	1	2	0	0	0	0	0	0		0	0	0	0	11-15	0	0	0	0	0	Neuroblastoma	0	20.8	0	35-39	42	1
SJL2089101	48-52	0	1	6	1	1	0	1	0	0	1: >0 to 20 Gy	1	1	1	1	16-20	0	0	0	0	0	Acute lymphoblastic leukemia	1	31.4	2	30-34	0	3
SJL2089209	43-47	1	1	6	0	0	0	0	0	0		1	1	0	0	0-5	1	0	1	2	1	Wilms tumor	1	22.9	0	40-44	3.5	3
SJL2279101	48-52	1	1	3	0	1	0	1	0	0	1: >0 to 20 Gy	1	0	1	1	0-5	1	0	1	1	1	Acute lymphoblastic leukemia	1	46.6	3	45-49	0	2
SJL2321110	33-37	1	1	.	0	0	0	0	0	0		0	1	1	0	0-5	0	0	1	0	1	Neuroblastoma	1	23.4	1	35-39	0	2
SJL2398718	48-52	0	1	3	0	0	0	0	0	0		0	0	1	0	0-5	0	0	0	0	0	Retinoblastoma	1	31	2	45-49	2	2
SJL2405401	48-52	0	1	6	0	1	0	1	0	0	2: >20 to 30 Gy	1	0	1	1	0-5	1	0	1	2	1	Acute lymphoblastic leukemia	1	26.9	2	45-49	35	3
SJL2405503	48-52	1	1	1	0	0	0	0	0	0		0	0	1	1	0-5	1	0	1	1	1	Others	1	51.8	3	45-49	0	3
SJL2406608	48-52	0	1	5	0	0	0	0	0	0		0	0	0	0	0-5	0	0	0	0	0	Non-Hodgkin lymphoma	1	28.6	0	45-49	4	2
SJL2407808	58-62	0	1	6	0	0	0	0	0	0		0	0	0	0	6-10	1	0	1	2	1	Non-Hodgkin lymphoma	1	35.7	3	45-49	0	2
SJL2409812	63-67	0	1	3	0	0	0	0	0	0		1	0	1	0	16-20	0	0	0	0	0	Ewing sarcoma family of tumors	1	25.0523	3	45-49	21	2
SJL2410201	53-57	0	1	5	0	1	0	1	0	0	2: >20 to 30 Gy	1	0	1	1	0-5	1	0	1	1	1	Acute lymphoblastic leukemia	1	26.5	0	45-49	9	3
SJL2416110	48-52	0	1	6	0	0	0	0	0	0		0	0	0	0	0-5	0	0	0	0	0	Neuroblastoma	1	24.6	0	45-49	2	3
SJL2417512	53-57	0	1	6	0	0	0	0	0	0		1	0	1	0	6-10	0	0	0	0	0	Ewing sarcoma family of tumors	1	40.3	3	45-49	3.5	3
SJL2421009	48-52	1	1	6	0	0	0	0	0	0		0	0	0	0	0-5	1	0	1	2	1	Wilms tumor	1	26.2	2	45-49	0	2
SJL2500102	28-32	1	1	6	1	0	0	1	0	0		0	1	1	0	11-15	0	0	0	0	0	AML	0	56.7	2	15-19	7	3
SJL2500901	38-42	1	1	7	1	0	0	1	1	0		1	1	0	1	16-20	0	0	0	0	0	Acute lymphoblastic leukemia	0	23.7	0	20-24	10.8333	3
SJL2501107	33-37	1	1	7	0	0	0	0	0	0		0	1	0	1	11-15	0	0	1	0	1	Hodgkin lymphoma	1	38.8	1	20-24	1.5	3
SJL2501807	38-42	0	1	7	0	0	0	0	0	0		0	0	0	0	16-20	1	0	2	3	1	Hodgkin lymphoma	1	46	2	20-24	1.5	3
SJL2502101	23-27	0	1	4	1	1	0	1	1	0	1: >0 to 20 Gy	1	1	1	1	0-5	0	0	0	0	0	Acute lymphoblastic leukemia	1	27.7	0	20-24	2.5	1
SJL2502608	28-32	0	1	7	1	0	0	1	1	0		1	1	1	0	6-10	0	0	0	0	0	Non-Hodgkin lymphoma	0	27.8	2	20-24	13.6667	3
SJL2502707	33-37	0	1	5	0	0	0	0	0	0		1	1	1	1	11-15	0	0	1	0	1	Hodgkin lymphoma	1	32.1	2	15-19	0.666667	1
SJL2503101	33-37	0	1	7	1	1	0	1	1	0	1: >0 to 20 Gy	1	1	1	1	6-10	0	0	0	0	0	Acute lymphoblastic leukemia	1	35.4	1	25-29	9.5	3
SJL2503207	33-37	1	1	6	0	0	0	0	0	0		1	1	1	1	16-20	1	0	1	2	1	Hodgkin lymphoma	1	54.9	3	15-19	0	3
SJL2503608	38-42	0	1	5	1	0	0	1	0	1		1	1	1	1	16-20	0	1	0	0	0	Non-Hodgkin lymphoma	0	26.8	0	20-24	27	3
SJL2504201	33-37	0	1	.	1	0	0	1	1	0		1	1	1	1	11-15	0	0	0	0	0	Acute lymphoblastic leukemia	0	35.5	1	20-24	0	2
SJL2504301	23-27	0	1	3	1	0	0	1	1	0		1	1	0	1	0-5	0	0	0	0	0	Acute lymphoblastic leukemia	0	31.4	1	20-24	0	1
SJL2504608	43-47	0	1	.	0	0	0	0	0	0		1	1	1	1	16-20	1	0	1	2	1	Non-Hodgkin lymphoma	1	32.2	2	25-29	0	1
SJL2504813	38-42	0	1	6	0	0	0	0	1	0		0	1	1	0	16-20	0	1	0	0	0	Osteosarcoma	0	23.8308	3	20-24	0	1
SJL2505007	33-37	1	1	.	0	0	0	0	0	0		0	1	0	1	16-20	0	0	1	0	1	Hodgkin lymphoma	1	20.4	0	20-24	23	1
SJL2505208	28-32	1	1	.	1	0	0	1	1	0		1	1	1	1	11-15	0	0	0	0	0	Non-Hodgkin lymphoma	0	30.8	0	15-19	1	1
SJL2505407	38-42	0	1	6	0	0	0	0	0	0		0	1	0	1	16-20	1	0	1	2	1	Hodgkin lymphoma	1	37.9	2	20-24	0	3
SJL2505509	23-27	0	1	6	0	0	0	0	0	0		1	1	0	0	0-5	1	0	1	2	1	Wilms tumor	1	25.6	2	20-24	0.25	3
SJL2506301	23-27	0	1	8	1	1	0	1	0	0	1: >0 to 20 Gy	1	1	0	1	6-10	0	0	0	0	0	Acute lymphoblastic leukemia	1	25.8	1	20-24	0	3
SJL2506913	38-42	0	1	.	0	0	0	0	1	0		0	1	1	0	11-15	0	1	0	0	0	Osteosarcoma	0	30.7285	2	20-24	4.66667	3
SJL2507408	33-37	0	1	3	1	0	0	1	1	0		1	1	1	1	16-20	0	0	0	0	0	Non-Hodgkin lymphoma	0	30.8	3	15-19	0	1
SJL2508808	38-42	0	1	.	0	0	0	0	0	0		1	1	1	1	11-15	0	0	0	0	0	Non-Hodgkin lymphoma	0	33.5	1	20-24	13	2
SJL2509707	28-32	0	1	6	0	0	0	0	0	0		1	1	1	1	16-20	1	0	1	2	1	Hodgkin lymphoma	1	36	2	15-19	20	2
SJL2509908	28-32	0	1	6	1	0	0	1	1	0		1	1	1	1	11-15	0	1	0	0	0	Non-Hodgkin lymphoma	0	36.3	1	20-24	0	3
SJL2510001	28-32	0	1	6	1	1	1	1	1	0	1: >0 to 20 Gy	1	1	0	1	0-5	0	0	0	0	0	Acute lymphoblastic leukemia	1	34.2	2	25-29	36.5	3
SJL2511501	33-37	1	1	6	1	0	0	1	1	0		1	1	0	1	11-15	0	0	0	0	0	Acute lymphoblastic leukemia	0	24.5	0	15-19	1	3
SJL2512701	23-27	0	1	5	1	1	0	1	1	0	1: >0 to 20 Gy	1	1	1	1	6-10	0	0	0	0	0	Acute lymphoblastic leukemia	1	26.2	0	15-19	16	3
SJL2514112	38-42	0	1	4	0	0	0	0	0	0		1	1	1	0	16-20	0	0	2	0	1	Ewing sarcoma family of tumors	1	25.3	0	25-29	4	3
SJL2514601	38-42	0	1	6	1	0	0	1	1	0		1	1	0	1	11-15	0	0	0	0	0	Acute lymphoblastic leukemia	0	33.1	2	25-29	3.66667	2
SJL2515001	38-42	0	1	5	1	1	0	1	1	0	1: >0 to 20 Gy	1	1	1	1	11-15	0	0	0	0	0	Acute lymphoblastic leukemia	1	31.1	2	25-29	12.6667	3
SJL2516401	28-32	1	1	5	1	0	0	1	1	0		1	1	0	1	6-10	0	0	0	0	0	Acute lymphoblastic leukemia	0	38.3	0	20-24	4.66667	1
SJL2517601	38-42	1	1	6	1	0	0	1	1	0		1	1	0	1	11-15	0	0	0	0	0	Acute lymphoblastic leukemia	0	32.9	3	20-24	4.33333	3
SJL2518001	23-27	0	1	7	1	0	0	1	1	0		1	1	0	1	0-5	0	0	0	0	0	Acute lymphoblastic leukemia	0	21.5	0	20-24	12.5	2
SJL2518101	23-27	1	1	6	1	0	0	1	1	0		1	1	0	1	0-5	0	0	0	0	0	Acute lymphoblastic leukemia	0	36.4	0	20-24	15	3
SJL2518801	28-32	0	1	5	1	0	0	1	1	0		1	1	1	1	6-10	0	0	0	0	0	Acute lymphoblastic leukemia	0	22.9	0	20-24	10	3
SJL2519701	23-27	1	1	2	1	1	0	1	1	0	3: >30 Gy	1	1	1	1	0-5	0	1	0	0	0	Acute lymphoblastic leukemia	1	29.2	2	25-29	9	3
SJL2520901	23-27	0	1	5	1	0	0	1	1	0		1	1	1	1	6-10	0	0	0	0	0	Acute lymphoblastic leukemia	0	48.5	2	20-24	0	3
SJL2521301	33-37	1	1	7	1	0	0	1	1	0		1	1	0	1	11-15	0	0	0	0	0	Acute lymphoblastic leukemia	0	33.5	2	20-24	2.66667	3
SJL2521707	28-32	0	1	7	0	0	0	0	0	0		0	1	0	1	11-15	0	0	1	0	1	Hodgkin lymphoma	1	28.3	0	15-19	14.5	3
SJL2521801	23-27	1	1	6	1	0	0	1	1	0		1	1	0	1	0-5	0	0	0	0	0	Acute lymphoblastic leukemia	0	28.7	1	20-24	4	3
SJL2523108	28-32	0	1	7	1	0	0	1	0	0		1	1	1	1	0-5	0	0	0	0	0	Non-Hodgkin lymphoma	0	32.9	0	20-24	5.83333	3
SJL2523601	28-32	0	1	2	1	0	0	1	1	0		1	1	1	1	11-15	0	0	0	0	0	Acute lymphoblastic leukemia	0	36.8	0	15-19	18	2
SJL2523907	33-37	0	1	3	0	0	0	0	0	0		1	1	1	1	16-20	0	0	1	0	1	Hodgkin lymphoma	1	33.1	1	15-19	0.75	3
SJL2524501	23-27	1	1	5	1	0	0	1	1	0		1	1	0	1	0-5	0	0	0	0	0	Acute lymphoblastic leukemia	0	21.2	0	20-24	3.16667	1
SJL2524612	18-22	0	1	1	0	1	0	1	0	0	3: >30 Gy	1	1	1	0	6-10	1	0	2	3	1	Ewing sarcoma family of tumors	1	26.4	2	10-14	2.25	3
SJL2524701	23-27	0	1	5	1	1	0	1	0	0	1: >0 to 20 Gy	1	1	0	1	0-5	0	0	0	0	0	Acute lymphoblastic leukemia	1	22.2	0	20-24	7	3
SJL2524909	28-32	0	1	5	0	0	0	0	0	0		1	1	0	0	0-5	0	0	0	0	0	Wilms tumor	0	44.1	1	25-29	10	1
SJL2525101	28-32	0	1	.	1	1	0	1	1	1	1: >0 to 20 Gy	1	1	1	1	11-15	0	0	0	0	0	Acute lymphoblastic leukemia	1	25.5	0	15-19	.	.
SJL2525507	28-32	0	1	7	0	0	0	0	0	0		1	1	1	1	11-15	1	0	1	2	1	Hodgkin lymphoma	1	27	2	15-19	7	3
SJL2526001	28-32	1	1	6	1	1	0	1	1	0	1: >0 to 20 Gy	1	1	0	1	6-10	0	0	0	0	0	Acute lymphoblastic leukemia	1	20	3	20-24	4.33333	3
SJL2526716	28-32	0	1	5	0	0	0	0	0	0		1	1	1	0	6-10	1	0	1	3	1	Rhabdomyosarcoma	1	33.9	1	20-24	30	1
SJL2526907	38-42	1	1	6	0	0	0	0	0	0		1	1	1	0	11-15	1	0	1	2	1	Hodgkin lymphoma	1	29.8	1	25-29	4.5	3
SJL2527001	28-32	1	1	5	1	0	0	1	1	0		1	1	1	1	11-15	0	0	0	0	0	Acute lymphoblastic leukemia	0	21	0	15-19	4	3
SJL2528507	38-42	1	1	6	0	0	0	0	0	0		0	1	1	1	16-20	1	1	1	2	1	Hodgkin lymphoma	1	26.1	2	20-24	4.25	2
SJL2530108	23-27	0	1	8	1	0	0	1	1	1		1	1	1	0	0-5	0	0	0	0	0	Non-Hodgkin lymphoma	0	30.5	0	20-24	42	3
SJL2530407	28-32	0	1	5	0	0	0	0	0	0		1	1	1	1	11-15	1	0	1	2	1	Hodgkin lymphoma	1	36.7	1	20-24	9.33333	3
SJL2530601	28-32	0	1	5	1	0	0	1	1	0		1	1	0	1	6-10	0	0	0	0	0	Acute lymphoblastic leukemia	0	34.4	1	20-24	42	3
SJL2530807	33-37	0	1	7	0	0	0	0	0	0		1	1	1	1	11-15	1	0	1	2	1	Hodgkin lymphoma	1	23.4	0	20-24	23.3333	3
SJL2531108	23-27	0	1	6	1	0	0	1	1	0		1	1	1	1	6-10	0	0	0	0	0	Non-Hodgkin lymphoma	0	26.7	0	15-19	1	3
SJL2531513	28-32	1	1	6	0	0	1	1	0	0		0	1	1	0	6-10	0	1	0	0	0	Osteosarcoma	1	23.9	1	15-19	17.5	3
SJL2532108	28-32	0	1	3	0	0	0	0	0	0		1	1	1	1	11-15	0	0	0	0	0	Non-Hodgkin lymphoma	0	31.9	1	15-19	0	2
SJL2533301	23-27	1	1	3	1	0	0	1	1	0		1	1	0	1	0-5	0	0	0	0	0	Acute lymphoblastic leukemia	0	31.8	1	20-24	0	2
SJL2533507	43-47	1	1	6	0	0	0	0	0	0		0	0	0	0	16-20	1	0	2	3	1	Hodgkin lymphoma	1	28.9	0	25-29	1	3
SJL2535301	18-22	0	1	5	1	0	0	1	1	0		1	1	1	1	0-5	0	0	0	0	0	Acute lymphoblastic leukemia	0	23.4	2	20-24	3.25	3
SJL2535607	38-42	0	1	5	0	0	0	0	0	0		0	0	0	0	11-15	0	0	2	0	1	Hodgkin lymphoma	1	26.1	0	20-24	4	2
SJL2535701	23-27	0	1	6	1	0	0	1	1	0		1	1	1	1	0-5	0	0	0	0	0	Acute lymphoblastic leukemia	0	30.6	1	20-24	1.5	3
SJL2536201	33-37	1	1	6	1	0	0	1	1	0		1	1	1	1	6-10	0	0	0	0	0	Acute lymphoblastic leukemia	0	21.8	2	25-29	3.66667	3
SJL2536707	43-47	1	1	6	0	0	0	0	0	0		1	1	1	0	16-20	1	0	1	2	1	Hodgkin lymphoma	1	23.3	0	25-29	2.33333	3
SJL2536901	28-32	0	1	3	1	1	0	1	1	0	1: >0 to 20 Gy	1	1	0	1	6-10	0	0	0	0	0	Acute lymphoblastic leukemia	1	26.6	0	20-24	5	1
SJL2537401	23-27	0	1	7	1	0	0	1	1	0		1	1	1	1	6-10	0	0	0	0	0	Acute lymphoblastic leukemia	0	32.6	1	15-19	5.5	3
SJL2537613	28-32	0	1	4	0	0	0	0	1	0		0	1	1	0	11-15	0	1	0	0	0	Osteosarcoma	0	24.7774	1	15-19	12.5	3
SJL2538001	23-27	0	1	5	1	1	0	1	1	0	3: >30 Gy	1	1	0	1	0-5	1	0	1	2	1	Acute lymphoblastic leukemia	1	26.7	1	20-24	20	3
SJL2538612	43-47	0	1	6	0	0	0	0	0	0		1	1	1	0	16-20	1	0	0	3	0	Ewing sarcoma family of tumors	1	38.5	1	25-29	2	3
SJL2539807	33-37	1	1	4	0	0	0	0	0	0		0	0	1	0	16-20	1	0	2	3	1	Hodgkin lymphoma	1	21.8	0	15-19	2.33333	3
SJL2540710	28-32	1	1	6	0	0	0	0	0	0		0	1	1	0	0-5	0	1	1	0	1	Neuroblastoma	1	25.3	0	25-29	4.5	3
SJL2540901	28-32	0	1	5	1	1	1	1	1	0	2: >20 to 30 Gy	1	1	0	1	6-10	0	0	0	0	0	Acute lymphoblastic leukemia	1	35.3	3	20-24	0	3
SJL2541907	38-42	0	1	7	0	0	0	0	0	0		0	0	0	0	11-15	1	0	2	3	1	Hodgkin lymphoma	1	32	2	25-29	0	2
SJL2542201	28-32	0	1	5	1	0	0	1	1	0		1	1	0	1	0-5	0	0	0	0	0	Acute lymphoblastic leukemia	0	26.2	0	25-29	6.5	3
SJL2542312	23-27	1	1	.	0	0	0	0	0	0		1	1	1	0	0-5	0	0	0	0	0	Ewing sarcoma family of tumors	0	14.1	0	20-24	.	.
SJL2543501	23-27	0	1	5	1	0	0	1	1	0		1	1	0	1	0-5	0	0	0	0	0	Acute lymphoblastic leukemia	0	23.5	0	20-24	7.5	1
SJL2543909	28-32	0	1	6	0	0	0	0	0	0		1	1	0	0	11-15	0	0	0	0	0	Wilms tumor	0	32.7	1	15-19	0	3
SJL2544107	33-37	0	1	4	0	0	0	0	0	0		1	1	1	1	16-20	0	0	1	0	1	Hodgkin lymphoma	1	22.2	0	15-19	0.166667	3
SJL2544810	23-27	1	1	5	0	0	0	0	0	0		0	0	0	0	0-5	0	0	0	0	0	Neuroblastoma	0	38.7	2	25-29	0	1
SJL2545801	33-37	0	1	7	1	0	0	1	1	0		1	1	1	1	16-20	0	0	0	0	0	Acute lymphoblastic leukemia	0	26.2	0	20-24	4.5	3
SJL2545901	28-32	0	1	6	1	0	0	1	1	0		1	1	0	1	6-10	0	0	0	0	0	Acute lymphoblastic leukemia	0	24.3	0	20-24	36.6667	3
SJL2546001	18-22	0	1	5	1	0	0	1	1	0		1	1	0	1	0-5	0	0	0	0	0	Acute lymphoblastic leukemia	0	25.8	1	15-19	13.5	3
SJL2546701	23-27	1	1	.	1	0	0	1	1	0		1	1	0	1	0-5	0	0	0	0	0	Acute lymphoblastic leukemia	0	18.7	0	25-29	12	3
SJL2547407	38-42	0	1	3	0	0	0	0	0	0		1	1	1	0	16-20	1	0	1	2	1	Hodgkin lymphoma	1	35.4	2	20-24	0	3
SJL2548412	38-42	0	1	6	0	0	0	0	0	0		1	1	1	0	11-15	0	0	0	0	0	Ewing sarcoma family of tumors	1	58.9	2	25-29	3.5	3
SJL2548601	28-32	0	1	3	1	0	0	1	1	0		1	1	1	1	16-20	0	0	0	0	0	Acute lymphoblastic leukemia	0	31.3	1	10-14	0	3
SJL2549207	38-42	1	1	6	0	0	0	0	0	0		0	0	0	0	16-20	1	0	2	3	1	Hodgkin lymphoma	1	30.5	1	20-24	6.5	3
SJL2831908	33-37	0	1	3	1	0	0	1	0	0		1	1	1	1	11-15	0	0	0	0	0	Non-Hodgkin lymphoma	0	45.2	3	20-24	15	3
SJL2832008	28-32	0	1	6	1	0	0	1	0	1		1	1	1	1	11-15	0	1	0	0	0	Non-Hodgkin lymphoma	0	35.9	1	10-14	1	3
SJL2836407	38-42	0	1	6	0	0	0	0	0	0		1	1	1	0	11-15	1	0	1	2	1	Hodgkin lymphoma	1	27.1	0	20-24	4	2
SJL2836507	38-42	1	1	7	0	0	1	1	0	0		0	1	0	1	16-20	0	0	1	0	1	Hodgkin lymphoma	1	43.8	2	20-24	0	3
SJL2837506	38-42	1	1	6	0	0	0	0	0	0		1	1	1	0	16-20	0	0	0	0	0	Ewing sarcoma family of tumors	1	18.4	0	20-24	13.5	3
SJL2837607	28-32	0	1	3	0	0	0	0	0	0		1	1	1	0	6-10	1	0	1	2	1	Hodgkin lymphoma	1	16.5	0	20-24	42	3
SJL2838007	38-42	1	1	3	0	0	0	0	0	0		0	1	0	1	16-20	1	0	1	2	1	Hodgkin lymphoma	1	46.6	2	20-24	0	3
SJL2838412	33-37	0	1	6	0	0	0	0	0	0		1	1	1	0	11-15	0	0	2	0	1	Ewing sarcoma family of tumors	1	29.3	2	15-19	29.3333	1
SJL2839107	28-32	1	1	5	0	0	0	0	0	0		0	1	0	1	11-15	0	0	1	0	1	Hodgkin lymphoma	1	37.6	0	15-19	3	1
SJL2839407	33-37	1	1	6	0	0	0	0	0	0		1	1	1	1	16-20	0	0	1	0	1	Hodgkin lymphoma	1	27	0	15-19	0	3
SJL2840301	28-32	0	1	6	1	0	0	1	1	0		1	1	0	1	0-5	0	0	0	0	0	Acute lymphoblastic leukemia	0	26	0	25-29	0	3
SJL2840710	23-27	1	1	7	0	0	0	0	0	0		0	0	0	0	0-5	0	0	0	0	0	Neuroblastoma	0	22.2	1	20-24	4.5	3
SJL2841516	23-27	1	1	6	0	0	0	0	0	0		1	0	1	0	0-5	0	0	0	0	0	Rhabdomyosarcoma	1	18.4	0	20-24	5	3
SJL2844408	33-37	1	1	5	1	0	0	1	1	0		1	1	1	1	11-15	0	0	0	0	0	Non-Hodgkin lymphoma	0	33.1	1	20-24	7	3
SJL2844801	33-37	1	1	3	1	0	0	1	1	0		1	1	0	1	11-15	0	0	0	0	0	Acute lymphoblastic leukemia	0	32.5	2	15-19	0	2
SJL2846316	28-32	1	1	3	0	0	0	0	0	0		1	1	0	0	0-5	1	0	0	3	0	Rhabdomyosarcoma	1	16.7	2	25-29	0	1
SJL2846416	28-32	0	1	6	0	1	1	1	0	0	3: >30 Gy	1	1	1	0	6-10	0	0	0	0	0	Rhabdomyosarcoma	1	28.8	2	20-24	1.33333	3
SJL2846901	33-37	1	1	4	1	0	0	1	1	0		1	1	1	1	6-10	0	0	0	0	0	Acute lymphoblastic leukemia	0	26.3	0	25-29	6	3
SJL2847101	23-27	1	1	5	1	0	0	1	1	0		1	1	1	1	0-5	0	0	0	0	0	Acute lymphoblastic leukemia	0	42.6	2	20-24	4	3
SJL4174407	33-37	0	1	2	0	0	0	0	0	0		1	1	1	1	16-20	0	0	1	0	1	Hodgkin lymphoma	1	25.6	1	20-24	7.5	2
SJL4174507	33-37	1	1	7	0	0	0	0	0	0		0	1	0	1	11-15	0	0	1	0	1	Hodgkin lymphoma	1	27.3	2	20-24	0.583333	3
SJL4175901	23-27	1	1	.	1	0	0	1	1	0		1	1	1	1	6-10	0	0	0	0	0	Acute lymphoblastic leukemia	0	27	1	15-19	0.933333	1
SJL4176907	28-32	1	1	6	0	0	0	0	0	0		1	1	1	1	11-15	1	0	1	2	1	Hodgkin lymphoma	1	30.1	0	15-19	4.16667	1
SJL4177213	33-37	0	1	3	0	0	0	0	0	0		0	0	0	0	11-15	0	0	0	0	0	Osteosarcoma	0	26.9	0	15-19	6.33333	3
SJL4177301	28-32	1	1	6	1	0	0	1	1	0		1	1	1	1	6-10	0	0	0	0	0	Acute lymphoblastic leukemia	0	30.7	1	15-19	2	3
SJL4177810	28-32	0	1	5	0	0	0	0	0	0		0	1	1	0	0-5	1	1	1	2	1	Neuroblastoma	1	20.1017	3	20-24	5	3
SJL4178602	18-22	1	1	3	1	1	0	1	0	0	2: >20 to 30 Gy	0	1	0	0	0-5	0	0	0	0	0	AML	1	42.6	2	15-19	0	3
SJL4181601	33-37	1	1	.	1	0	0	1	1	1		1	0	0	1	6-10	0	0	0	0	0	Acute lymphoblastic leukemia	0	34.3	2	25-29	6.66667	3
SJL4182213	28-32	1	1	3	0	0	1	1	1	0		0	1	1	0	6-10	1	1	0	3	0	Osteosarcoma	1	32.6	3	15-19	4.5	3
SJL4182313	38-42	1	1	7	0	0	0	0	1	0		0	1	1	0	11-15	0	1	0	0	0	Osteosarcoma	0	35.0934	1	25-29	0	3
SJL4182413	33-37	1	1	3	0	0	0	0	1	0		0	1	1	0	6-10	0	1	0	0	0	Osteosarcoma	0	50.7808	3	25-29	0	3
SJL4182507	38-42	1	1	6	0	0	0	0	0	0		0	0	0	0	16-20	1	0	2	3	1	Hodgkin lymphoma	1	27.6	0	20-24	1.5	3
SJL4182701	28-32	1	1	5	1	0	0	1	1	0		1	1	0	1	0-5	0	0	0	0	0	Acute lymphoblastic leukemia	0	22	0	20-24	0	1
SJL4183009	28-32	1	1	5	0	0	0	0	0	0		1	1	0	0	0-5	0	0	0	0	0	Wilms tumor	0	20	1	25-29	7.5	3
SJL4183102	33-37	0	1	1	1	0	0	1	0	1		0	1	0	0	11-15	0	0	0	0	0	AML	1	32.4	3	20-24	10	1
SJL4183301	23-27	1	1	6	1	0	0	1	1	0		1	1	1	1	6-10	0	0	0	0	0	Acute lymphoblastic leukemia	0	26	0	15-19	1.16667	3
SJL4183501	18-22	1	1	3	1	0	0	1	1	0		1	1	0	1	0-5	0	0	0	0	0	Acute lymphoblastic leukemia	0	23.9	0	15-19	3.33333	1
SJL4184001	28-32	1	1	3	1	1	0	1	1	0	1: >0 to 20 Gy	1	1	0	1	0-5	0	0	0	0	0	Acute lymphoblastic leukemia	1	43.3	2	25-29	0.5	3
SJL4185108	23-27	0	1	5	1	0	0	1	1	1		1	1	1	0	0-5	0	0	0	0	0	Non-Hodgkin lymphoma	0	22.1	0	20-24	42	2
SJL4186407	38-42	1	1	.	0	1	0	1	0	0	3: >30 Gy	0	1	0	1	16-20	1	0	1	2	1	Hodgkin lymphoma	1	30.4	1	20-24	8.5	2
SJL4186613	38-42	0	1	2	0	0	0	0	1	0		0	1	1	0	16-20	0	1	0	0	0	Osteosarcoma	0	20.1564	0	20-24	18	1
SJL4186707	38-42	0	1	7	0	0	0	0	0	0		0	1	0	1	16-20	0	0	1	0	1	Hodgkin lymphoma	1	35	2	20-24	15.75	3
SJL4186908	28-32	0	1	4	1	0	0	1	0	1		1	1	1	1	6-10	0	1	0	0	0	Non-Hodgkin lymphoma	0	20.5	0	20-24	42	3
SJL4189007	28-32	0	1	7	0	0	0	0	0	0		0	1	0	1	6-10	0	0	1	0	1	Hodgkin lymphoma	1	26.7	0	20-24	3.83333	3
SJL4189207	38-42	1	1	6	0	0	0	0	0	0		0	1	0	1	16-20	0	0	1	0	1	Hodgkin lymphoma	1	39.8	1	20-24	2	3
SJL4189302	28-32	0	1	5	1	0	0	1	1	0		1	1	1	1	6-10	0	0	0	0	0	AML	0	27.8	1	20-24	6.83333	3
SJL4189508	28-32	0	1	4	1	0	0	1	1	1		1	1	1	0	0-5	0	0	0	0	0	Non-Hodgkin lymphoma	0	25.4418	0	20-24	0	1
SJL4190007	33-37	0	1	6	0	0	0	0	0	0		0	1	0	1	11-15	0	0	1	0	1	Hodgkin lymphoma	1	28.1	0	20-24	10	3
SJL4190501	28-32	0	1	5	1	1	0	1	1	0	3: >30 Gy	1	1	0	1	0-5	1	0	1	2	1	Acute lymphoblastic leukemia	1	26.1	0	20-24	0.333333	3
SJL4191016	23-27	1	1	6	0	1	0	1	1	0	3: >30 Gy	1	1	1	0	6-10	0	1	0	0	0	Rhabdomyosarcoma	1	15.6	3	15-19	8	3
SJL4191409	23-27	1	1	5	0	0	0	0	0	0		1	1	0	0	0-5	0	0	0	0	0	Wilms tumor	0	26.3	0	20-24	1	3
SJL4194607	38-42	1	1	8	0	0	0	0	0	0		1	1	1	1	16-20	1	0	1	2	1	Hodgkin lymphoma	1	32.9	2	25-29	0	1
SJL4195113	38-42	0	1	5	0	0	0	0	1	0		0	1	1	0	16-20	0	1	0	0	0	Osteosarcoma	0	42.953	3	20-24	0	3
SJL4195707	43-47	1	1	5	0	0	0	0	0	0		1	1	1	1	16-20	1	0	1	2	1	Hodgkin lymphoma	1	27.7	2	20-24	6	3
SJL4195816	28-32	0	1	6	0	0	0	0	0	0		1	1	1	0	0-5	1	0	0	3	0	Rhabdomyosarcoma	1	18.4	2	25-29	0	3
SJL4196001	23-27	0	1	3	1	0	0	1	1	0		1	1	0	1	11-15	0	0	0	0	0	Acute lymphoblastic leukemia	0	37.7	2	10-14	27	3
SJL4196701	33-37	1	1	7	1	0	0	1	1	0		1	1	1	1	6-10	0	0	0	0	0	Acute lymphoblastic leukemia	0	24.6	0	20-24	5.16667	3
SJL4196901	33-37	0	1	3	1	0	0	1	1	0		1	1	1	1	16-20	0	0	0	0	0	Acute lymphoblastic leukemia	0	30.8	0	15-19	8	3
SJL4197201	23-27	0	1	5	1	0	0	1	1	0		1	1	0	1	6-10	0	0	0	0	0	Acute lymphoblastic leukemia	0	33.9	2	15-19	13	3
SJL4197307	33-37	1	1	.	0	0	0	0	0	0		1	1	1	1	11-15	1	0	1	2	1	Hodgkin lymphoma	1	20.5	2	20-24	4.66667	2
SJL4197513	23-27	1	1	6	0	0	0	0	1	0		0	1	1	0	6-10	0	1	0	0	0	Osteosarcoma	0	20.9885	0	15-19	1	3
SJL4197701	23-27	1	1	4	1	1	0	1	1	0	1: >0 to 20 Gy	1	0	0	1	0-5	0	0	0	0	0	Acute lymphoblastic leukemia	1	40.3	1	25-29	7.5	3
SJL4198008	33-37	0	1	6	1	0	0	1	1	0		1	1	1	1	16-20	0	1	0	0	0	Non-Hodgkin lymphoma	1	30.2	2	15-19	9	3
SJL4199101	23-27	0	1	6	1	0	0	1	1	0		1	1	1	1	0-5	0	0	0	0	0	Acute lymphoblastic leukemia	0	19.6	1	15-19	1	1
SJL4199401	33-37	1	1	6	1	1	0	1	1	0	3: >30 Gy	1	1	1	1	6-10	0	0	1	2	0	Acute lymphoblastic leukemia	1	24.5	0	25-29	0.5	3
SJL4200201	18-22	1	1	3	1	0	0	1	1	0		1	1	1	1	0-5	0	0	0	0	0	Acute lymphoblastic leukemia	0	29.6	0	15-19	0	1
SJL4201307	28-32	0	1	5	0	0	0	0	0	0		0	1	0	1	11-15	0	0	1	0	1	Hodgkin lymphoma	1	44.6	2	15-19	0	3
SJL4725008	33-37	1	1	2	0	0	0	0	0	1		1	1	1	1	11-15	0	1	0	0	0	Non-Hodgkin lymphoma	0	48.3	2	20-24	9.83333	1
SJL4725113	33-37	0	1	.	0	0	0	0	1	0		0	1	1	0	11-15	0	1	0	0	0	Osteosarcoma	0	32.9802	1	20-24	0	3
SJL4725213	33-37	0	1	6	0	0	0	0	1	0		0	1	1	0	6-10	0	1	0	0	0	Osteosarcoma	0	24.8086	0	25-29	13	3
SJL4726207	23-27	0	1	.	0	0	0	0	0	0		1	1	1	1	0-5	0	0	0	0	0	Hodgkin lymphoma	1	39	2	20-24	12	3
SJL4726613	33-37	1	1	6	0	0	0	0	1	0		0	1	1	0	11-15	0	1	0	0	0	Osteosarcoma	0	27.1874	3	20-24	0.333333	3
SJL4726702	33-37	0	1	6	1	0	0	1	0	0		0	1	1	0	16-20	0	0	0	0	0	AML	0	33.6	1	15-19	15	3
SJL4726802	38-42	1	1	3	1	0	0	1	0	0		1	1	1	0	16-20	0	0	0	0	0	AML	0	17.9	2	25-29	0	1
SJL4727807	33-37	1	1	4	0	0	0	0	0	0		1	1	1	1	16-20	1	0	1	2	1	Hodgkin lymphoma	1	27.6	2	15-19	0	1
SJL4727908	28-32	0	1	6	1	1	0	1	0	1	1: >0 to 20 Gy	1	1	1	1	6-10	1	1	1	2	1	Non-Hodgkin lymphoma	1	18.6	2	20-24	1.25	3
SJL4728001		1	1	5	1	0	0	1	1	0		1	1	0	1	0-5	0	0	0	0	0	Acute lymphoblastic leukemia	0	39	2	15-19	0	3
SJL4728501	23-27	0	1	2	1	1	0	1	1	0	1: >0 to 20 Gy	1	1	1	1	0-5	0	0	0	0	0	Acute lymphoblastic leukemia	1	28.1	1	20-24	30	1
SJL4729001		0	1	6	1	0	0	1	1	0		1	1	1	1	0-5	0	0	0	0	0	Acute lymphoblastic leukemia	0	19.5	0	20-24	5	3
SJL4733501	33-37	0	1	.	1	0	0	1	1	0		1	1	0	1	6-10	0	0	0	0	0	Acute lymphoblastic leukemia	0	25.9	2	25-29	36	1
SJL4734010	23-27	1	1	7	0	0	0	0	0	0		0	0	0	0	0-5	0	0	0	0	0	Neuroblastoma	0	20.8	0	25-29	2.66667	3
SJL4735008	23-27	1	1	7	1	0	0	1	0	0		1	1	1	1	0-5	0	0	0	0	0	Non-Hodgkin lymphoma	0	22.1	0	20-24	6.5	2
SJL4738001	33-37	1	1	6	1	1	0	1	1	1	1: >0 to 20 Gy	1	1	1	1	6-10	0	0	0	0	0	Acute lymphoblastic leukemia	1	32	2	25-29	0	3
SJL4738101	33-37	1	1	7	1	1	0	1	1	0	1: >0 to 20 Gy	1	1	1	1	6-10	0	0	0	0	0	Acute lymphoblastic leukemia	1	24.6	0	25-29	2.25	3
SJL4738507	28-32	0	1	5	0	0	0	0	0	0		1	1	1	1	11-15	0	0	1	0	1	Hodgkin lymphoma	1	33.8	1	15-19	0	3
SJL4738701		0	1	.	1	0	0	1	1	1		1	1	1	1	0-5	0	0	0	0	0	Acute lymphoblastic leukemia	1	29.6	0	15-19	0	1
SJL4739901	23-27	1	1	2	1	1	0	1	1	0	2: >20 to 30 Gy	1	1	0	1	0-5	0	0	0	0	0	Acute lymphoblastic leukemia	1	47.8	2	20-24	3	3
SJL4742001	23-27	0	1	3	1	0	0	1	1	1		1	1	1	1	0-5	0	0	0	0	0	Acute lymphoblastic leukemia	0	26.4	1	20-24	0	1
SJL4742907	33-37	0	1	6	0	0	0	0	0	0		1	1	1	1	11-15	0	0	1	0	1	Hodgkin lymphoma	1	28.2	1	20-24	17.5	2
SJL4743801	28-32	0	1	5	1	0	0	1	1	0		1	1	1	1	0-5	0	0	0	0	0	Acute lymphoblastic leukemia	0	33.6	1	20-24	42	1
SJL4744007	28-32	1	1	6	0	0	0	0	0	0		0	1	0	1	11-15	0	0	1	0	1	Hodgkin lymphoma	1	25.5	0	15-19	7	3
SJL4744602	23-27	0	1	.	1	0	0	1	0	0		1	1	0	1	0-5	0	0	0	0	0	AML	0	20	0	20-24	.	.
SJL4744801	23-27	0	1	5	1	1	0	1	1	1	3: >30 Gy	1	1	1	1	0-5	1	0	1	2	1	Acute lymphoblastic leukemia	1	29.6	0	25-29	3	1
SJL4747601	28-32	0	1	2	1	0	0	1	1	0		1	1	0	1	6-10	0	0	0	0	0	Acute lymphoblastic leukemia	0	18.9	2	15-19	10.5	1
SJL4748316	28-32	0	1	5	0	0	0	0	0	0		1	0	0	0	0-5	0	0	0	0	0	Rhabdomyosarcoma	0	24.5	1	25-29	0	1
SJL4749216	23-27	0	1	3	0	0	0	0	0	0		1	1	0	0	0-5	0	0	2	0	1	Rhabdomyosarcoma	1	27.2	0	25-29	11	1
SJL4749701	28-32	1	1	6	1	0	0	1	1	0		1	1	1	1	0-5	0	0	0	0	0	Acute lymphoblastic leukemia	0	49.2	2	20-24	0	2
SJL4750201	33-37	0	1	6	1	0	0	1	1	0		1	1	1	1	16-20	0	0	0	0	0	Acute lymphoblastic leukemia	0	31.6	2	15-19	.	3
SJL4753507	28-32	1	1	6	0	0	0	0	0	0		0	1	0	1	11-15	0	0	1	0	1	Hodgkin lymphoma	1	22.3	0	15-19	9	1
SJL4753608	28-32	0	1	4	1	0	0	1	0	1		1	1	1	1	11-15	0	1	0	0	0	Non-Hodgkin lymphoma	0	35.3	2	15-19	18	3
SJL4754201	23-27	1	1	5	1	1	0	1	1	0	1: >0 to 20 Gy	1	1	1	1	0-5	0	0	0	0	0	Acute lymphoblastic leukemia	1	39.6	1	20-24	1	3
SJL4754901	23-27	1	1	6	1	0	0	1	1	0		1	1	0	1	6-10	0	0	0	0	0	Acute lymphoblastic leukemia	0	28.1	0	15-19	4	3
SJL4755106	38-42	0	1	6	0	0	0	0	0	0		1	1	1	0	16-20	0	0	0	0	0	Ewing sarcoma family of tumors	1	27.3	0	20-24	8	3
SJL4755301	33-37	1	1	1	1	0	0	1	1	0		1	1	1	1	11-15	0	0	0	0	0	Acute lymphoblastic leukemia	0	19.6	0	15-19	3.66667	1
SJL4756301	23-27	1	1	3	1	0	0	1	1	1		1	1	1	0	0-5	0	0	0	0	0	Acute lymphoblastic leukemia	0	27.6	2	20-24	1	3
SJL4756401	23-27	0	1	2	1	0	0	1	1	0		1	0	0	1	0-5	0	0	0	0	0	Acute lymphoblastic leukemia	0	30.3	2	20-24	0	1
SJL4760308	28-32	0	1	5	1	0	0	1	1	1		1	1	1	0	6-10	0	0	0	0	0	Non-Hodgkin lymphoma	0	28.9	0	20-24	0	1
SJL4760701	23-27	1	1	2	1	0	0	1	1	0		1	1	0	1	0-5	0	0	0	0	0	Acute lymphoblastic leukemia	0	23.3	0	15-19	5	1
SJL4760908	23-27	0	1	.	1	0	0	1	1	1		1	1	1	0	0-5	0	0	0	0	0	Non-Hodgkin lymphoma	0	23.4	0	20-24	21	3
SJL4763407	28-32	1	1	5	0	0	0	0	0	0		1	1	1	1	11-15	0	0	1	0	1	Hodgkin lymphoma	1	21.3	0	15-19	2.5	1
SJL4763601	23-27	1	1	6	1	0	0	1	1	0		1	1	0	1	0-5	0	0	0	0	0	Acute lymphoblastic leukemia	0	24.8	0	20-24	0	3
SJL4764008	28-32	1	1	5	1	0	0	1	0	0		1	1	1	1	11-15	0	1	0	0	0	Non-Hodgkin lymphoma	0	19.6	2	10-14	1.5	1
SJL4764107	33-37	0	1	3	0	0	0	0	0	0		0	1	0	1	11-15	0	0	1	0	1	Hodgkin lymphoma	1	40.1	1	20-24	0	3
SJL4764201	38-42	1	1	6	1	1	0	1	1	0	1: >0 to 20 Gy	1	1	1	1	11-15	0	0	0	0	0	Acute lymphoblastic leukemia	1	29.4	1	25-29	0	3
SJL4764608	33-37	0	1	7	1	0	0	1	1	1		1	1	1	0	6-10	0	0	0	0	0	Non-Hodgkin lymphoma	1	29.9	3	25-29	3	3
SJL4765012	33-37	1	1	6	0	0	0	0	0	0		1	1	1	0	6-10	1	0	0	3	0	Ewing sarcoma family of tumors	1	23.5	2	25-29	0	2
SJL4765201	33-37	1	1	.	1	1	0	1	1	0	2: >20 to 30 Gy	1	1	1	1	11-15	0	0	0	0	0	Acute lymphoblastic leukemia	1	33.6	2	20-24	0.666667	3
SJL4767801	38-42	0	1	3	1	1	0	1	1	0	2: >20 to 30 Gy	1	1	1	1	11-15	0	0	0	0	0	Acute lymphoblastic leukemia	1	29.4	1	25-29	3.5	1
SJL4768208	28-32	0	1	.	1	0	0	1	1	0		1	1	1	1	11-15	0	0	0	0	0	Non-Hodgkin lymphoma	0	54.3	3	15-19	0.166667	2
SJL4768709	28-32	1	1	8	0	0	0	0	0	0		1	1	0	0	0-5	1	0	1	2	1	Wilms tumor	1	28.3	0	25-29	4.5	2
SJL4769101	23-27	1	1	5	1	1	1	1	1	0	1: >0 to 20 Gy	1	1	1	1	0-5	0	0	0	0	0	Acute lymphoblastic leukemia	1	44.5	2	20-24	9	3
SJL4769307	38-42	1	1	6	0	0	0	0	0	0		0	1	0	1	16-20	0	0	1	0	1	Hodgkin lymphoma	1	25.5	2	20-24	3.5	1
SJL4769616	28-32	0	1	5	0	0	0	0	0	0		1	0	0	0	0-5	0	0	0	0	0	Rhabdomyosarcoma	0	27	0	20-24	10.6667	2
SJL4770007	28-32	0	1	5	0	0	0	0	0	0		0	1	0	1	6-10	0	0	1	0	1	Hodgkin lymphoma	1	28.7	0	20-24	0	1
SJL4770102	33-37	0	1	6	1	0	0	1	0	0		0	1	1	0	11-15	0	0	0	0	0	AML	0	20.6	0	20-24	6.33333	3
SJL4771601	33-37	1	1	2	1	0	0	1	1	0		1	1	0	1	6-10	0	0	0	0	0	Acute lymphoblastic leukemia	0	25.3	0	20-24	3	1
SJL4771708	38-42	0	1	3	0	0	0	0	0	1		1	1	1	1	16-20	0	1	0	0	0	Non-Hodgkin lymphoma	0	45.8	2	20-24	0	2
SJL4772201	33-37	0	1	5	1	1	0	1	1	0	1: >0 to 20 Gy	1	1	0	1	11-15	0	0	0	0	0	Acute lymphoblastic leukemia	1	35.8	3	20-24	1.83333	2
SJL4772612	43-47	1	1	6	0	1	0	1	0	0	3: >30 Gy	1	1	1	0	16-20	1	0	1	3	1	Ewing sarcoma family of tumors	1	25.9	2	25-29	0.833333	.
SJL4773407	33-37	0	1	.	0	0	0	0	0	0		1	1	1	1	16-20	0	0	1	0	1	Hodgkin lymphoma	1	38.6	2	15-19	14	1
SJL4773513	28-32	0	1	5	0	0	0	0	1	0		0	1	1	0	6-10	0	1	0	0	0	Osteosarcoma	0	19.4	1	15-19	36	3
SJL4773901	28-32	0	1	6	1	1	0	1	1	0	1: >0 to 20 Gy	1	1	1	1	11-15	0	0	0	0	0	Acute lymphoblastic leukemia	1	27	0	15-19	6	3
SJL4774116	28-32	0	1	7	0	0	0	0	0	0		1	0	1	0	6-10	0	0	0	0	0	Rhabdomyosarcoma	1	25	1	20-24	5.33333	2
SJL4774401	23-27	0	1	3	1	0	0	1	1	0		1	1	0	1	0-5	0	0	0	0	0	Acute lymphoblastic leukemia	0	37.1	1	20-24	0	1
SJL4775008	23-27	1	1	6	1	0	0	1	1	0		1	1	1	0	6-10	0	0	0	0	0	Non-Hodgkin lymphoma	0	21.3	0	15-19	5.66667	3
SJL4776407	33-37	0	1	7	0	0	0	0	0	0		1	1	1	0	16-20	1	0	1	2	1	Hodgkin lymphoma	1	41.2	2	15-19	0	3
SJL4777001	23-27	1	1	2	1	0	0	1	1	0		1	1	0	1	0-5	0	0	0	0	0	Acute lymphoblastic leukemia	0	21.1	0	20-24	0	1
SJL4780107	38-42	1	1	5	0	0	0	0	0	0		0	1	0	1	16-20	0	0	1	0	1	Hodgkin lymphoma	1	34.9	3	20-24	0	3
SJL4780702	28-32	1	1	5	1	0	0	1	0	0		0	1	1	0	6-10	0	0	0	0	0	AML	0	32	2	15-19	13	1
SJL4780812	33-37	0	1	2	0	0	0	0	1	0		1	1	1	0	11-15	0	1	0	0	0	Ewing sarcoma family of tumors	1	33.1379	3	15-19	0	.
SJL4781601	28-32	0	1	3	1	0	0	1	1	0		1	1	1	1	6-10	0	0	0	0	0	Acute lymphoblastic leukemia	0	34.5	1	15-19	2	3
SJL4782201	23-27	1	1	6	1	1	0	1	1	0	1: >0 to 20 Gy	1	1	1	1	6-10	0	0	0	0	0	Acute lymphoblastic leukemia	1	22.4	0	15-19	0	1
SJL4786107	33-37	0	1	3	0	0	0	0	0	0		0	1	0	1	11-15	1	0	1	2	1	Hodgkin lymphoma	1	24.7	0	20-24	12	1
SJL4786407	33-37	1	1	2	0	0	0	0	0	0		1	1	1	1	11-15	1	0	1	2	1	Hodgkin lymphoma	1	30.7	0	15-19	4.5	1
SJL4787201	28-32	0	1	1	1	0	0	1	1	0		1	1	0	1	0-5	0	0	0	0	0	Acute lymphoblastic leukemia	0	35.5	1	25-29	0	1
SJL4787609	28-32	0	1	5	0	0	0	0	0	0		1	1	0	0	6-10	1	0	1	2	1	Wilms tumor	1	27.5	0	20-24	24	1
SJL4787701	28-32	1	1	6	1	1	0	1	1	0	1: >0 to 20 Gy	1	1	1	1	0-5	0	0	0	0	0	Acute lymphoblastic leukemia	1	23.4	0	25-29	1.5	3
SJL4788401	23-27	0	1	5	1	1	0	1	1	0	3: >30 Gy	1	1	1	1	0-5	0	0	1	2	0	Acute lymphoblastic leukemia	1	27.7	0	20-24	7	2
SJL4788601	28-32	0	1	3	1	1	0	1	1	0	1: >0 to 20 Gy	1	1	1	1	0-5	0	0	0	0	0	Acute lymphoblastic leukemia	1	29.5	0	25-29	42	2
SJL4789001		0	1	6	1	0	0	1	1	0		1	1	0	1	0-5	0	0	0	0	0	Acute lymphoblastic leukemia	0	23.2	1	20-24	3	3
SJL4789210	23-27	1	1	5	0	0	0	0	0	0		0	1	1	0	0-5	0	0	0	0	0	Neuroblastoma	0	18.4	2	25-29	14	3
SJL4789508		1	1	6	1	0	0	1	0	0		1	1	1	1	0-5	0	0	0	0	0	Non-Hodgkin lymphoma	0	27	1	15-19	6.08333	3
SJL4791801	28-32	1	1	3	1	0	0	1	1	0		1	1	0	1	0-5	0	0	0	0	0	Acute lymphoblastic leukemia	0	27.5	1	25-29	0	3
SJL4792516	28-32	0	1	5	0	0	0	0	1	0		1	0	1	0	11-15	1	0	0	3	0	Rhabdomyosarcoma	1	19.8	0	15-19	4	2
SJL4793007	28-32	1	1	5	0	0	0	0	0	0		1	1	1	0	6-10	1	0	1	2	1	Hodgkin lymphoma	1	23.6	0	25-29	5	1
SJL4793907	28-32	0	1	6	0	0	0	0	0	0		1	1	1	1	0-5	0	0	0	0	0	Hodgkin lymphoma	0	36.5	1	20-24	0	3
SJL4794608	18-22	1	1	5	1	0	0	1	1	1		1	1	1	0	0-5	0	0	0	0	0	Non-Hodgkin lymphoma	0	32.5	1	15-19	0	1
SJL4796601	33-37	0	1	7	1	0	0	1	1	1		1	1	1	0	11-15	0	0	0	0	0	Acute lymphoblastic leukemia	0	22.1	0	20-24	1.83333	3
SJL4797207	38-42	0	1	4	0	0	0	0	0	0		1	1	1	0	11-15	1	0	1	2	1	Hodgkin lymphoma	1	30.1	3	25-29	10	2
SJL4797408	28-32	1	1	2	1	0	0	1	0	0		1	1	1	1	6-10	0	0	0	0	0	Non-Hodgkin lymphoma	0	22.7	0	20-24	0	1
SJL4798308	23-27	1	1	.	1	0	0	1	1	0		1	1	1	1	6-10	0	0	0	0	0	Non-Hodgkin lymphoma	0	30.2	0	15-19	7	3
SJL4798716	23-27	0	1	6	0	0	0	0	0	0		1	1	1	0	0-5	0	1	0	0	0	Rhabdomyosarcoma	1	23.9	2	20-24	10.25	3
SJL4799210	28-32	1	1	5	0	0	0	0	0	0		0	1	1	0	0-5	1	1	0	2	0	Neuroblastoma	1	24.9	2	25-29	6	2
SJL4800601	28-32	0	1	5	1	1	0	1	1	0	1: >0 to 20 Gy	1	1	1	1	11-15	0	0	0	0	0	Acute lymphoblastic leukemia	1	24.7	2	15-19	1.5	3
SJL4800707	33-37	1	1	6	0	0	0	0	0	0		0	1	0	1	11-15	0	0	1	0	1	Hodgkin lymphoma	1	26.1	1	20-24	7	3
SJL4801816	28-32	1	1	5	0	0	0	0	0	0		1	1	1	0	0-5	1	0	1	3	1	Rhabdomyosarcoma	1	33.4	2	25-29	.	.
SJL4802008	28-32	0	1	3	0	0	0	0	0	0		1	1	1	1	0-5	0	0	0	0	0	Non-Hodgkin lymphoma	0	23.8	0	25-29	15	1
SJL4802101	28-32	0	1	5	1	1	0	1	1	0	1: >0 to 20 Gy	1	1	1	1	6-10	0	0	0	0	0	Acute lymphoblastic leukemia	1	33.9	3	20-24	0	3
SJL4802201	28-32	0	1	7	1	1	0	1	1	1	1: >0 to 20 Gy	1	1	1	1	6-10	0	0	0	0	0	Acute lymphoblastic leukemia	1	28.8	0	20-24	8.5	3
SJL4802607	28-32	0	1	.	0	0	0	0	0	0		1	1	1	1	11-15	0	0	1	0	1	Hodgkin lymphoma	1	24.3	0	15-19	42	2
SJL4803209	23-27	1	1	3	0	0	0	0	0	0		1	1	1	0	0-5	1	1	1	2	1	Wilms tumor	1	27.4	1	20-24	18	2
SJL4806107	38-42	1	1	8	0	0	0	0	0	0		1	1	1	0	16-20	1	0	2	3	1	Hodgkin lymphoma	1	37.8	2	15-19	9.33333	3
SJL4806301	28-32	0	1	7	1	0	0	1	1	0		1	1	1	1	11-15	0	0	0	0	0	Acute lymphoblastic leukemia	0	24	0	15-19	22	3
SJL4806709	28-32	1	1	4	0	0	0	0	0	0		1	1	0	0	0-5	1	0	1	2	1	Wilms tumor	1	22.3	0	20-24	3.5	3
SJL4807408	23-27	0	1	2	1	0	0	1	1	1		1	1	1	0	0-5	0	0	0	0	0	Non-Hodgkin lymphoma	0	31.8	1	15-19	42	1
SJL4808801	28-32	1	1	5	1	0	0	1	1	0		1	1	0	1	0-5	0	0	0	0	0	Acute lymphoblastic leukemia	0	40.9	2	20-24	2.5	1
SJL4808908	23-27	0	1	4	0	0	0	0	0	1		1	1	1	1	0-5	0	1	0	0	0	Non-Hodgkin lymphoma	0	33.3	1	20-24	10	1
SJL4810707	38-42	1	1	5	0	0	0	0	0	0		0	0	0	0	16-20	1	0	2	3	1	Hodgkin lymphoma	1	37.1	1	20-24	0.166667	3
SJL4810808	28-32	0	1	3	1	0	0	1	1	0		1	1	1	1	11-15	0	0	0	0	0	Non-Hodgkin lymphoma	0	29.1	0	15-19	42	3
SJL4811407	33-37	1	1	6	0	0	0	0	0	0		0	1	0	1	11-15	0	0	1	0	1	Hodgkin lymphoma	1	22.9	0	15-19	0	3
SJL4811710	23-27	0	1	5	0	0	0	0	0	0		0	1	1	0	0-5	0	1	0	0	0	Neuroblastoma	0	30.4	2	25-29	5	2
SJL4811807	33-37	1	1	6	0	0	0	0	0	0		1	1	1	1	11-15	1	0	1	2	1	Hodgkin lymphoma	1	25.5	1	20-24	12	3
SJL4811907	28-32	0	1	6	0	0	0	0	0	0		1	1	1	1	11-15	1	0	1	2	1	Hodgkin lymphoma	1	37	2	15-19	0.333333	2
SJL4812701	28-32	0	1	5	1	1	0	1	1	0	1: >0 to 20 Gy	1	1	1	1	0-5	0	0	0	0	0	Acute lymphoblastic leukemia	1	37.8	2	25-29	7	1
SJL4813101	18-22	0	1	2	1	0	0	1	1	0		1	1	1	1	6-10	0	0	0	0	0	Acute lymphoblastic leukemia	0	30.6	1	15-19	15	2
SJL4814413	33-37	1	1	5	0	0	0	0	1	0		0	1	1	0	11-15	0	1	0	0	0	Osteosarcoma	0	32.4	1	20-24	37	1
SJL4814601	38-42	0	1	6	1	1	0	1	1	1	3: >30 Gy	1	1	1	1	16-20	1	0	1	2	1	Acute lymphoblastic leukemia	1	42.3	2	20-24	0	.
SJL4816308	28-32	0	1	6	1	0	0	1	0	0		1	1	1	1	6-10	0	0	0	0	0	Non-Hodgkin lymphoma	0	40.8	3	20-24	0	3
SJL4816916	28-32	0	1	5	0	0	0	0	0	0		1	1	0	0	0-5	1	0	0	3	0	Rhabdomyosarcoma	1	31.3	2	25-29	17	3
SJL4817007	28-32	0	1	3	0	0	0	0	0	0		1	1	1	1	6-10	1	0	1	2	1	Hodgkin lymphoma	1	28.3	0	15-19	1	3
SJL4818001	38-42	0	1	6	1	1	1	1	1	0	2: >20 to 30 Gy	1	1	1	1	16-20	0	0	0	0	0	Acute lymphoblastic leukemia	1	31.8	1	20-24	1.33333	3
SJL4818307	38-42	0	1	8	0	0	0	0	0	0		0	1	0	1	16-20	0	0	1	0	1	Hodgkin lymphoma	1	27.4	1	20-24	0.0666667	3
SJL4818401	33-37	1	1	6	1	1	0	1	1	0	1: >0 to 20 Gy	1	1	1	1	16-20	0	0	0	0	0	Acute lymphoblastic leukemia	1	23.4	1	15-19	1	3
SJL4819701	28-32	0	1	7	1	0	0	1	1	0		1	1	1	1	11-15	0	0	0	0	0	Acute lymphoblastic leukemia	0	22.3	1	15-19	0	2
SJL4819808	28-32	1	1	8	1	0	0	1	1	0		1	1	1	0	6-10	0	0	0	0	0	Non-Hodgkin lymphoma	0	32.3	1	20-24	3	2
SJL4820808	33-37	0	1	1	1	0	0	1	0	0		1	1	1	1	11-15	0	0	0	0	0	Non-Hodgkin lymphoma	0	23.7	0	20-24	0.166667	3
SJL4823209	23-27	1	1	5	0	0	0	0	0	0		1	1	0	0	0-5	0	0	0	0	0	Wilms tumor	0	26.5	0	25-29	0	2
SJL4823801	33-37	0	1	6	1	0	0	1	1	0		1	1	1	1	16-20	0	0	0	0	0	Acute lymphoblastic leukemia	0	24.8	1	20-24	7.5	3
SJL4824208	38-42	0	1	5	1	1	0	1	0	0	3: >30 Gy	1	1	1	1	11-15	1	0	1	2	1	Non-Hodgkin lymphoma	1	20.6	0	25-29	0.666667	1
SJL4824807	33-37	0	1	6	0	0	0	0	0	0		1	1	1	1	16-20	0	0	1	0	1	Hodgkin lymphoma	1	25.5	0	15-19	1.5	3
SJL4825001	23-27	0	1	5	1	0	0	1	1	0		1	1	0	1	6-10	0	0	0	0	0	Acute lymphoblastic leukemia	0	35.6	1	15-19	1.5	1
SJL4825512	38-42	0	1	7	0	0	0	0	0	0		1	1	1	0	11-15	0	0	0	0	0	Ewing sarcoma family of tumors	0	29.0183	1	25-29	0	1
SJL4825601	33-37	1	1	5	1	1	0	1	1	0	1: >0 to 20 Gy	1	1	1	1	6-10	0	0	0	0	0	Acute lymphoblastic leukemia	1	39	2	20-24	1.33333	2
SJL4826013	28-32	1	1	6	0	0	0	0	1	0		0	1	0	0	11-15	0	1	0	0	0	Osteosarcoma	0	37	1	15-19	0	2
SJL4827007	38-42	0	1	6	0	0	0	0	0	0		1	1	1	1	11-15	1	0	1	2	1	Hodgkin lymphoma	1	24.2	0	25-29	38	2
SJL4829107	38-42	0	1	2	0	0	0	0	0	0		1	1	1	0	16-20	1	0	1	2	1	Hodgkin lymphoma	1	25.3	2	15-19	0	1
SJL4829501	28-32	1	1	5	1	0	0	1	1	0		1	1	0	1	6-10	0	0	0	0	0	Acute lymphoblastic leukemia	0	24.4	2	20-24	2	3
SJL4830007	33-37	1	1	6	0	0	0	0	0	0		1	1	1	0	6-10	1	0	1	2	1	Hodgkin lymphoma	1	28.6	1	25-29	0.333333	3
SJL4830301		0	1	6	1	0	0	1	1	0		1	1	0	1	0-5	0	0	0	0	0	Acute lymphoblastic leukemia	0	33.9	0	20-24	7.5	3
SJL4830501	33-37	1	1	6	1	0	0	1	1	0		1	1	0	1	11-15	0	0	0	0	0	Acute lymphoblastic leukemia	0	27.8	1	20-24	3.83333	2
SJL4830609	28-32	1	1	5	0	0	0	0	0	0		1	1	0	0	0-5	1	0	1	2	1	Wilms tumor	1	16.9	0	25-29	0	2
SJL4830713	33-37	0	1	5	0	0	0	0	1	0		0	1	1	0	11-15	0	1	0	0	0	Osteosarcoma	0	31.0331	2	20-24	23.3333	1
SJL4830816	33-37	0	1	.	0	0	0	0	0	0		1	0	0	0	0-5	0	0	0	0	0	Rhabdomyosarcoma	0	28.4	0	25-29	.	.
SJL4830908	28-32	0	1	7	0	0	0	0	0	0		1	1	1	1	11-15	0	0	0	0	0	Non-Hodgkin lymphoma	0	32.5	2	15-19	0	3
SJL4831101	23-27	0	1	3	1	0	0	1	1	0		1	1	0	1	6-10	0	0	0	0	0	Acute lymphoblastic leukemia	0	25.9	0	15-19	42	2
SJL4833013	33-37	1	1	2	0	0	0	0	1	0		0	1	1	0	6-10	0	1	0	0	0	Osteosarcoma	0	27.497	3	25-29	0	1
SJL4833801	28-32	0	1	6	1	0	0	1	1	0		1	1	1	1	6-10	0	0	0	0	0	Acute lymphoblastic leukemia	0	28.4	1	20-24	3.75	3
SJL4834201	33-37	0	1	6	1	0	0	1	1	1		1	1	1	1	16-20	0	0	0	0	0	Acute lymphoblastic leukemia	0	35	2	15-19	0	1
SJL4835402	28-32	0	1	3	1	0	0	1	0	0		0	1	1	0	11-15	0	0	0	0	0	AML	0	21.5	0	15-19	42	2
SJL4835613	33-37	0	1	2	0	0	0	0	1	0		1	1	1	0	11-15	0	1	0	0	0	Osteosarcoma	0	33.0575	2	20-24	42	2
SJL4835901	23-27	0	1	6	1	0	0	1	1	1		1	1	1	1	0-5	0	0	0	0	0	Acute lymphoblastic leukemia	1	37	1	20-24	3.5	3
SJL4836207	33-37	1	1	6	0	0	0	0	0	0		1	1	1	1	11-15	1	0	1	2	1	Hodgkin lymphoma	1	21.6	1	20-24	0.666667	2
SJL4836507	28-32	0	1	6	0	0	0	0	0	0		0	1	0	1	11-15	0	0	1	0	1	Hodgkin lymphoma	1	22.5	0	15-19	42	3
SJL4836701	18-22	0	1	5	1	0	0	1	0	0		1	0	0	1	0-5	0	0	0	0	0	Acute lymphoblastic leukemia	0	30.7	1	15-19	4	3
SJL4839007	33-37	1	1	4	0	0	0	0	0	0		1	1	1	1	11-15	0	0	1	0	1	Hodgkin lymphoma	1	34.1	2	15-19	0	3
SJL4839208	28-32	0	1	.	1	0	0	1	1	0		1	1	1	0	6-10	0	0	0	0	0	Non-Hodgkin lymphoma	0	27.2	2	15-19	.	.
SJL4840416	28-32	1	1	6	0	0	0	0	0	0		1	1	1	0	6-10	1	0	2	3	1	Rhabdomyosarcoma	1	20.4	3	20-24	2	2
SJL4841207	33-37	0	1	4	0	0	0	0	0	0		1	1	1	0	11-15	1	0	1	2	1	Hodgkin lymphoma	1	34	2	20-24	4.33333	3
SJL4844007	33-37	0	1	5	0	0	0	0	0	0		0	1	0	1	16-20	0	0	1	0	1	Hodgkin lymphoma	1	29	0	15-19	42	2
SJL4844801		0	1	5	1	0	0	1	1	0		1	1	1	1	0-5	0	0	0	0	0	Acute lymphoblastic leukemia	0	22.7	0	15-19	4.5	3
SJL4845601		1	1	3	1	0	0	1	1	0		1	1	1	1	6-10	0	0	0	0	0	Acute lymphoblastic leukemia	0	22.3	0	15-19	3.5	3
SJL4848216	23-27	1	1	.	0	0	0	0	0	0		1	0	1	0	6-10	1	0	0	3	0	Rhabdomyosarcoma	1	17.6	2	15-19	17	3
SJL4849201	23-27	1	1	3	1	1	0	1	1	0	1: >0 to 20 Gy	1	1	1	1	0-5	0	0	0	0	0	Acute lymphoblastic leukemia	1	48	2	20-24	4	3
SJL4851201	28-32	1	1	2	1	0	0	1	1	0		1	1	0	1	6-10	0	0	0	0	0	Acute lymphoblastic leukemia	0	25.2	0	20-24	0	3
SJL4851402	23-27	1	1	7	1	0	0	1	0	0		0	1	0	0	0-5	0	0	0	0	0	AML	0	29.3	2	25-29	10	3
SJL4851501	18-22	0	1	2	1	0	0	1	1	0		1	1	1	1	0-5	0	0	0	0	0	Acute lymphoblastic leukemia	0	24.9	0	15-19	2	3
SJL4851909	23-27	1	1	5	0	0	0	0	0	0		1	0	0	0	0-5	0	0	0	0	0	Wilms tumor	0	24.3	0	20-24	0	1
SJL4853207	33-37	1	1	5	0	0	0	0	0	0		1	1	1	1	16-20	0	0	1	0	1	Hodgkin lymphoma	1	24.2	1	15-19	4.5	3
SJL4853801	23-27	1	1	.	1	0	0	1	1	0		1	1	0	1	0-5	0	0	0	0	0	Acute lymphoblastic leukemia	0	26.7	0	20-24	10	2
SJL4854501	28-32	0	1	.	1	1	0	1	1	0	1: >0 to 20 Gy	1	1	1	1	6-10	0	0	0	0	0	Acute lymphoblastic leukemia	1	34.3	2	20-24	22.5	3
SJL4855707	28-32	0	1	6	0	0	0	0	0	0		1	1	1	1	0-5	0	0	0	0	0	Hodgkin lymphoma	0	27.8	1	25-29	3.33333	3
SJL4857701	23-27	1	1	3	1	1	0	1	1	0	1: >0 to 20 Gy	1	1	1	1	0-5	0	0	0	0	0	Acute lymphoblastic leukemia	1	35.7	1	20-24	7	3
SJL4866901	18-22	0	1	.	1	0	0	1	1	0		1	1	0	1	6-10	0	0	0	0	0	Acute lymphoblastic leukemia	0	26.2	0	10-14	6	1
SJL5000308	58-62	0	1	7	0	0	0	0	0	0		1	0	0	0	6-10	0	0	1	0	1	Non-Hodgkin lymphoma	1	22.1	0	45-49	0.333333	3
SJL5000601	53-57	0	1	6	0	0	0	0	0	0		1	0	1	1	6-10	0	0	0	0	0	Acute lymphoblastic leukemia	0	30	2	45-49	0	2
SJL5001909	48-52	0	1	8	0	0	0	0	0	0		1	0	0	0	0-5	1	0	1	3	1	Wilms tumor	1	25.9	2	45-49	0	1
SJL5002310	43-47	1	1	6	0	0	0	0	0	0		1	0	1	0	0-5	1	0	1	2	1	Neuroblastoma	1	25.6	0	45-49	19	3
SJL5002507	63-67	1	1	5	0	0	0	0	0	0		0	0	1	0	16-20	1	0	2	3	1	Hodgkin lymphoma	1	24.4	2	45-49	0	2
SJL5002701	48-52	1	1	6	1	1	0	1	0	0	2: >20 to 30 Gy	1	0	0	1	0-5	0	0	0	0	0	Acute lymphoblastic leukemia	1	31.6	2	45-49	7.83333	3
SJL5002914	58-62	0	1	5	0	0	0	0	0	0		0	0	0	0	11-15	0	0	0	0	0	Others	0	42.1	3	45-49	0	1
SJL5003201	43-47	1	1	6	1	1	1	1	0	0	3: >30 Gy	1	1	1	1	0-5	0	0	0	0	0	Acute lymphoblastic leukemia	1	30.3	1	45-49	3	3
SJL5004118	43-47	0	1	6	0	0	0	0	0	0		1	1	1	0	0-5	0	0	2	3	0	Retinoblastoma	1	49.2	3	45-49	1.5	2
SJL5004201	48-52	0	1	8	1	1	0	1	0	0	2: >20 to 30 Gy	1	0	1	1	0-5	0	0	0	0	0	Acute lymphoblastic leukemia	1	23.8	3	45-49	0.75	2
SJL5004401	48-52	1	1	4	1	1	0	1	0	0	2: >20 to 30 Gy	1	0	1	1	0-5	0	0	0	0	0	Acute lymphoblastic leukemia	1	30.1	2	45-49	0	2
SJL5004507	58-62	1	1	6	0	0	0	0	0	0		1	0	1	0	11-15	0	0	1	0	1	Hodgkin lymphoma	1	20.7	3	45-49	0	1
SJL5004608	53-57	0	1	6	0	0	0	0	0	0		1	0	1	1	6-10	0	0	0	0	0	Non-Hodgkin lymphoma	1	33.7	3	40-44	0.5	2
SJL5004701	53-57	1	1	5	1	1	1	1	0	0	2: >20 to 30 Gy	1	0	1	1	6-10	0	0	0	0	0	Acute lymphoblastic leukemia	1	36.1	2	40-44	2	3
SJL5005109	48-52	1	1	7	0	0	0	0	0	0		1	0	0	0	0-5	1	0	1	2	1	Wilms tumor	1	36.4	3	45-49	0	3
SJL5005201	43-47	1	1	1	1	1	1	1	0	0	2: >20 to 30 Gy	1	0	1	1	0-5	0	0	0	0	0	Acute lymphoblastic leukemia	1	38.1	3	45-49	2	3
SJL5005701	58-62	0	1	7	1	1	0	1	0	0	2: >20 to 30 Gy	1	0	1	1	11-15	0	0	0	0	0	Acute lymphoblastic leukemia	1	29.9	2	40-44	3.33333	3
SJL5006101	48-52	1	1	2	1	1	0	1	0	0	2: >20 to 30 Gy	1	0	1	1	0-5	0	0	0	0	0	Acute lymphoblastic leukemia	1	33.1	1	45-49	0.666667	3
SJL5006201	53-57	1	1	1	1	1	1	1	0	0	3: >30 Gy	1	0	1	1	6-10	0	0	0	0	0	Acute lymphoblastic leukemia	1	26.7	2	40-44	1.16667	2
SJL5006501	48-52	1	1	6	1	1	0	1	0	0	3: >30 Gy	1	0	1	1	6-10	0	0	0	0	0	Acute lymphoblastic leukemia	1	28.9	0	40-44	2.66667	3
SJL5006801	48-52	1	1	6	1	0	0	1	0	0		1	0	0	1	0-5	0	0	0	0	0	Acute lymphoblastic leukemia	0	27.3	2	45-49	11	1
SJL5007501	43-47	1	1	5	0	1	0	1	0	0	3: >30 Gy	1	1	1	1	0-5	1	0	1	2	1	Acute lymphoblastic leukemia	1	33.2	2	40-44	0.75	3
SJL5007707	53-57	0	1	5	0	0	0	0	0	0		1	0	1	0	6-10	0	0	2	0	1	Hodgkin lymphoma	1	29.9	3	45-49	1.5	3
SJL5008199	43-47	1	2	6	.	.	.	.	.	.		.	.	.	.		0	0	.	.	0		.	28.7	0	.	1.33333	3
SJL5008501	58-62	0	1	8	0	1	0	1	0	0	3: >30 Gy	1	1	1	1	11-15	1	0	1	2	1	Acute lymphoblastic leukemia	1	46.3	3	45-49	0	3
SJL5008701	43-47	1	1	6	0	1	0	1	0	0	3: >30 Gy	1	1	1	1	0-5	1	0	1	2	1	Acute lymphoblastic leukemia	1	41.4	3	40-44	9.83333	3
SJL5008901	43-47	0	1	1	0	1	0	1	0	0	3: >30 Gy	1	1	1	1	0-5	1	0	1	2	1	Acute lymphoblastic leukemia	1	43.8893	3	40-44	0	3
SJL5009301	38-42	0	1	2	1	1	0	1	0	0	3: >30 Gy	1	1	1	1	0-5	1	0	1	2	1	Acute lymphoblastic leukemia	1	26	1	35-39	25	1
SJL5009801	38-42	0	1	7	0	1	0	1	0	0	2: >20 to 30 Gy	1	1	1	1	0-5	1	0	1	2	1	Acute lymphoblastic leukemia	1	38.8	1	35-39	8.2	3
SJL5010209	48-52	1	1	5	0	0	0	0	0	0		1	0	0	0	6-10	1	0	1	2	1	Wilms tumor	1	30.5	1	45-49	0	3
SJL5010301	48-52	1	1	7	0	1	1	1	0	0	3: >30 Gy	1	1	1	1	0-5	1	0	1	2	1	Acute lymphoblastic leukemia	1	40.3	2	40-44	0	3
SJL5010801	38-42	1	1	3	0	1	0	1	0	0	2: >20 to 30 Gy	1	1	1	1	0-5	1	0	1	1	1	Acute lymphoblastic leukemia	1	48.3	2	35-39	2.5	3
SJL5011009	43-47	0	1	5	0	0	0	0	0	0		1	0	0	0	0-5	1	0	1	2	1	Wilms tumor	1	28.7	2	40-44	42	.
SJL5011501	43-47	0	1	2	0	1	0	1	0	0	3: >30 Gy	1	1	1	1	0-5	1	0	1	2	1	Acute lymphoblastic leukemia	1	35.8	1	40-44	10.5	1
SJL5011601	48-52	1	1	6	0	1	0	1	0	0	2: >20 to 30 Gy	1	1	1	1	6-10	1	0	1	2	1	Acute lymphoblastic leukemia	1	28.2	2	40-44	2.33333	1
SJL5011716	43-47	0	1	7	0	0	0	0	0	0		1	0	1	0	0-5	0	0	0	0	0	Rhabdomyosarcoma	1	30.1	1	40-44	1	3
SJL5011901	43-47	0	1	2	0	1	0	1	0	0	3: >30 Gy	1	1	1	1	0-5	1	0	1	2	1	Acute lymphoblastic leukemia	1	30.1	0	40-44	0	3
SJL5012001	38-42	1	1	3	1	1	0	1	0	0	2: >20 to 30 Gy	1	0	1	1	0-5	0	0	0	0	0	Acute lymphoblastic leukemia	1	36.8	2	35-39	2	3
SJL5012418	43-47	1	1	5	0	0	0	0	0	0		0	0	0	0	0-5	0	0	0	0	0	Retinoblastoma	0	23.8	0	40-44	1.16667	1
SJL5013018	43-47	0	1	4	0	0	0	0	0	0		1	0	1	0	0-5	0	0	0	0	0	Retinoblastoma	0	44.5	2	40-44	21	1
SJL5013418	43-47	1	1	7	0	0	0	0	0	0		1	0	1	0	0-5	0	0	0	0	0	Retinoblastoma	1	29.6	1	40-44	4.5	3
SJL5013508	53-57	0	1	3	0	0	0	0	0	0		0	0	0	0	6-10	0	0	0	0	0	Non-Hodgkin lymphoma	1	18.5	0	45-49	2.5	1
SJL5013618	38-42	0	1	6	0	0	0	0	0	0		1	0	1	0	0-5	0	0	0	0	0	Retinoblastoma	1	34.9	3	40-44	0.666667	1
SJL5013918	38-42	1	1	6	0	0	0	0	0	0		1	0	1	0	0-5	0	0	0	0	0	Retinoblastoma	1	23.1	2	40-44	0	1
SJL5014018	43-47	0	1	3	0	0	0	0	0	0		0	0	0	0	0-5	0	0	0	0	0	Retinoblastoma	0	33.3	1	40-44	7.5	2
SJL5014507	63-67	1	1	5	0	0	0	0	0	0		0	0	0	0	21-25	0	0	2	0	1	Hodgkin lymphoma	1	22.7	2	40-44	0	3
SJL5014918	33-37	1	1	6	0	0	0	0	0	0		1	0	1	0	0-5	0	0	0	0	0	Retinoblastoma	0	36	1	35-39	12	3
SJL5015418	38-42	0	1	5	0	0	0	0	0	0		1	0	1	0	0-5	0	0	0	0	0	Retinoblastoma	0	33.4	2	35-39	0	2
SJL5016218	38-42	1	1	5	0	0	0	0	0	0		0	0	0	0	0-5	0	0	0	0	0	Retinoblastoma	0	36.4	2	35-39	0	3
SJL5016518	33-37	1	1	2	0	0	0	0	0	0		1	1	1	0	0-5	0	0	0	0	0	Retinoblastoma	0	26.7	2	35-39	0	3
SJL5016610	43-47	0	1	3	0	0	0	0	0	0		0	0	0	0	0-5	0	0	0	0	0	Neuroblastoma	0	28.9	0	35-39	24	1
SJL5016718	33-37	0	1	6	0	0	0	0	0	0		1	0	1	0	0-5	0	0	0	0	0	Retinoblastoma	0	28.1	1	35-39	3.75	3
SJL5016814	53-57	0	1	5	0	0	0	0	0	0		0	0	0	0	11-15	0	0	0	0	0	Others	0	.	0	40-44	6	3
SJL5018009	43-47	1	1	7	0	0	0	0	0	0		1	0	0	0	0-5	1	0	1	3	1	Wilms tumor	1	21.9	1	40-44	3.75	3
SJL5018401	38-42	1	1	3	1	0	0	1	0	0		1	1	1	1	0-5	0	0	0	0	0	Non-Hodgkin lymphoma	0	24	2	35-39	3.66667	1
SJL5018518	43-47	1	1	7	0	0	0	0	0	0		0	0	0	0	6-10	0	0	0	0	0	Retinoblastoma	0	20.4	2	35-39	1.5	3
SJL5018999	33-37	1	2	3	.	.	.	.	.	.		.	.	.	.		0	0	.	.	0		.	34.3	1	.	0	3
SJL5019499	43-47	1	2	4	.	.	.	.	.	.		.	.	.	.		0	0	.	.	0		.	29.3	0	.	18	3
SJL5019510	43-47	1	1	6	0	0	0	0	0	0		0	0	0	0	0-5	0	0	1	0	1	Neuroblastoma	1	28.2	2	40-44	3	2
SJL5020010	33-37	1	1	5	0	0	0	0	0	0		1	1	1	0	0-5	1	0	1	1	1	Neuroblastoma	1	40.7	2	35-39	0	1
SJL5020999	38-42	0	2	3	.	.	.	.	.	.		.	.	.	.		0	0	.	.	0		.	19.6	0	.	18.3333	1
SJL5021318	33-37	1	1	5	0	0	0	0	0	0		1	0	1	0	0-5	0	0	0	0	0	Retinoblastoma	1	29.2	1	30-34	1	1
SJL5021517	58-62	0	1	8	0	0	0	0	0	0		1	0	1	0	16-20	0	0	0	0	0	Soft tissue sarcoma	0	35.0442	2	40-44	3.5	3
SJL5021718	38-42	1	1	6	0	0	0	0	0	0		0	0	0	0	0-5	0	0	0	0	0	Retinoblastoma	0	47.1	3	35-39	0	1
SJL5022207	53-57	1	1	6	0	0	0	0	0	0		1	0	1	0	21-25	1	1	1	3	1	Hodgkin lymphoma	1	26.8	2	30-34	0.666667	2
SJL5022618	33-37	1	1	6	0	0	0	0	0	0		0	0	0	0	0-5	0	0	0	0	0	Retinoblastoma	0	34.3	2	30-34	3.5	2
SJL5023909	33-37	1	1	1	0	0	0	0	0	0		1	1	0	0	0-5	0	0	0	0	0	Wilms tumor	0	49	2	35-39	0	2
SJL5025415	43-47	1	1	6	0	0	0	0	0	0		0	0	1	0	11-15	0	0	2	0	1	Others	1	21.3	2	25-29	6	3
SJL5025718	28-32	0	1	5	0	0	0	0	0	0		0	0	0	0	0-5	0	0	0	0	0	Retinoblastoma	1	32.8	1	25-29	0	1
SJL5025911	38-42	1	1	8	0	0	0	0	0	0		0	0	0	0	6-10	0	0	0	0	0	Others	0	39.4	2	30-34	0	3
SJL5026818	38-42	0	1	5	0	0	0	0	0	0		0	0	0	0	0-5	0	0	0	0	0	Retinoblastoma	0	27.6	0	30-34	7.5	2
SJL5027111	38-42	0	1	.	0	0	0	0	0	0		1	1	1	0	6-10	0	0	0	0	0	Others	0	28.2	0	30-34	4.66667	1
SJL5027418	28-32	0	1	6	0	0	0	0	0	0		0	0	0	0	0-5	0	0	0	0	0	Retinoblastoma	0	33.4	2	25-29	4	3
SJL5028012	53-57	0	1	3	0	0	0	0	0	0		1	1	1	0	21-25	0	0	0	0	0	Ewing sarcoma family of tumors	1	25.8	0	30-34	2	1
SJL5028409	38-42	1	1	7	0	0	0	0	0	0		1	0	0	0	0-5	1	0	1	2	1	Wilms tumor	1	23	0	35-39	1	3
SJL5028805	43-47	1	1	6	0	0	0	0	0	0		0	0	0	0	11-15	1	0	1	3	1	Others	1	21.7	2	30-34	1	3
SJL5029018	28-32	0	1	5	0	0	0	0	0	0		1	0	1	0	0-5	0	0	0	0	0	Retinoblastoma	1	37.9	1	30-34	0	3
SJL5029299	43-47	1	2	5	.	.	.	.	.	.		.	.	.	.		0	0	.	.	0		.	26.1	0	.	9	1
SJL5029418	28-32	1	1	6	0	0	0	0	0	0		0	0	0	0	0-5	0	0	0	0	0	Retinoblastoma	1	34.2	1	25-29	1.5	2
SJL5029918	28-32	1	1	6	0	0	0	0	0	0		1	0	1	0	0-5	0	0	0	0	0	Retinoblastoma	1	30.5	1	25-29	6	3
SJL5030113	48-52	0	1	4	0	0	0	0	0	0		0	1	0	0	16-20	0	0	1	0	0	Others	1	31.4556	3	30-34	14	1
SJL5030399	33-37	1	2	6	.	.	.	.	.	.		.	.	.	.		0	0	.	.	0		.	39.6	1	.	0	2
SJL5031018	28-32	1	1	4	0	0	0	0	0	0		0	0	0	0	0-5	0	0	0	0	0	Retinoblastoma	0	26.4	0	25-29	2	1
SJL5031507	48-52	0	1	7	0	0	0	0	0	0		0	0	0	0	16-20	1	0	2	3	1	Hodgkin lymphoma	1	31.2	2	30-34	8	3
SJL5032405	28-32	0	1	5	0	0	0	0	0	0		1	0	1	0	0-5	0	1	0	0	0	Others	0	37.8	1	25-29	0	3
SJL5032501	33-37	1	1	3	1	1	0	1	0	0	3: >30 Gy	1	1	1	1	0-5	1	0	1	2	1	Acute lymphoblastic leukemia	1	28.7	1	25-29	0	1
SJL5033118	28-32	0	1	3	0	0	0	0	0	0		1	0	1	0	0-5	0	0	0	0	0	Retinoblastoma	0	19.1	1	25-29	42	1
SJL5033218	28-32	0	1	6	0	0	0	0	0	0		1	0	1	0	0-5	0	0	0	0	0	Retinoblastoma	1	37.7	1	30-34	2	3
SJL5033618	28-32	1	1	.	0	0	0	0	0	0		0	0	0	0	0-5	0	0	0	0	0	Retinoblastoma	0	28.9	0	25-29	0	3
SJL5034199	28-32	1	2	7	.	.	.	.	.	.		.	.	.	.		0	0	.	.	0		.	24.9	0	.	1.5	3
SJL5034399	38-42	1	2	4	.	.	.	.	.	.		.	.	.	.		0	0	.	.	0		.	32.2	2	.	0	1
SJL5034405	38-42	1	1	7	0	0	0	0	0	0		0	1	1	0	6-10	0	1	0	0	0	Others	0	22.9	0	30-34	4.66667	3
SJL5034718	23-27	0	1	6	0	0	0	0	0	0		0	0	0	0	0-5	0	0	0	0	0	Retinoblastoma	0	39.1	1	25-29	0	2
SJL5036605	28-32	0	1	6	0	0	0	0	0	0		1	0	1	0	0-5	1	1	2	3	1	Others	1	21.5	1	25-29	0	3
SJL5037114	28-32	0	1	6	0	0	0	0	0	0		0	0	0	0	0-5	0	0	0	0	0	Others	0	35.5	1	25-29	0.166667	3
SJL5038405	33-37	1	1	6	0	0	0	0	0	0		0	0	0	0	6-10	0	1	0	0	0	Others	0	29.2	0	20-24	0	3
SJL5038907	33-37	0	1	3	0	0	0	0	0	0		1	1	1	1	6-10	0	0	1	2	1	Hodgkin lymphoma	1	26.6	0	25-29	0	3
SJL5039705	33-37	1	1	6	0	0	0	0	0	0		1	0	1	0	11-15	0	0	0	0	0	Others	0	30	2	25-29	4.83333	3
SJL5039804	38-42	0	1	7	0	0	0	0	0	0		0	0	0	0	11-15	0	1	2	0	1	Others	1	23.4	3	25-29	1	3
SJL5040717	38-42	1	1	7	0	0	0	0	0	0		1	1	1	0	11-15	0	0	0	0	0	Soft tissue sarcoma	0	28.6082	1	25-29	1	3
SJL5041099	33-37	0	2	7	.	.	.	.	.	.		.	.	.	.		0	0	.	.	0		.	22.9	0	.	8.5	2
SJL5041301	23-27	1	1	3	1	1	1	1	0	0	1: >0 to 20 Gy	1	0	1	1	0-5	0	0	0	0	0	Acute lymphoblastic leukemia	1	39.2	2	20-24	0	3
SJL5041617	38-42	0	1	5	0	0	0	0	0	0		0	0	0	0	11-15	0	0	0	0	0	Soft tissue sarcoma	0	34.7	2	25-29	1.16667	3
SJL5041805	23-27	0	1	3	0	0	0	0	0	0		1	0	1	0	0-5	0	1	0	0	0	Others	0	35.5	2	25-29	42	2
SJL5042113	43-47	0	1	3	0	0	0	0	1	0		0	1	1	0	21-25	0	1	0	0	0	Osteosarcoma	0	28.2651	1	20-24	1	1
SJL5042518	23-27	1	1	3	0	0	0	0	0	0		0	0	0	0	0-5	0	0	0	0	0	Retinoblastoma	1	51.6	3	25-29	0.5	3
SJL5042617	33-37	0	1	5	0	0	0	0	0	0		0	0	0	0	11-15	0	0	0	0	0	Soft tissue sarcoma	1	30.9	1	25-29	15	2
SJL5043115	33-37	1	1	6	0	0	0	0	0	0		0	0	0	0	11-15	0	1	0	0	0	Others	1	22.9	1	20-24	3.16667	3
SJL5043318	23-27	1	1	6	0	0	0	0	0	0		0	0	0	0	0-5	0	0	0	0	0	Retinoblastoma	1	21.4	2	20-24	0	3
SJL5043411	38-42	0	1	6	0	0	0	0	0	0		0	1	0	0	16-20	0	1	0	0	0	Others	0	25.3	2	25-29	6.5	3
SJL5044017	33-37	0	1	.	0	0	0	0	0	0		0	0	0	0	11-15	0	0	0	0	0	Soft tissue sarcoma	0	37.5	1	25-29	1.33333	1
SJL5044618	18-22	0	1	4	0	0	0	0	0	0		0	0	0	0	0-5	0	0	0	0	0	Retinoblastoma	0	23.4	0	20-24	6	3
SJL5045017	38-42	0	1	7	0	0	0	0	0	0		0	0	0	0	11-15	0	0	2	0	1	Soft tissue sarcoma	1	28.4	0	20-24	1.5	3
SJL5045309	28-32	0	1	6	0	0	0	0	0	0		1	0	0	0	0-5	0	0	0	0	0	Wilms tumor	0	26.9	0	25-29	7	3
SJL5045717	38-42	0	1	5	0	0	0	0	0	0		0	0	0	0	11-15	0	0	0	0	0	Soft tissue sarcoma	0	36.8	2	20-24	0.333333	3
SJL5045917	33-37	1	1	6	0	0	0	0	0	0		1	1	1	0	11-15	0	0	0	0	0	Soft tissue sarcoma	0	18.8	0	20-24	5.25	3
SJL5046218	28-32	1	1	7	0	0	0	0	0	0		0	0	0	0	6-10	0	0	0	0	0	Retinoblastoma	0	25.5	0	20-24	5	2
SJL5046408	28-32	0	1	7	1	0	0	1	0	0		1	0	1	1	0-5	0	0	0	0	0	Non-Hodgkin lymphoma	0	27.6	2	25-29	9.5	3
SJL5047617	28-32	0	1	5	0	0	0	0	0	0		0	0	0	0	6-10	0	0	0	0	0	Soft tissue sarcoma	1	25.812	0	20-24	21.6667	1
SJL5047715	38-42	1	1	2	0	0	0	0	0	0		0	0	0	0	16-20	0	1	0	0	0	Others	1	38.3	3	20-24	0	2
SJL5048517	28-32	0	1	6	0	0	0	0	0	0		1	1	1	0	6-10	0	0	2	0	1	Soft tissue sarcoma	1	27.4027	1	20-24	2	.
SJL5048613	43-47	0	1	7	0	0	0	0	1	0		0	1	1	0	21-25	0	1	0	0	0	Osteosarcoma	1	27.2815	2	20-24	1	3
SJL5049416	28-32	0	1	6	0	0	0	0	0	0		1	1	1	0	6-10	0	0	2	0	1	Ewing sarcoma family of tumors	1	22.6	0	20-24	1.33333	3
SJL5050217	33-37	1	1	5	0	0	0	0	1	0		0	1	1	0	11-15	0	1	0	0	0	Soft tissue sarcoma	1	41.4	2	20-24	8	1
SJL5050401	28-32	1	1	6	1	0	0	1	0	0		1	1	1	1	0-5	0	0	0	0	0	Acute lymphoblastic leukemia	1	34.3	1	25-29	1.5	3
SJL5050712	28-32	0	1	2	0	0	0	0	0	0		1	1	1	0	6-10	0	0	2	0	1	Ewing sarcoma family of tumors	1	27.1	0	20-24	42	2
SJL5051012	28-32	0	1	6	0	0	0	0	0	0		1	1	1	0	6-10	0	0	2	0	1	Ewing sarcoma family of tumors	1	32	2	20-24	0	3
SJL5051299	23-27	1	2	6	.	.	.	.	.	.		.	.	.	.		0	0	.	.	0		.	16.9	0	.	0.833333	3
SJL5051317	23-27	1	1	6	0	0	0	0	0	0		1	1	0	0	0-5	1	0	1	2	1	Soft tissue sarcoma	1	18.7	0	20-24	0	3
SJL5052417	33-37	1	1	2	0	0	0	0	0	0		1	1	1	0	6-10	0	1	2	0	0	Soft tissue sarcoma	1	40.7	3	25-29	42	1
SJL5052714	28-32	0	1	5	0	0	0	0	0	0		1	0	1	0	6-10	0	1	0	0	0	Others	0	35.7	2	20-24	6.86667	2
SJL5053217	33-37	1	1	3	0	0	0	0	0	0		1	1	1	0	11-15	0	0	2	0	1	Soft tissue sarcoma	1	24.2415	0	20-24	0	2
SJL5053505	33-37	0	1	3	0	0	0	0	0	0		0	0	0	0	11-15	0	1	0	0	0	Others	0	39.6	2	20-24	2.25	3
SJL5053705	38-42	1	1	6	0	0	0	0	0	0		0	0	0	0	16-20	0	1	0	0	0	Others	0	25.8	0	20-24	10.5	3
SJL5054317	33-37	0	1	6	0	0	0	0	0	0		1	1	1	0	16-20	1	0	0	3	0	Others	1	26.2	2	15-19	0.333333	1
SJL5054712	38-42	1	1	6	0	0	0	0	0	0		1	1	1	0	16-20	1	0	2	3	1	Ewing sarcoma family of tumors	1	30.4	3	15-19	0	3
SJL5055514	28-32	0	1	2	0	0	0	0	0	0		1	0	1	0	6-10	0	1	0	0	0	Others	0	18.3	1	20-24	18	1
SJL5055617	28-32	1	1	6	0	0	0	0	0	0		1	1	1	0	11-15	1	0	1	2	1	Others	1	14.8	0	20-24	3.5	3
SJL5055714	23-27	1	1	6	0	1	1	1	0	0	3: >30 Gy	1	0	1	0	11-15	0	1	0	0	0	Others	1	39.3	3	15-19	0.833333	3
SJL5055817	28-32	1	1	7	0	0	0	0	1	0		0	1	1	0	6-10	0	1	0	0	0	Ewing sarcoma family of tumors	0	21.3	0	15-19	2.83333	2
SJL5056505	28-32	1	1	6	0	0	0	0	0	0		0	0	0	0	6-10	0	1	0	0	0	Others	0	26.9	0	20-24	10	3
SJL5057212		1	1	5	0	0	0	0	0	0		1	1	1	0	6-10	0	0	0	0	0	Ewing sarcoma family of tumors	1	24.9	2	15-19	1	1
SJL5057512	28-32	1	1	7	0	0	0	0	0	0		1	1	1	0	11-15	1	0	0	3	0	Ewing sarcoma family of tumors	1	19.3	0	15-19	12.75	3
SJL5057815	28-32	0	1	3	0	0	0	0	0	0		0	0	0	0	16-20	0	1	0	0	0	Others	1	19.2	1	15-19	0	1
SJL5058312	28-32	0	1	7	0	0	0	0	0	0		1	1	1	0	6-10	0	0	0	0	0	Ewing sarcoma family of tumors	0	21	0	15-19	3	3
SJL5058612	33-37	0	1	2	0	0	0	0	0	0		1	1	1	0	11-15	1	0	0	3	0	Ewing sarcoma family of tumors	1	31	1	15-19	2.5	3
SJL5058917	28-32	1	1	5	0	0	1	1	0	0		1	1	1	0	11-15	0	0	0	0	0	Soft tissue sarcoma	1	18.2	2	15-19	2	1
SJL5059012	28-32	1	1	7	0	0	0	0	0	0		1	1	1	0	11-15	1	0	2	3	1	Ewing sarcoma family of tumors	1	22.7	1	15-19	8.41667	3
SJL5059412	23-27	0	1	.	0	0	0	0	0	0		1	1	1	0	6-10	0	0	2	0	1	Ewing sarcoma family of tumors	1	30	2	15-19	36	2
SJL5060217	23-27	1	1	6	0	0	0	0	0	0		0	0	0	0	11-15	0	0	0	0	0	Soft tissue sarcoma	1	44.2	1	15-19	12	1
SJL5060417	33-37	0	1	.	0	1	0	1	0	0	3: >30 Gy	0	0	0	0	16-20	0	0	0	0	0	Others	1	29.8	0	10-14	0	1
SJL5060604	23-27	1	1	.	0	0	0	0	0	0		0	0	0	0	11-15	0	0	0	0	0	Others	1	44.6	3	15-19	0	2
SJL5060806	28-32	0	1	4	0	0	0	0	0	0		1	1	1	0	11-15	0	0	0	0	0	Ewing sarcoma family of tumors	1	30.2	1	15-19	0	3
SJL5061117	33-37	0	1	4	0	0	0	0	0	0		0	0	0	0	16-20	0	0	2	0	1	Soft tissue sarcoma	1	24.59	0	15-19	42	2
SJL5062607	28-32	1	1	7	0	0	0	0	0	0		1	1	1	1	16-20	0	0	1	0	1	Hodgkin lymphoma	1	47.6	3	15-19	0	1
SJL5066008	38-42	0	1	7	1	0	0	1	0	0		1	1	1	1	6-10	1	0	1	2	1	Non-Hodgkin lymphoma	1	.	0	30-34	1.66667	3
SJL5067901	28-32	1	1	6	1	1	0	1	1	0	3: >30 Gy	1	1	1	1	0-5	0	0	1	2	0	Acute lymphoblastic leukemia	1	31.9	1	25-29	3.33333	2
SJL5069308	28-32	0	1	.	1	0	0	1	0	0		1	1	1	1	6-10	0	0	0	0	0	Non-Hodgkin lymphoma	0	26.6	0	25-29	14	1
SJL5070299	38-42	0	2	6	.	.	.	.	.	.		.	.	.	.		0	0	.	.	0		.	27.9	0	.	12.3333	3
SJL5070301	33-37	1	1	7	1	0	0	1	1	0		1	1	1	1	6-10	0	0	0	0	0	Acute lymphoblastic leukemia	0	27.2	0	25-29	5	2
SJL5070499	33-37	0	2	.	.	.	.	.	.	.		.	.	.	.		0	0	.	.	0		.	32.8	1	.	2.5	1
SJL5071210	23-27	0	1	2	0	0	0	0	0	0		0	1	1	0	0-5	0	1	0	0	0	Neuroblastoma	1	27.1	0	20-24	8.33333	3
SJL5071899	33-37	0	2	7	.	.	.	.	.	.		.	.	.	.		0	0	.	.	0		.	27.9	1	.	3	3
SJL5072409	23-27	1	1	5	0	0	0	0	0	0		1	1	1	0	0-5	1	1	1	2	1	Wilms tumor	1	17.8	1	20-24	3	3
SJL5072718	18-22	0	1	6	0	0	0	0	0	0		0	1	1	0	0-5	0	1	0	0	0	Retinoblastoma	1	30.2	2	20-24	9.25	3
SJL5073907	38-42	1	1	6	0	0	0	0	0	0		0	1	0	1	16-20	0	0	1	0	1	Hodgkin lymphoma	1	31.8	2	20-24	10.5	2
SJL5074801	23-27	1	1	5	1	1	0	1	1	0	2: >20 to 30 Gy	1	1	0	1	0-5	0	0	0	0	0	Acute lymphoblastic leukemia	1	33.7	2	20-24	0	3
SJL5075808		1	1	5	1	0	0	1	0	0		1	1	1	1	0-5	0	0	0	0	0	Non-Hodgkin lymphoma	0	23	1	20-24	0	3
SJL5076901	23-27	1	1	5	1	1	0	1	1	0	1: >0 to 20 Gy	1	1	1	1	0-5	0	0	0	0	0	Acute lymphoblastic leukemia	1	39.5	1	20-24	6.5	3
SJL5078301	23-27	1	1	2	1	0	0	1	1	0		1	1	1	1	0-5	0	0	0	0	0	Acute lymphoblastic leukemia	0	37.3	0	20-24	0.5	1
SJL5078402	23-27	0	1	5	1	0	0	1	0	0		0	1	1	0	0-5	0	0	0	0	0	AML	0	18.8	0	20-24	42	.
SJL5079801	18-22	0	1	5	1	0	0	1	1	0		1	0	0	1	0-5	0	0	0	0	0	Acute lymphoblastic leukemia	0	39.6	2	20-24	2.5	3
SJL5079902	18-22	1	1	3	0	0	0	0	0	1		0	1	0	1	0-5	0	0	0	0	0	AML	0	38.3	1	15-19	1.5	1
SJL5080301	28-32	0	1	.	1	0	0	1	1	0		1	1	1	1	6-10	0	0	0	0	0	Acute lymphoblastic leukemia	0	24	0	15-19	11.5	3
SJL5080717	28-32	1	1	3	0	0	0	0	0	0		0	1	0	0	6-10	0	1	0	0	0	Soft tissue sarcoma	1	26.5	2	20-24	2	2
SJL5081018	18-22	1	1	5	0	0	0	0	0	0		0	0	0	0	0-5	0	0	0	0	0	Retinoblastoma	0	31	0	15-19	1.5	3
SJL5082610	23-27	0	1	3	0	0	0	0	0	0		0	1	1	0	0-5	0	1	0	0	0	Neuroblastoma	0	38.7	2	20-24	4.5	3
SJL5083608		1	1	5	1	0	0	1	1	0		1	1	1	1	0-5	0	0	0	0	0	Non-Hodgkin lymphoma	0	19.8	0	15-19	.	1
SJL5084617	18-22	1	1	5	0	0	0	0	0	0		1	1	1	0	0-5	1	0	2	3	1	Soft tissue sarcoma	1	17.5	0	15-19	0	3
SJL5085299	38-42	1	2	3	.	.	.	.	.	.		.	.	.	.		0	0	.	.	0		.	27.1	1	.	6	1
SJL5085601	18-22	0	1	5	1	0	0	1	1	0		1	1	1	1	0-5	0	0	0	0	0	Acute lymphoblastic leukemia	0	29.6	0	15-19	13	3
SJL5086701	18-22	0	1	2	1	0	0	1	1	1		1	1	1	1	0-5	0	0	0	0	0	Acute lymphoblastic leukemia	0	38.9	1	15-19	42	1
SJL5087399	38-42	1	2	5	.	.	.	.	.	.		.	.	.	.		0	0	.	.	0		.	33.7	2	.	1.66667	3
SJL5088999	43-47	0	2	.	.	.	.	.	.	.		.	.	.	.		0	0	.	.	0		.	34.5	1	.	30	3
SJL5089901	18-22	1	1	5	1	0	0	1	1	0		1	1	0	1	0-5	0	0	0	0	0	Acute lymphoblastic leukemia	0	20.4	0	15-19	7	1
SJL5091499	43-47	1	2	.	.	.	.	.	.	.		.	.	.	.		0	0	.	.	0		.	55.5	2	.	.	.
SJL5091801		1	1	.	1	0	0	1	1	0		1	1	1	1	6-10	0	0	0	0	0	Acute lymphoblastic leukemia	0	28.7	2	15-19	11	2
SJL5092199	28-32	0	2	6	.	.	.	.	.	.		.	.	.	.		0	0	.	.	0		.	26.7	0	.	32	3
SJL5092807	28-32	0	1	6	0	0	0	0	1	0		1	1	1	1	11-15	0	0	1	0	1	Hodgkin lymphoma	1	25.8	2	15-19	6	3
SJL5093607	28-32	0	1	6	0	0	0	0	0	0		0	1	0	1	11-15	0	0	1	0	1	Hodgkin lymphoma	1	26.8	1	15-19	2.33333	3
SJL5094101	28-32	0	1	7	1	0	0	1	1	0		1	1	1	1	11-15	0	0	0	0	0	Acute lymphoblastic leukemia	0	26.9	1	15-19	3.33333	3
SJL5094407	28-32	0	1	6	0	0	0	0	0	0		0	1	0	1	11-15	0	0	1	0	1	Hodgkin lymphoma	1	22.6	0	15-19	3.5	2
SJL5094513		1	1	5	0	0	0	0	1	0		0	1	1	0	6-10	0	1	0	0	0	Osteosarcoma	0	57.7724	2	10-14	1.5	1
SJL5094799	23-27	0	2	7	.	.	.	.	.	.		.	.	.	.		0	0	.	.	0		.	22.8	0	.	0	2
SJL5096107	33-37	1	1	2	0	0	0	0	0	0		1	1	1	1	16-20	0	0	1	0	1	Hodgkin lymphoma	1	32.8	3	15-19	0	1
SJL5097599	38-42	0	2	5	.	.	.	.	.	.		.	.	.	.		0	0	.	.	0		.	31.3	1	.	10	3
SJL5097712	28-32	1	1	7	0	1	1	1	0	0	3: >30 Gy	1	1	1	0	11-15	0	0	0	0	0	Ewing sarcoma family of tumors	1	23.8	1	15-19	1.5	3
SJL5098717	28-32	1	1	6	0	0	0	0	0	0		1	1	1	0	16-20	0	0	2	0	1	Soft tissue sarcoma	1	42.7	2	10-14	28	2
SJL5099101	23-27	0	1	5	1	0	0	1	1	0		1	1	1	1	11-15	0	0	0	0	0	Acute lymphoblastic leukemia	0	39.8	2	15-19	0	3
SJL5100607	23-27	1	1	6	0	0	0	0	0	0		1	1	1	1	11-15	0	0	1	0	1	Hodgkin lymphoma	1	29.7	1	15-19	6	3
SJL5101213	23-27	1	1	5	0	0	0	0	0	0		1	1	1	0	11-15	0	0	1	0	1	Osteosarcoma	1	21	0	10-14	0.166667	3
SJL5102707	33-37	1	1	5	0	0	0	0	0	0		1	1	1	1	16-20	1	0	1	2	1	Hodgkin lymphoma	1	65.9	3	15-19	0	3
SJL5102813	28-32	0	1	5	0	0	0	0	1	0		0	1	1	0	16-20	0	1	0	0	0	Osteosarcoma	0	27	0	10-14	21	2
SJL5104807	28-32	0	1	5	0	0	0	0	0	0		0	1	0	1	16-20	0	0	1	0	1	Hodgkin lymphoma	1	35.9	2	10-14	9	3
SJL5105399	28-32	0	2	6	.	.	.	.	.	.		.	.	.	.		0	0	.	.	0		.	36.8	1	.	6.58333	3
SJL5105499	58-62	1	2	2	.	.	.	.	.	.		.	.	.	.		0	0	.	.	0		.	25.5	0	.	2	3
SJL5105599	38-42	1	2	5	.	.	.	.	.	.		.	.	.	.		0	0	.	.	0		.	48.3	2	.	0	2
SJL5105699	28-32	1	2	5	.	.	.	.	.	.		.	.	.	.		0	0	.	.	0		.	31	1	.	.	2
SJL5105899	63-67	1	2	5	.	.	.	.	.	.		.	.	.	.		0	0	.	.	0		.	25	0	.	5.66667	3
SJL5105999	33-37	0	2	7	.	.	.	.	.	.		.	.	.	.		0	0	.	.	0		.	27.1	0	.	3.5	3
SJL5106099	48-52	1	2	5	.	.	.	.	.	.		.	.	.	.		0	0	.	.	0		.	27.1	2	.	2	2
SJL5106299	58-62	0	2	5	.	.	.	.	.	.		.	.	.	.		0	0	.	.	0		.	38.1	1	.	0	2
SJL5106399	43-47	0	2	7	.	.	.	.	.	.		.	.	.	.		0	0	.	.	0		.	22.6	2	.	5.25	3
SJL5106499	43-47	1	2	5	.	.	.	.	.	.		.	.	.	.		0	0	.	.	0		.	38.1	2	.	1.75	1
SJL5106699	28-32	1	2	6	.	.	.	.	.	.		.	.	.	.		0	0	.	.	0		.	27.7	2	.	1	2
SJL5106799	28-32	1	2	5	.	.	.	.	.	.		.	.	.	.		0	0	.	.	0		.	19.8	0	.	39	1
SJL5106899	23-27	0	2	6	.	.	.	.	.	.		.	.	.	.		0	0	.	.	0		.	31.6	1	.	3	3
SJL5107099	48-52	0	2	3	.	.	.	.	.	.		.	.	.	.		0	0	.	.	0		.	35	2	.	0	1
SJL5107119	38-42	0	1	2	0	0	0	0	0	0		0	0	0	1	0-5	0	0	0	0	0	Others	0	34.4	2	35-39	11	1
SJL5107399	28-32	1	2	7	.	.	.	.	.	.		.	.	.	.		0	0	.	.	0		.	23.8	0	.	24	3
SJL5107499	43-47	0	2	5	.	.	.	.	.	.		.	.	.	.		0	0	.	.	0		.	32.6	1	.	0.833333	1
SJL5107599	33-37	1	2	7	.	.	.	.	.	.		.	.	.	.		0	0	.	.	0		.	45.9	2	.	0	2
SJL5107619	33-37	0	1	3	0	0	0	0	0	0		0	0	0	1	0-5	0	0	0	0	0	Others	0	40.2	1	35-39	42	1
SJL5107699	38-42	0	2	5	.	.	.	.	.	.		.	.	.	.		0	0	.	.	0		.	33.5	1	.	1.5	3
SJL5107799	33-37	1	2	6	.	.	.	.	.	.		.	.	.	.		0	0	.	.	0		.	19.2	0	.	11.3333	2
SJL5107819	33-37	0	1	6	0	1	0	1	0	0	1: >0 to 20 Gy	1	0	1	1	0-5	0	0	0	0	0	Others	1	22.2	0	30-34	0	3
SJL5107899	53-57	1	2	7	.	.	.	.	.	.		.	.	.	.		0	0	.	.	0		.	21.6	0	.	14.3333	3
SJL5107999	43-47	0	2	6	.	.	.	.	.	.		.	.	.	.		0	0	.	.	0		.	29.4	0	.	8	3
SJL5108019	33-37	0	1	7	0	0	0	0	0	0		0	0	0	1	0-5	0	0	0	0	0	Others	0	28.2	0	30-34	3.5	2
SJL5108099	28-32	0	2	6	.	.	.	.	.	.		.	.	.	.		0	0	.	.	0		.	43.7	2	.	22.5	2
SJL5108199	33-37	1	2	5	.	.	.	.	.	.		.	.	.	.		0	0	.	.	0		.	28.5	0	.	2	3
SJL5108299	28-32	1	2	6	.	.	.	.	.	.		.	.	.	.		0	0	.	.	0		.	19.9	0	.	8	2
SJL5108499	33-37	1	2	6	.	.	.	.	.	.		.	.	.	.		0	0	.	.	0		.	20.3	0	.	6.66667	3
SJL5108799	43-47	1	2	6	.	.	.	.	.	.		.	.	.	.		0	0	.	.	0		.	27.2	1	.	2.25	3
SJL5108999	28-32	1	2	5	.	.	.	.	.	.		.	.	.	.		0	0	.	.	0		.	22	0	.	0.833333	3
SJL5109002	28-32	1	1	2	1	1	0	1	0	0	1: >0 to 20 Gy	0	1	0	0	0-5	0	0	0	0	0	AML	1	34.3	1	30-34	1.5	3
SJL5109099	23-27	1	2	4	.	.	.	.	.	.		.	.	.	.		0	0	.	.	0		.	21.5	0	.	3.33333	3
SJL5109199	48-52	1	2	6	.	.	.	.	.	.		.	.	.	.		0	0	.	.	0		.	30.8	1	.	.	.
SJL5109299	23-27	1	2	6	.	.	.	.	.	.		.	.	.	.		0	0	.	.	0		.	31.7	1	.	16	3
SJL5109399	28-32	0	2	5	.	.	.	.	.	.		.	.	.	.		0	0	.	.	0		.	30.6	1	.	24	3
SJL5109499	43-47	1	2	7	.	.	.	.	.	.		.	.	.	.		0	0	.	.	0		.	34.3	1	.	0.666667	3
SJL5109599	33-37	1	2	6	.	.	.	.	.	.		.	.	.	.		0	0	.	.	0		.	47.3	3	.	0	3
SJL5110199	33-37	1	2	3	.	.	.	.	.	.		.	.	.	.		0	0	.	.	0		.	50.2	2	.	0	2
SJL5110299	28-32	1	2	7	.	.	.	.	.	.		.	.	.	.		0	0	.	.	0		.	21.5	0	.	2	3
SJL5110399	28-32	0	2	5	.	.	.	.	.	.		.	.	.	.		0	0	.	.	0		.	21.2	2	.	2.5	3
SJL5110499	23-27	0	2	5	.	.	.	.	.	.		.	.	.	.		0	0	.	.	0		.	22.7	0	.	0	2
SJL5110599	38-42	0	2	6	.	.	.	.	.	.		.	.	.	.		0	0	.	.	0		.	47	2	.	0	3
SJL5110719	23-27	1	1	5	0	1	0	1	0	0	1: >0 to 20 Gy	0	0	0	1	0-5	0	0	0	0	0	Others	1	26.4	1	25-29	5	3
SJL5110899	33-37	1	2	6	.	.	.	.	.	.		.	.	.	.		0	0	.	.	0		.	26.7	0	.	7	1
SJL5110902	18-22	1	1	.	1	0	0	1	0	0		0	1	0	0	0-5	0	0	0	0	0	AML	0	28.4	0	20-24	10.5	2
SJL5110999	38-42	1	2	7	.	.	.	.	.	.		.	.	.	.		0	0	.	.	0		.	31.4	1	.	0	3
SJL5111099	38-42	0	2	7	.	.	.	.	.	.		.	.	.	.		0	0	.	.	0		.	23.5	0	.	4	3
SJL5111119	28-32	0	1	6	0	1	0	1	0	0	1: >0 to 20 Gy	0	0	0	1	6-10	0	0	0	0	0	Others	1	31.5	1	20-24	3.5	3
SJL5111299	28-32	0	2	6	.	.	.	.	.	.		.	.	.	.		0	0	.	.	0		.	29	0	.	7	2
SJL5111399	53-57	0	2	6	.	.	.	.	.	.		.	.	.	.		0	0	.	.	0		.	23.5	1	.	21	3
SJL5111510	18-22	0	1	3	0	0	0	0	0	0		0	0	1	0	0-5	0	1	0	0	0	Neuroblastoma	0	38.8	1	20-24	0	2
SJL5111699	33-37	1	2	6	.	.	.	.	.	.		.	.	.	.		0	0	.	.	0		.	31	1	.	6	3
SJL5111799	33-37	1	2	6	.	.	.	.	.	.		.	.	.	.		0	0	.	.	0		.	23	1	.	0	3
SJL5112099	33-37	1	2	6	.	.	.	.	.	.		.	.	.	.		0	0	.	.	0		.	27.3	0	.	4.5	3
SJL5112101	23-27	1	1	6	1	0	0	1	1	0		1	1	0	1	0-5	0	0	0	0	0	Acute lymphoblastic leukemia	0	25.7	0	20-24	3.75	1
SJL5112199	33-37	0	2	7	.	.	.	.	.	.		.	.	.	.		0	0	.	.	0		.	23.5	0	.	0	3
SJL5112399	18-22	1	2	5	.	.	.	.	.	.		.	.	.	.		0	0	.	.	0		.	26.8	0	.	2	3
SJL5112799	33-37	1	2	6	.	.	.	.	.	.		.	.	.	.		0	0	.	.	0		.	21.1	1	.	0	3
SJL5112899	58-62	1	2	4	.	.	.	.	.	.		.	.	.	.		0	0	.	.	0		.	30.6	2	.	7	1
SJL5112999	48-52	1	2	5	.	.	.	.	.	.		.	.	.	.		0	0	.	.	0		.	25.3	2	.	0.666667	3
SJL5113102	18-22	1	1	5	1	0	0	1	0	0		0	1	1	0	0-5	0	0	0	0	0	AML	0	21.2	1	15-19	42	3
SJL5113211	18-22	0	1	3	0	0	0	0	0	0		0	1	0	0	0-5	0	1	0	0	0	Others	0	23.8	0	15-19	8	3
SJL5113399	33-37	1	2	6	.	.	.	.	.	.		.	.	.	.		0	0	.	.	0		.	50.5	3	.	2.83333	2
SJL5113499	53-57	1	2	2	.	.	.	.	.	.		.	.	.	.		0	0	.	.	0		.	38.8	2	.	0	1
SJL5113599	38-42	1	2	.	.	.	.	.	.	.		.	.	.	.		0	0	.	.	0		.	35.7	2	.	4.83333	2
SJL5113699	28-32	1	2	5	.	.	.	.	.	.		.	.	.	.		0	0	.	.	0		.	28.1	0	.	12	3
SJL5113799	18-22	0	2	5	.	.	.	.	.	.		.	.	.	.		0	0	.	.	0		.	25.7	0	.	12	3
SJL5113901	18-22	0	1	6	1	0	0	1	1	0		1	1	1	1	0-5	0	0	0	0	0	Acute lymphoblastic leukemia	0	33.8	0	20-24	12	3
SJL5113999	53-57	0	2	6	.	.	.	.	.	.		.	.	.	.		0	0	.	.	0		.	28.5	0	.	6	2
SJL5114099	48-52	1	2	6	.	.	.	.	.	.		.	.	.	.		0	0	.	.	0		.	23.7	0	.	2.66667	3
SJL5114101	18-22	1	1	5	1	1	0	1	1	0	1: >0 to 20 Gy	1	1	1	1	0-5	0	0	0	0	0	Acute lymphoblastic leukemia	1	21.6	0	20-24	4	3
SJL5114199	28-32	1	2	3	.	.	.	.	.	.		.	.	.	.		0	0	.	.	0		.	40.1	2	.	12	3
SJL5114299	38-42	0	2	5	.	.	.	.	.	.		.	.	.	.		0	0	.	.	0		.	32.1	1	.	2	1
SJL5114499	68-72	1	2	.	.	.	.	.	.	.		.	.	.	.		0	0	.	.	0		.	31.3	2	.	34	2
SJL5114599	23-27	1	2	6	.	.	.	.	.	.		.	.	.	.		0	0	.	.	0		.	23.7	0	.	0	3
SJL5114799	33-37	0	2	3	.	.	.	.	.	.		.	.	.	.		0	0	.	.	0		.	24.9	0	.	1.5	3
SJL5114904	18-22	1	1	5	0	0	0	0	0	0		0	0	0	0	0-5	0	1	0	0	0	Others	0	22.7	0	15-19	0	3
SJL5114999	28-32	0	2	6	.	.	.	.	.	.		.	.	.	.		0	0	.	.	0		.	24.2	1	.	16.6667	2
SJL5115001	18-22	1	1	3	1	1	0	1	1	0	1: >0 to 20 Gy	1	1	1	1	0-5	0	0	0	0	0	Acute lymphoblastic leukemia	1	23.8	0	15-19	2.83333	1
SJL5115099	18-22	1	2	5	.	.	.	.	.	.		.	.	.	.		0	0	.	.	0		.	33.7	1	.	1.66667	3
SJL5115399	28-32	0	2	7	.	.	.	.	.	.		.	.	.	.		0	0	.	.	0		.	26.4	0	.	2.33333	3
SJL5115601	18-22	0	1	.	1	0	0	1	1	0		1	1	1	1	0-5	0	0	0	0	0	Acute lymphoblastic leukemia	0	27.7	0	15-19	15	3
SJL5115699	38-42	1	2	5	.	.	.	.	.	.		.	.	.	.		0	0	.	.	0		.	41.4	2	.	0	3
SJL5115701	18-22	1	1	5	1	0	0	1	1	0		1	1	1	1	0-5	0	0	0	0	0	Acute lymphoblastic leukemia	0	23.3	0	15-19	1.5	3
SJL5115799	23-27	0	2	6	.	.	.	.	.	.		.	.	.	.		0	0	.	.	0		.	22.7	0	.	20	3
SJL5115899	48-52	0	2	5	.	.	.	.	.	.		.	.	.	.		0	0	.	.	0		.	28.5	2	.	3.33333	3
SJL5115999	53-57	0	2	5	.	.	.	.	.	.		.	.	.	.		0	0	.	.	0		.	38	2	.	4.5	2
SJL5116099	33-37	0	2	5	.	.	.	.	.	.		.	.	.	.		0	0	.	.	0		.	24.7	1	.	26	1
SJL5116199	43-47	1	2	7	.	.	.	.	.	.		.	.	.	.		0	0	.	.	0		.	23.6	0	.	24	3
SJL5116299	43-47	0	2	6	.	.	.	.	.	.		.	.	.	.		0	0	.	.	0		.	25.7	2	.	6	2
SJL5116401	18-22	0	1	6	1	0	0	1	1	0		1	1	1	1	0-5	0	0	0	0	0	Acute lymphoblastic leukemia	0	29.4	0	15-19	7.5	3
SJL5116499	38-42	1	2	5	.	.	.	.	.	.		.	.	.	.		0	0	.	.	0		.	31.3	2	.	6	1
SJL5116699	33-37	0	2	6	.	.	.	.	.	.		.	.	.	.		0	0	.	.	0		.	38.9	1	.	14	2
SJL5116799	28-32	1	2	4	.	.	.	.	.	.		.	.	.	.		0	0	.	.	0		.	30.3	1	.	2.25	2
SJL5116901	28-32	1	1	7	1	0	0	1	1	0		1	1	0	1	11-15	0	0	0	0	0	Acute lymphoblastic leukemia	0	19.6	0	15-19	4.5	3
SJL5116999	38-42	0	2	3	.	.	.	.	.	.		.	.	.	.		0	0	.	.	0		.	35.8	1	.	19	2
SJL5117199	23-27	1	2	3	.	.	.	.	.	.		.	.	.	.		0	0	.	.	0		.	37.7	1	.	0.5	2
SJL5117499	28-32	0	2	5	.	.	.	.	.	.		.	.	.	.		0	0	.	.	0		.	34.7	1	.	0	3
SJL5117599	33-37	0	2	5	.	.	.	.	.	.		.	.	.	.		0	0	.	.	0		.	24.7	2	.	17.5	1
SJL5117699	48-52	0	2	7	.	.	.	.	.	.		.	.	.	.		0	0	.	.	0		.	32.2	1	.	5.25	3
SJL5117999	33-37	0	2	5	.	.	.	.	.	.		.	.	.	.		0	0	.	.	0		.	30.9	1	.	0	3
SJL5118299	18-22	1	2	4	.	.	.	.	.	.		.	.	.	.		0	0	.	.	0		.	20	0	.	15	3
SJL5118301	18-22	1	1	2	1	1	0	1	1	0	2: >20 to 30 Gy	1	1	1	1	0-5	0	0	0	0	0	Acute lymphoblastic leukemia	1	26.1	0	15-19	8.5	3
SJL5118399	43-47	0	2	5	.	.	.	.	.	.		.	.	.	.		0	0	.	.	0		.	33.7	2	.	19	1
SJL5118499	33-37	1	2	7	.	.	.	.	.	.		.	.	.	.		0	0	.	.	0		.	.	1	.	2.16667	2
SJL5118799	33-37	1	2	3	.	.	.	.	.	.		.	.	.	.		0	0	.	.	0		.	28.8	1	.	0	1
SJL5118899	43-47	0	2	6	.	.	.	.	.	.		.	.	.	.		0	0	.	.	0		.	33.1	1	.	6	3
SJL5118916		0	1	3	0	1	0	1	1	0	3: >30 Gy	1	0	1	0	0-5	0	0	0	0	0	Rhabdomyosarcoma	1	45.8	2	15-19	1.33333	3
SJL5118999	33-37	0	2	7	.	.	.	.	.	.		.	.	.	.		0	0	.	.	0		.	24.1	1	.	8.66667	2
SJL5119099	53-57	1	2	5	.	.	.	.	.	.		.	.	.	.		0	0	.	.	0		.	38.3	2	.	0.916667	2
SJL5119199	28-32	1	2	7	.	.	.	.	.	.		.	.	.	.		0	0	.	.	0		.	18.5	0	.	0	3
SJL5119299	28-32	1	2	6	.	.	.	.	.	.		.	.	.	.		0	0	.	.	0		.	21.5	1	.	9	3
SJL5119499	28-32	0	2	6	.	.	.	.	.	.		.	.	.	.		0	0	.	.	0		.	31	1	.	4.66667	3
SJL5119699	53-57	0	2	7	.	.	.	.	.	.		.	.	.	.		0	0	.	.	0		.	33.4	1	.	0.75	2
SJL5119899	28-32	0	2	2	.	.	.	.	.	.		.	.	.	.		0	0	.	.	0		.	25.6	1	.	3.33333	1
SJL5120099	38-42	0	2	7	.	.	.	.	.	.		.	.	.	.		0	0	.	.	0		.	23.2	1	.	7.25	3
SJL5120199	18-22	1	2	6	.	.	.	.	.	.		.	.	.	.		0	0	.	.	0		.	28	0	.	10.5	3
SJL5120299	43-47	1	2	5	.	.	.	.	.	.		.	.	.	.		0	0	.	.	0		.	44.5	2	.	0	2
SJL5120316	18-22	0	1	3	0	0	0	0	0	0		1	1	1	0	6-10	1	0	2	3	1	Rhabdomyosarcoma	1	19.2	0	15-19	38.5	2
SJL5120399	23-27	0	2	6	.	.	.	.	.	.		.	.	.	.		0	0	.	.	0		.	24.5	1	.	9	3
SJL5120599	48-52	0	2	.	.	.	.	.	.	.		.	.	.	.		0	0	.	.	0		.	24.9	1	.	5	2
SJL5120601	18-22	0	1	7	1	1	0	1	1	0	1: >0 to 20 Gy	1	1	1	1	6-10	0	0	0	0	0	Acute lymphoblastic leukemia	1	26.2	0	15-19	5	3
SJL5120699	23-27	1	2	3	.	.	.	.	.	.		.	.	.	.		0	0	.	.	0		.	38.3	1	.	7	1
SJL5120799	18-22	1	2	5	.	.	.	.	.	.		.	.	.	.		0	0	.	.	0		.	21.5	0	.	6	3
SJL5120899		0	2	5	.	.	.	.	.	.		.	.	.	.		0	0	.	.	0		.	21.6	0	.	16.9	3
SJL5120999	18-22	0	2	3	.	.	.	.	.	.		.	.	.	.		0	0	.	.	0		.	25.2	0	.	0	3
SJL5121099	23-27	0	2	6	.	.	.	.	.	.		.	.	.	.		0	0	.	.	0		.	20.8	0	.	18	3
SJL5121199	33-37	1	2	7	.	.	.	.	.	.		.	.	.	.		0	0	.	.	0		.	44.4	2	.	1	3
SJL5121401	28-32	0	1	5	1	0	0	1	1	0		1	1	1	1	11-15	0	0	0	0	0	Acute lymphoblastic leukemia	0	43.2	2	15-19	3	3
SJL5121499	43-47	0	2	5	.	.	.	.	.	.		.	.	.	.		0	0	.	.	0		.	30.6	2	.	1	3
SJL5121599	33-37	0	2	7	.	.	.	.	.	.		.	.	.	.		0	0	.	.	0		.	26.3	1	.	12	2
SJL5121699	28-32	0	2	3	.	.	.	.	.	.		.	.	.	.		0	0	.	.	0		.	22.4	0	.	22	3
SJL5121708	28-32	0	1	6	1	0	0	1	1	0		1	1	1	1	16-20	0	0	0	0	0	Non-Hodgkin lymphoma	0	29.1	1	10-14	1.33333	3
SJL5121899	28-32	0	2	6	.	.	.	.	.	.		.	.	.	.		0	0	.	.	0		.	33.9	1	.	9	3
SJL5121999	53-57	1	2	6	.	.	.	.	.	.		.	.	.	.		0	0	.	.	0		.	25.1	0	.	6.5	3
SJL5122010		1	1	.	0	0	0	0	0	0		0	0	0	0	6-10	0	0	0	0	0	Neuroblastoma	0	19.6	0	15-19	2.5	3
SJL5122099	28-32	1	2	6	.	.	.	.	.	.		.	.	.	.		0	0	.	.	0		.	41	2	.	2.5	3
SJL5122199	28-32	1	2	6	.	.	.	.	.	.		.	.	.	.		0	0	.	.	0		.	38.7	1	.	0	3
SJL5122299	33-37	1	2	5	.	.	.	.	.	.		.	.	.	.		0	0	.	.	0		.	22.3	0	.	0	1
SJL5122399	28-32	0	2	7	.	.	.	.	.	.		.	.	.	.		0	0	.	.	0		.	32.7	1	.	3.75	2
SJL5122499	28-32	0	2	7	.	.	.	.	.	.		.	.	.	.		0	0	.	.	0		.	28.3	0	.	1.5	2
SJL5122599	43-47	0	2	3	.	.	.	.	.	.		.	.	.	.		0	0	.	.	0		.	30.8	1	.	20	2
SJL5122601	28-32	0	1	6	1	1	0	1	1	1	1: >0 to 20 Gy	1	1	1	1	16-20	0	0	0	0	0	Acute lymphoblastic leukemia	1	23.3	2	10-14	1.5	2
SJL5122699	38-42	1	2	6	.	.	.	.	.	.		.	.	.	.		0	0	.	.	0		.	27.7	1	.	5	2
SJL5122701	18-22	0	1	5	1	1	0	1	1	1	3: >30 Gy	1	1	1	1	6-10	1	0	1	2	1	Acute lymphoblastic leukemia	1	20.9	1	15-19	7.5	3
SJL5122799	38-42	1	2	6	.	.	.	.	.	.		.	.	.	.		0	0	.	.	0		.	20.4	0	.	4	3
SJL5122899	38-42	0	2	3	.	.	.	.	.	.		.	.	.	.		0	0	.	.	0		.	26.6	0	.	42	3
SJL5122912		0	1	3	0	0	0	0	0	0		1	1	1	0	6-10	0	0	0	0	0	Ewing sarcoma family of tumors	1	22.4	0	15-19	4.5	1
SJL5122999	28-32	0	2	6	.	.	.	.	.	.		.	.	.	.		0	0	.	.	0		.	33.3	1	.	2.25	3
SJL5123099	48-52	0	2	2	.	.	.	.	.	.		.	.	.	.		0	0	.	.	0		.	39.2	2	.	0	3
SJL5123299	33-37	0	2	6	.	.	.	.	.	.		.	.	.	.		0	0	.	.	0		.	27.9	0	.	10.5	3
SJL5123301	18-22	0	1	6	1	0	0	1	1	1		1	1	1	1	6-10	0	0	0	0	0	Acute lymphoblastic leukemia	0	28.5	1	10-14	9	1
SJL5123499	28-32	0	2	6	.	.	.	.	.	.		.	.	.	.		0	0	.	.	0		.	24.9	0	.	2	3
SJL5123512	33-37	0	1	.	0	0	0	0	0	0		1	1	1	0	16-20	0	0	0	0	0	Ewing sarcoma family of tumors	1	46	2	15-19	1	1
SJL5123699	28-32	1	2	2	.	.	.	.	.	.		.	.	.	.		0	0	.	.	0		.	28.3	2	.	6.75	1
SJL5124099	33-37	1	2	6	.	.	.	.	.	.		.	.	.	.		0	0	.	.	0		.	29.2	0	.	7	3
SJL5124199	48-52	1	2	5	.	.	.	.	.	.		.	.	.	.		0	0	.	.	0		.	37.6	2	.	.	3
SJL5124399	33-37	0	2	6	.	.	.	.	.	.		.	.	.	.		0	0	.	.	0		.	25.5	1	.	1.5	3
SJL5124608	18-22	1	1	5	1	0	0	1	1	1		1	1	1	1	6-10	0	1	0	0	0	Non-Hodgkin lymphoma	0	19.2	0	10-14	9	3
SJL5124699	33-37	0	2	3	.	.	.	.	.	.		.	.	.	.		0	0	.	.	0		.	26.1	0	.	1.66667	1
SJL5124717	28-32	1	1	5	0	0	0	0	0	0		1	1	1	0	16-20	0	0	0	0	0	Soft tissue sarcoma	1	17.9	0	15-19	0	1
SJL5124799	43-47	0	2	.	.	.	.	.	.	.		.	.	.	.		0	0	.	.	0		.	19.5	2	.	0	1
SJL5125299	33-37	0	2	6	.	.	.	.	.	.		.	.	.	.		0	0	.	.	0		.	44	2	.	6	3
SJL5125399	18-22	1	2	6	.	.	.	.	.	.		.	.	.	.		0	0	.	.	0		.	18.6	1	.	7	3
SJL5125499	48-52	1	2	6	.	.	.	.	.	.		.	.	.	.		0	0	.	.	0		.	37.7	2	.	2	3
SJL5125599	33-37	1	2	3	.	.	.	.	.	.		.	.	.	.		0	0	.	.	0		.	40.5	2	.	0	2
SJL5125799	33-37	1	2	6	.	.	.	.	.	.		.	.	.	.		0	0	.	.	0		.	29.1	0	.	0	3
SJL5126099	43-47	1	2	7	.	.	.	.	.	.		.	.	.	.		0	0	.	.	0		.	39.2	2	.	0	3
SJL5126199	48-52	0	2	3	.	.	.	.	.	.		.	.	.	.		0	0	.	.	0		.	28.2	0	.	4.66667	1
SJL5126299	28-32	0	2	3	.	.	.	.	.	.		.	.	.	.		0	0	.	.	0		.	31.3	2	.	0	3
SJL5126499	28-32	0	2	3	.	.	.	.	.	.		.	.	.	.		0	0	.	.	0		.	29.2	0	.	0	1
SJL5126502	28-32	0	1	6	1	0	0	1	0	1		0	1	0	0	16-20	0	0	0	0	0	AML	0	31.3	1	10-14	3.5	3
SJL5126599	43-47	1	2	6	.	.	.	.	.	.		.	.	.	.		0	0	.	.	0		.	29.9	0	.	2.5	3
SJL5126799	18-22	1	2	5	.	.	.	.	.	.		.	.	.	.		0	0	.	.	0		.	19.3	0	.	4.5	3
SJL5126808	23-27	0	1	6	1	0	0	1	1	0		1	1	1	1	11-15	0	0	0	0	0	Non-Hodgkin lymphoma	0	30.1	0	10-14	27	3
SJL5127099	38-42	0	2	6	.	.	.	.	.	.		.	.	.	.		0	0	.	.	0		.	28.9	2	.	9	3
SJL5127299		0	2	5	.	.	.	.	.	.		.	.	.	.		0	0	.	.	0		.	35.2	1	.	0	2
SJL5127407	33-37	0	1	5	0	0	0	0	0	0		1	1	1	0	16-20	0	0	1	0	1	Hodgkin lymphoma	1	30.4	1	10-14	30	3
SJL5127599	38-42	0	2	4	.	.	.	.	.	.		.	.	.	.		0	0	.	.	0		.	28.1	0	.	18.6	3
SJL5127616	18-22	1	1	.	0	0	0	0	0	0		1	0	1	0	6-10	0	0	0	0	0	Rhabdomyosarcoma	1	18.9	0	10-14	.	.
SJL5127999	38-42	0	2	6	.	.	.	.	.	.		.	.	.	.		0	0	.	.	0		.	28.4	1	.	9	3
SJL5128013	23-27	0	1	6	0	0	0	0	0	0		0	1	1	0	11-15	0	1	0	0	0	Osteosarcoma	0	27.7	0	10-14	3.66667	3
SJL5128099	53-57	0	2	3	.	.	.	.	.	.		.	.	.	.		0	0	.	.	0		.	29.3	0	.	0.833333	3
SJL5128199	48-52	0	2	3	.	.	.	.	.	.		.	.	.	.		0	0	.	.	0		.	28	0	.	0	3
SJL5128208		0	1	5	1	0	0	1	1	1		1	1	1	0	6-10	0	0	0	0	0	Non-Hodgkin lymphoma	0	35.4	2	10-14	0	3
SJL5128299	18-22	1	2	5	.	.	.	.	.	.		.	.	.	.		0	0	.	.	0		.	24.1	0	.	15	2
SJL5128312	23-27	0	1	2	0	0	0	0	0	0		1	1	1	0	11-15	0	0	0	0	0	Ewing sarcoma family of tumors	1	26.9	1	10-14	42	2
SJL5128399	18-22	0	2	2	.	.	.	.	.	.		.	.	.	.		0	0	.	.	0		.	24.1	0	.	7.5	1
SJL5128401	23-27	0	1	4	1	0	0	1	1	1		1	1	1	1	11-15	0	0	0	0	0	Acute lymphoblastic leukemia	0	38.6	1	10-14	3.75	2
SJL5128799	38-42	1	2	.	.	.	.	.	.	.		.	.	.	.		0	0	.	.	0		.	35.1	2	.	9	3
SJL5128907	28-32	1	1	6	0	0	0	0	0	0		1	1	1	1	16-20	0	0	1	0	1	Hodgkin lymphoma	1	26	0	10-14	5	3
SJL5129104	28-32	1	1	6	0	0	0	0	0	0		0	0	0	0	11-15	0	0	0	0	0	Others	0	25.2	0	10-14	0	3
SJL5129199	18-22	0	2	.	.	.	.	.	.	.		.	.	.	.		0	0	.	.	0		.	24.9	0	.	9.66667	3
SJL5129599	18-22	0	2	.	.	.	.	.	.	.		.	.	.	.		0	0	.	.	0		.	24.2	0	.	.	.
SJL5129799	28-32	0	2	5	.	.	.	.	.	.		.	.	.	.		0	0	.	.	0		.	30.9	1	.	42	3
SJL5129899	43-47	0	2	3	.	.	.	.	.	.		.	.	.	.		0	0	.	.	0		.	41.7	2	.	4.75	2
SJL5130013	23-27	0	1	5	0	0	0	0	1	0		0	1	1	0	11-15	0	1	0	0	0	Osteosarcoma	0	23.8956	1	10-14	0	2
SJL5130299	33-37	1	2	5	.	.	.	.	.	.		.	.	.	.		0	0	.	.	0		.	24.5	0	.	9	1
SJL5130499	28-32	0	2	5	.	.	.	.	.	.		.	.	.	.		0	0	.	.	0		.	66.4	2	.	24	3
SJL5130699	38-42	0	2	6	.	.	.	.	.	.		.	.	.	.		0	0	.	.	0		.	23.2	0	.	4	3
SJL5130899	48-52	1	2	8	.	.	.	.	.	.		.	.	.	.		0	0	.	.	0		.	28.5	2	.	5	3
SJL5130920	33-37	0	1	3	0	0	0	0	0	0		0	0	0	0	16-20	0	0	0	0	0	Others	1	30.8	1	15-19	0	3
SJL5130999	33-37	1	2	.	.	.	.	.	.	.		.	.	.	.		0	0	.	.	0		.	31.5	2	.	1.5	2
SJL5131299	18-22	1	2	5	.	.	.	.	.	.		.	.	.	.		0	0	.	.	0		.	17.7	0	.	0.5	3
SJL5131399	43-47	0	2	.	.	.	.	.	.	.		.	.	.	.		0	0	.	.	0		.	33	2	.	.	.
SJL5131699	33-37	1	2	5	.	.	.	.	.	.		.	.	.	.		0	0	.	.	0		.	48.8	2	.	7	2
SJL5131799	18-22	0	2	5	.	.	.	.	.	.		.	.	.	.		0	0	.	.	0		.	25.1	0	.	12	3
SJL5131999	38-42	1	2	7	.	.	.	.	.	.		.	.	.	.		0	0	.	.	0		.	50.8	2	.	0	3
SJL5132199	28-32	0	2	5	.	.	.	.	.	.		.	.	.	.		0	0	.	.	0		.	26.3	1	.	0	1
SJL5132299	43-47	0	2	5	.	.	.	.	.	.		.	.	.	.		0	0	.	.	0		.	27.4	1	.	10.25	3
SJL5132499	33-37	0	2	6	.	.	.	.	.	.		.	.	.	.		0	0	.	.	0		.	20.3	0	.	3.5	2
SJL5132699	33-37	1	2	7	.	.	.	.	.	.		.	.	.	.		0	0	.	.	0		.	22.8	0	.	4.5	1
SJL5132799	43-47	0	2	5	.	.	.	.	.	.		.	.	.	.		0	0	.	.	0		.	39.7	2	.	9	3
SJL5133199	18-22	0	2	.	.	.	.	.	.	.		.	.	.	.		0	0	.	.	0		.	27.9	0	.	20	3
SJL5133499	38-42	0	2	6	.	.	.	.	.	.		.	.	.	.		0	0	.	.	0		.	22.9	0	.	0	3
SJL5133601	18-22	1	1	1	1	0	0	1	1	0		1	1	1	1	0-5	0	0	0	0	0	Acute lymphoblastic leukemia	0	33.6	0	20-24	4.5	3
SJL5133699	18-22	0	2	5	.	.	.	.	.	.		.	.	.	.		0	0	.	.	0		.	36.1	1	.	11	3
SJL5133799	33-37	0	2	7	.	.	.	.	.	.		.	.	.	.		0	0	.	.	0		.	22.5	0	.	8.16667	3
SJL5133899	18-22	0	2	5	.	.	.	.	.	.		.	.	.	.		0	0	.	.	0		.	22.2	0	.	10	3
SJL5134099	18-22	0	2	5	.	.	.	.	.	.		.	.	.	.		0	0	.	.	0		.	25.4	0	.	36	3
SJL5134299	18-22	1	2	5	.	.	.	.	.	.		.	.	.	.		0	0	.	.	0		.	17.1	0	.	.	3
SJL5134399	28-32	1	2	7	.	.	.	.	.	.		.	.	.	.		0	0	.	.	0		.	52.5	2	.	0.333333	3
SJL5134599	43-47	1	2	6	.	.	.	.	.	.		.	.	.	.		0	0	.	.	0		.	37.2	1	.	0	3
SJL5135099	43-47	1	2	6	.	.	.	.	.	.		.	.	.	.		0	0	.	.	0		.	29.9	0	.	1.66667	2
SJL5135199	18-22	0	2	5	.	.	.	.	.	.		.	.	.	.		0	0	.	.	0		.	22.5	0	.	28	2
SJL5135201	18-22	1	1	5	1	0	0	1	1	0		1	1	0	1	0-5	0	0	0	0	0	Acute lymphoblastic leukemia	0	52.2	2	15-19	9	3
SJL5135299	18-22	0	2	5	.	.	.	.	.	.		.	.	.	.		0	0	.	.	0		.	32.5	1	.	24	3
SJL5135399	18-22	1	2	5	.	.	.	.	.	.		.	.	.	.		0	0	.	.	0		.	23.5	0	.	0	3
SJL5135699	28-32	1	2	6	.	.	.	.	.	.		.	.	.	.		0	0	.	.	0		.	34.1	1	.	6	3
SJL5135799	33-37	0	2	4	.	.	.	.	.	.		.	.	.	.		0	0	.	.	0		.	26	0	.	33.3333	3
SJL5135899	33-37	1	2	5	.	.	.	.	.	.		.	.	.	.		0	0	.	.	0		.	35.4	2	.	2.83333	1
SJL5136099	28-32	0	2	5	.	.	.	.	.	.		.	.	.	.		0	0	.	.	0		.	26.8	1	.	5	3
SJL5136199	43-47	1	2	5	.	.	.	.	.	.		.	.	.	.		0	0	.	.	0		.	47.9	3	.	0	3
SJL5136299	18-22	1	2	5	.	.	.	.	.	.		.	.	.	.		0	0	.	.	0		.	23	0	.	6.75	3
SJL5136399	18-22	0	2	.	.	.	.	.	.	.		.	.	.	.		0	0	.	.	0		.	29.6	0	.	32	3
SJL5136699	28-32	1	2	7	.	.	.	.	.	.		.	.	.	.		0	0	.	.	0		.	23.9	0	.	4	3
SJL5136899	38-42	1	2	5	.	.	.	.	.	.		.	.	.	.		0	0	.	.	0		.	34.6	1	.	4	3
SJL5136999	23-27	1	2	7	.	.	.	.	.	.		.	.	.	.		0	0	.	.	0		.	19	0	.	2.5	3
SJL5137099	33-37	1	2	4	.	.	.	.	.	.		.	.	.	.		0	0	.	.	0		.	18.3	1	.	4.33333	2
SJL5137199	33-37	0	2	6	.	.	.	.	.	.		.	.	.	.		0	0	.	.	0		.	25.5	0	.	11.5	3
SJL5137299	28-32	1	2	5	.	.	.	.	.	.		.	.	.	.		0	0	.	.	0		.	23.7	0	.	4	3
SJL5137399	43-47	1	2	6	.	.	.	.	.	.		.	.	.	.		0	0	.	.	0		.	27.2	0	.	4	3
SJL5137401	18-22	1	1	3	1	0	0	1	1	0		1	1	0	1	6-10	0	0	0	0	0	Acute lymphoblastic leukemia	0	38.6	1	15-19	7	3
SJL5137499	43-47	0	2	6	.	.	.	.	.	.		.	.	.	.		0	0	.	.	0		.	32	1	.	5	2
SJL5137599	38-42	1	2	7	.	.	.	.	.	.		.	.	.	.		0	0	.	.	0		.	23.8	0	.	4	3
SJL5137707	28-32	1	1	7	0	0	0	0	0	0		1	1	1	1	6-10	1	1	1	2	1	Hodgkin lymphoma	1	22.6	2	20-24	6.75	3
SJL5137899	18-22	0	2	5	.	.	.	.	.	.		.	.	.	.		0	0	.	.	0		.	20.7	0	.	4.5	3
SJL5138099	18-22	0	2	6	.	.	.	.	.	.		.	.	.	.		0	0	.	.	0		.	26.7	0	.	5.5	3
SJL5138399	28-32	1	2	6	.	.	.	.	.	.		.	.	.	.		0	0	.	.	0		.	29	0	.	7	2
SJL5138699	18-22	0	2	5	.	.	.	.	.	.		.	.	.	.		0	0	.	.	0		.	25.2	0	.	14	3
SJL5138799	48-52	0	2	3	.	.	.	.	.	.		.	.	.	.		0	0	.	.	0		.	33.7	2	.	28	1
SJL5138999	23-27	0	2	5	.	.	.	.	.	.		.	.	.	.		0	0	.	.	0		.	32.3	1	.	3	2
SJL5139099	23-27	1	2	6	.	.	.	.	.	.		.	.	.	.		0	0	.	.	0		.	32.4	1	.	0.666667	3
SJL5139399		0	2	6	.	.	.	.	.	.		.	.	.	.		0	0	.	.	0		.	23.5	0	.	5.5	3
SJL5139499	23-27	1	2	6	.	.	.	.	.	.		.	.	.	.		0	0	.	.	0		.	24.6	0	.	13.5	3
SJL5139599	18-22	1	2	6	.	.	.	.	.	.		.	.	.	.		0	0	.	.	0		.	23.8	0	.	3.5	3
SJL5139702	23-27	1	1	6	1	1	0	1	0	0	2: >20 to 30 Gy	0	1	0	0	11-15	0	0	0	0	0	AML	1	36.1	3	10-14	2	3
SJL5139917	33-37	0	1	2	0	0	0	0	0	0		0	0	0	0	16-20	0	0	0	0	0	Others	0	23.3	2	15-19	1.16667	1
SJL5139999	18-22	1	2	5	.	.	.	.	.	.		.	.	.	.		0	0	.	.	0		.	28.3	0	.	6	3
SJL5140107	23-27	1	1	6	0	0	0	0	0	0		1	1	1	1	11-15	1	0	1	2	1	Hodgkin lymphoma	1	29.9	0	10-14	6	3
SJL5140199	38-42	1	2	5	.	.	.	.	.	.		.	.	.	.		0	0	.	.	0		.	24.4	1	.	9	3
SJL5140317	28-32	1	1	3	0	0	0	0	0	0		0	0	0	0	11-15	0	0	0	0	0	Soft tissue sarcoma	1	19.7	1	15-19	2	3
SJL5140399	38-42	0	2	.	.	.	.	.	.	.		.	.	.	.		0	0	.	.	0		.	25.3	0	.	10	3
SJL5140401	23-27	0	1	6	1	0	0	1	1	1		1	1	1	1	11-15	0	0	0	0	0	Acute lymphoblastic leukemia	0	35.1	2	10-14	17.5	3
SJL5140499	28-32	1	2	6	.	.	.	.	.	.		.	.	.	.		0	0	.	.	0		.	29.3	0	.	0	3
SJL5140702	28-32	1	1	7	1	0	0	1	0	1		0	1	0	0	16-20	0	0	0	0	0	AML	0	21.8	0	10-14	1	3
SJL5140799	23-27	1	2	7	.	.	.	.	.	.		.	.	.	.		0	0	.	.	0		.	31.5	1	.	10	1
SJL5140999	38-42	0	2	8	.	.	.	.	.	.		.	.	.	.		0	0	.	.	0		.	38.5	1	.	4.5	1
SJL5141199	28-32	0	2	7	.	.	.	.	.	.		.	.	.	.		0	0	.	.	0		.	24.6	0	.	1.66667	3
SJL5141299	33-37	1	2	6	.	.	.	.	.	.		.	.	.	.		0	0	.	.	0		.	24.9	1	.	1	.
SJL5141399	23-27	0	2	6	.	.	.	.	.	.		.	.	.	.		0	0	.	.	0		.	21.4	0	.	9	3
SJL5141499	28-32	1	2	5	.	.	.	.	.	.		.	.	.	.		0	0	.	.	0		.	41.1	2	.	2	3
SJL5141599	53-57	1	2	7	.	.	.	.	.	.		.	.	.	.		0	0	.	.	0		.	28.1	0	.	3.75	3
SJL5141699	38-42	1	2	7	.	.	.	.	.	.		.	.	.	.		0	0	.	.	0		.	37.3	1	.	2	3
SJL5141799	18-22	1	2	5	.	.	.	.	.	.		.	.	.	.		0	0	.	.	0		.	21.8	0	.	10	2
SJL5141899	18-22	0	2	2	.	.	.	.	.	.		.	.	.	.		0	0	.	.	0		.	21.6	0	.	24.5	3
SJL5142101	18-22	0	1	.	1	0	0	1	1	0		1	1	1	1	0-5	0	0	0	0	0	Acute lymphoblastic leukemia	0	32.2	0	20-24	3	3
SJL5142199	33-37	0	2	.	.	.	.	.	.	.		.	.	.	.		0	0	.	.	0		.	24.6	0	.	4.33333	2
SJL5142399	28-32	1	2	5	.	.	.	.	.	.		.	.	.	.		0	0	.	.	0		.	30.4	1	.	12	3
SJL5142499	33-37	0	2	6	.	.	.	.	.	.		.	.	.	.		0	0	.	.	0		.	27.5	0	.	4	2
SJL5142699	28-32	1	2	.	.	.	.	.	.	.		.	.	.	.		0	0	.	.	0		.	28.7	0	.	4.5	2
SJL5143001	18-22	1	1	5	1	0	0	1	1	0		1	1	0	1	0-5	0	0	0	0	0	Acute lymphoblastic leukemia	0	38.1	1	15-19	0	3
SJL5143099	23-27	0	2	6	.	.	.	.	.	.		.	.	.	.		0	0	.	.	0		.	21.4	0	.	5.91667	3
SJL5143101	18-22	1	1	3	1	0	0	1	1	0		1	1	0	1	6-10	0	0	0	0	0	Acute lymphoblastic leukemia	0	30.3	0	10-14	1	1
SJL5143201	18-22	0	1	5	1	0	0	1	1	0		1	1	0	1	0-5	0	0	0	0	0	Acute lymphoblastic leukemia	0	45.4	2	10-14	4.5	3
SJL5143299	23-27	0	2	7	.	.	.	.	.	.		.	.	.	.		0	0	.	.	0		.	25.8	0	.	33.25	3
SJL5143599	28-32	0	2	6	.	.	.	.	.	.		.	.	.	.		0	0	.	.	0		.	24.4	0	.	3	3
SJL5143701	23-27	1	1	5	1	0	0	1	1	1		1	1	1	1	11-15	0	0	0	0	0	Acute lymphoblastic leukemia	0	31.5	2	10-14	4.5	3
SJL5144099	33-37	1	2	7	.	.	.	.	.	.		.	.	.	.		0	0	.	.	0		.	21.4	0	.	5.5	3
SJL5144299	28-32	0	2	6	.	.	.	.	.	.		.	.	.	.		0	0	.	.	0		.	22.8	0	.	6.33333	3
SJL5144599	23-27	0	2	6	.	.	.	.	.	.		.	.	.	.		0	0	.	.	0		.	24.7	0	.	10.3333	3
SJL5144699	23-27	1	2	6	.	.	.	.	.	.		.	.	.	.		0	0	.	.	0		.	27.3	0	.	1	3
SJL5144799	38-42	1	2	7	.	.	.	.	.	.		.	.	.	.		0	0	.	.	0		.	22	0	.	2	2
SJL5144999	28-32	0	2	7	.	.	.	.	.	.		.	.	.	.		0	0	.	.	0		.	24.6	0	.	5	3
SJL5145099	23-27	0	2	7	.	.	.	.	.	.		.	.	.	.		0	0	.	.	0		.	27.6	0	.	4.5	3
SJL5145199	18-22	1	2	.	.	.	.	.	.	.		.	.	.	.		0	0	.	.	0		.	31.5	0	.	7.5	1
SJL5145499	28-32	0	2	7	.	.	.	.	.	.		.	.	.	.		0	0	.	.	0		.	25.1	0	.	4	2
SJL5145699	28-32	1	2	7	.	.	.	.	.	.		.	.	.	.		0	0	.	.	0		.	24.1	0	.	0	2
SJL5145999	28-32	0	2	7	.	.	.	.	.	.		.	.	.	.		0	0	.	.	0		.	26.3	0	.	21	3
SJL5146099	28-32	0	2	7	.	.	.	.	.	.		.	.	.	.		0	0	.	.	0		.	26.1	0	.	12.4167	2
SJL5146299	28-32	1	2	7	.	.	.	.	.	.		.	.	.	.		0	0	.	.	0		.	26.8	0	.	7.5	3
SJL5146499	33-37	1	2	6	.	.	.	.	.	.		.	.	.	.		0	0	.	.	0		.	21.3	0	.	9.83333	3
SJL5146599	38-42	1	2	7	.	.	.	.	.	.		.	.	.	.		0	0	.	.	0		.	28.9	0	.	1	2
SJL5146699	38-42	0	2	5	.	.	.	.	.	.		.	.	.	.		0	0	.	.	0		.	35.6	1	.	0	3
SJL5146799	63-67	1	2	2	.	.	.	.	.	.		.	.	.	.		0	0	.	.	0		.	30.8	3	.	0.5	1
SJL5146899		1	2	6	.	.	.	.	.	.		.	.	.	.		0	0	.	.	0		.	24.1	0	.	12.5	3
SJL5147099	53-57	1	2	7	.	.	.	.	.	.		.	.	.	.		0	0	.	.	0		.	20.7	0	.	33	2
SJL5147199	43-47	0	2	7	.	.	.	.	.	.		.	.	.	.		0	0	.	.	0		.	22.3	0	.	24.3333	3
SJL5147299	48-52	1	2	5	.	.	.	.	.	.		.	.	.	.		0	0	.	.	0		.	19.9	0	.	14	2
SJL5147499	28-32	1	2	6	.	.	.	.	.	.		.	.	.	.		0	0	.	.	0		.	32.3	1	.	0.666667	3
SJL5148199	48-52	0	2	6	.	.	.	.	.	.		.	.	.	.		0	0	.	.	0		.	25.7	0	.	1.5	3
SJL5148599	53-57	1	2	6	.	.	.	.	.	.		.	.	.	.		0	0	.	.	0		.	25.5	0	.	0.333333	3
SJL5148607	28-32	1	1	5	0	0	0	0	0	0		1	1	1	1	11-15	1	0	1	2	1	Hodgkin lymphoma	1	31.6	1	10-14	0	1
SJL5149099	33-37	1	2	6	.	.	.	.	.	.		.	.	.	.		0	0	.	.	0		.	39.9	1	.	3.5	3
SJL5149107	28-32	1	1	7	0	0	0	0	0	0		0	1	0	1	11-15	0	0	1	0	1	Hodgkin lymphoma	1	32.5	2	10-14	7.5	3
SJL5149299	53-57	1	2	4	.	.	.	.	.	.		.	.	.	.		0	0	.	.	0		.	24.5	0	.	1.5	3
SJL5149399	43-47	0	2	6	.	.	.	.	.	.		.	.	.	.		0	0	.	.	0		.	26.7	0	.	5.5	3
SJL5149599	38-42	1	2	7	.	.	.	.	.	.		.	.	.	.		0	0	.	.	0		.	16.8	0	.	1.5	3
SJL5149719	18-22	1	1	3	0	0	0	0	0	0		0	0	0	1	6-10	0	0	0	0	0	Others	0	25.8	0	10-14	0	1
SJL5149799	33-37	1	2	7	.	.	.	.	.	.		.	.	.	.		0	0	.	.	0		.	22.2	0	.	2.66667	3
SJL5149899	28-32	0	2	7	.	.	.	.	.	.		.	.	.	.		0	0	.	.	0		.	25.8	0	.	7	3
SJL5150199	28-32	0	2	.	.	.	.	.	.	.		.	.	.	.		0	0	.	.	0		.	21.2	0	.	.	.
SJL5150708	23-27	0	1	6	1	0	0	1	1	0		1	1	1	1	11-15	0	0	0	0	0	Non-Hodgkin lymphoma	0	31	2	15-19	0.5	3
SJL5150999	33-37	1	2	6	.	.	.	.	.	.		.	.	.	.		0	0	.	.	0		.	22	0	.	10.5	3
SJL5151008	28-32	0	1	1	1	0	0	1	1	1		1	1	1	1	16-20	1	1	2	2	1	Non-Hodgkin lymphoma	1	27.2	2	10-14	4	1
SJL5151199	38-42	0	2	.	.	.	.	.	.	.		.	.	.	.		0	0	.	.	0		.	32.5	1	.	7.33333	3
SJL5151208	23-27	0	1	5	1	0	0	1	0	0		1	1	1	1	11-15	0	0	0	0	0	Non-Hodgkin lymphoma	0	31.3	0	10-14	0	2
SJL5151299	33-37	1	2	7	.	.	.	.	.	.		.	.	.	.		0	0	.	.	0		.	23.3	0	.	6.5	3
SJL5152317	28-32	0	1	6	0	0	0	0	0	0		0	0	0	0	16-20	0	0	0	0	0	Others	0	43.4	2	10-14	3.5	3
SJL5152913	33-37	0	1	7	0	0	0	0	1	0		0	1	1	0	16-20	0	1	0	0	0	Osteosarcoma	0	35.7	2	15-19	0	2
SJL5155009		0	1	3	0	0	0	0	0	0		1	1	1	0	0-5	0	0	0	0	0	Wilms tumor	0	19.4	0	20-24	42	1
SJL5155209	18-22	0	1	3	0	0	1	1	0	0		1	1	0	0	0-5	1	0	1	1	1	Wilms tumor	1	33.1	0	15-19	2	3
SJL5155701	23-27	1	1	6	1	0	0	1	1	0		1	1	1	1	11-15	0	0	0	0	0	Acute lymphoblastic leukemia	0	34.6	1	10-14	7	2
SJL5156108	23-27	0	1	6	1	0	0	1	1	0		1	1	1	1	16-20	0	0	0	0	0	Non-Hodgkin lymphoma	0	24.6	0	10-14	5.16667	3
SJL5156208	23-27	0	1	6	1	0	0	1	1	1		1	1	1	1	11-15	0	0	0	0	0	Non-Hodgkin lymphoma	0	29.9	1	10-14	0	2
SJL5156304	28-32	1	1	6	0	0	0	0	0	0		0	0	0	0	16-20	0	0	0	0	0	Others	0	43.6	2	10-14	0	3
SJL5156413	18-22	0	1	6	0	0	0	0	0	0		0	1	1	0	11-15	0	1	0	0	0	Osteosarcoma	0	26.8	0	10-14	4	3
SJL5156707	23-27	1	1	6	0	0	0	0	0	0		1	1	1	1	11-15	0	0	1	0	1	Hodgkin lymphoma	1	26.4	0	10-14	0	3
SJL5159110	18-22	0	1	3	0	0	0	0	0	0		0	1	1	0	0-5	0	0	0	0	0	Neuroblastoma	0	37.4	1	15-19	10.5	3
SJL5159201	18-22	0	1	3	1	0	0	1	1	0		1	1	1	1	0-5	0	0	0	0	0	Acute lymphoblastic leukemia	0	27.5	0	15-19	14.5	3
SJL5159301	18-22	0	1	5	1	0	0	1	1	0		1	1	1	1	0-5	0	0	0	0	0	Acute lymphoblastic leukemia	0	25.1	0	20-24	7.5	3
SJL5159510	18-22	0	1	8	0	0	0	0	0	0		0	1	1	0	0-5	0	0	0	0	0	Neuroblastoma	0	28	0	15-19	11.5	3
SJL5159802	18-22	1	1	5	1	0	0	1	0	0		0	1	1	0	0-5	0	0	0	0	0	AML	0	22.3	0	15-19	2.33333	3
SJL5160001	18-22	1	1	5	1	0	0	1	1	0		1	1	1	1	0-5	0	0	0	0	0	Acute lymphoblastic leukemia	0	21.6	0	15-19	2.5	3
SJL5160618	18-22	0	1	5	0	0	0	0	0	0		0	1	1	0	0-5	0	0	0	0	0	Retinoblastoma	0	27.2	0	15-19	18.6667	3
SJL5160901	18-22	0	1	8	1	0	0	1	1	0		1	1	0	1	0-5	0	0	0	0	0	Acute lymphoblastic leukemia	0	28.3	0	15-19	3	3
SJL5161001	18-22	0	1	5	1	0	0	1	1	0		1	1	0	1	0-5	0	0	0	0	0	Acute lymphoblastic leukemia	0	24.5	0	15-19	8	3
SJL5161501		0	1	5	1	0	0	1	1	0		1	1	0	1	0-5	0	0	0	0	0	Acute lymphoblastic leukemia	0	24.2	0	15-19	0.833333	1
SJL5162101	23-27	1	1	3	1	0	0	1	1	0		1	1	1	1	11-15	0	0	0	0	0	Acute lymphoblastic leukemia	0	35.6	2	15-19	4.5	3
SJL5163217	18-22	1	1	.	0	0	0	0	0	0		0	0	0	0	0-5	0	0	0	0	0	Soft tissue sarcoma	1	35.6	2	10-14	2	3
SJL5165101	18-22	1	1	5	1	0	0	1	1	1		1	1	1	1	6-10	0	0	0	0	0	Acute lymphoblastic leukemia	0	22.9	0	10-14	0	3
SJL5165201	23-27	0	1	6	1	0	0	1	1	0		1	1	1	1	11-15	0	0	0	0	0	Acute lymphoblastic leukemia	0	21.7	0	10-14	14	3
SJL5165401	23-27	1	1	6	1	0	0	1	1	1		1	1	1	1	11-15	0	0	0	0	0	Acute lymphoblastic leukemia	0	27.3	0	10-14	7.5	3
SJL5166107	28-32	1	1	7	0	0	0	0	0	0		0	1	0	1	16-20	0	0	1	0	1	Hodgkin lymphoma	1	22.2	0	10-14	0	3
SJL5171101	18-22	0	1	6	1	0	0	1	1	0		1	1	1	1	6-10	0	0	0	0	0	Acute lymphoblastic leukemia	0	23.9	0	10-14	0	3
SJL5171501	23-27	0	1	.	1	0	0	1	1	0		1	1	1	1	16-20	0	0	0	0	0	Acute lymphoblastic leukemia	0	25.1	0	10-14	12	1
SJL5171907	28-32	1	1	.	0	0	0	0	0	0		1	1	1	1	16-20	0	0	1	0	1	Hodgkin lymphoma	1	26.2	1	10-14	6.16667	3
SJL5172616	28-32	0	1	2	0	0	0	0	0	0		1	0	1	0	16-20	1	0	2	3	1	Rhabdomyosarcoma	1	19.9	1	10-14	2.5	3
SJL5174210	18-22	0	1	3	0	0	0	0	0	0		0	1	1	0	0-5	0	0	0	0	0	Neuroblastoma	0	19.4	2	20-24	6.66667	1
SJL5176319	18-22	1	1	3	0	0	0	0	0	0		0	0	0	1	0-5	0	0	0	0	0	Others	0	16.4	0	15-19	2.33333	1
SJL5178001	23-27	0	1	6	1	0	0	1	0	0		1	1	1	1	0-5	0	0	0	0	0	Acute lymphoblastic leukemia	0	34.1	1	20-24	3	3
SJL5178909		1	1	5	0	0	0	0	0	0		1	1	0	0	0-5	1	0	1	2	1	Wilms tumor	1	20.6	0	20-24	15	3
SJL5179405	18-22	0	1	5	0	0	0	0	0	0		0	0	0	0	0-5	0	0	0	0	0	Others	0	22.4	1	20-24	2.33333	1
SJL5179511		1	1	6	0	0	0	0	0	0		0	1	0	0	0-5	0	1	0	0	0	Others	0	28.6	1	20-24	4.5	3
SJL5179809	23-27	1	1	3	0	0	0	0	0	0		1	1	0	0	0-5	0	0	0	0	0	Wilms tumor	0	26.1	0	20-24	6	3
SJL5180101	18-22	1	1	5	1	0	0	1	1	0		1	1	1	1	0-5	0	0	0	0	0	Acute lymphoblastic leukemia	0	19.4651	0	20-24	0.5	3
SJL5180701	23-27	0	1	6	1	0	0	1	1	0		1	1	1	1	0-5	0	0	0	0	0	Acute lymphoblastic leukemia	0	35.1	1	20-24	4	3
SJL5181109	18-22	1	1	4	0	0	0	0	0	0		1	0	0	0	0-5	0	0	0	0	0	Wilms tumor	0	52.1	2	20-24	4	3
SJL5181509	18-22	0	1	3	0	0	0	0	0	0		1	1	1	0	0-5	1	1	1	2	1	Wilms tumor	1	26.9	1	15-19	42	1
SJL5181801	23-27	0	1	2	1	0	0	1	1	0		1	1	1	1	0-5	0	0	0	0	0	Acute lymphoblastic leukemia	0	38.2	1	20-24	32	2
SJL5182116		0	1	2	0	0	0	0	1	0		1	0	1	0	0-5	0	0	0	0	0	Rhabdomyosarcoma	1	14.4	1	20-24	9	3
SJL5182402	18-22	0	1	2	1	0	0	1	0	0		0	1	1	0	0-5	0	0	0	0	0	AML	1	27.7	0	20-24	2	3
SJL5183601	18-22	1	1	3	1	0	0	1	1	0		1	1	1	1	0-5	0	0	0	0	0	Acute lymphoblastic leukemia	0	36.8	0	15-19	4	3
SJL5185609	18-22	1	1	5	0	0	0	0	0	0		1	0	0	0	6-10	0	0	0	0	0	Wilms tumor	0	22.5	0	15-19	42	3
SJL5188301	18-22	0	1	5	1	0	0	1	1	0		1	1	0	1	0-5	0	0	0	0	0	Acute lymphoblastic leukemia	0	32.5	2	15-19	17	3
SJL5188701	18-22	1	1	.	1	0	0	1	1	0		1	1	0	1	0-5	0	0	0	0	0	Acute lymphoblastic leukemia	0	32.4	1	10-14	0	1
SJL5189002	23-27	0	1	7	0	0	0	0	0	0		0	1	0	0	11-15	0	0	0	0	0	AML	0	36.7	0	10-14	13.8333	2
SJL5189107	28-32	0	1	6	0	0	0	0	0	0		1	1	1	1	11-15	1	0	1	2	1	Hodgkin lymphoma	1	34.4	1	10-14	12	3
SJL5189401	23-27	1	1	5	1	0	0	1	1	1		1	1	1	1	11-15	0	0	0	0	0	Acute lymphoblastic leukemia	0	33.2	0	10-14	11.6667	3
SJL5189801	23-27	1	1	6	1	0	0	1	1	0		1	1	0	1	6-10	0	0	0	0	0	Acute lymphoblastic leukemia	0	25.2	1	10-14	8.33333	3
SJL5190402	23-27	1	1	6	1	0	0	1	0	1		0	1	0	0	6-10	0	0	0	0	0	AML	0	28	0	15-19	40	3
SJL5190801	18-22	1	1	5	1	0	0	1	1	0		1	1	0	1	6-10	0	0	0	0	0	Acute lymphoblastic leukemia	0	38.9	1	10-14	10.5	3
SJL5191214	23-27	0	1	6	0	0	0	0	0	0		0	0	0	0	11-15	0	0	2	0	1	Others	1	35.6	1	10-14	0	1
SJL5192310	18-22	0	1	5	0	0	0	0	0	0		0	1	1	0	6-10	0	1	0	0	0	Neuroblastoma	0	18	2	10-14	22.5	2
SJL5192513		1	1	5	0	0	0	0	0	0		0	1	1	0	6-10	0	1	0	0	0	Osteosarcoma	0	22.6975	0	10-14	0	3
SJL5192617	28-32	0	1	3	0	0	0	0	0	0		1	0	1	0	11-15	0	0	2	0	1	Soft tissue sarcoma	1	23.8	2	10-14	1.66667	3
SJL5192805	28-32	0	1	6	0	0	0	0	0	0		0	0	0	0	16-20	0	1	0	0	0	Others	0	33.9	3	15-19	3.75	3
SJL5192914	28-32	0	1	6	0	0	0	0	0	0		0	0	0	0	16-20	0	0	0	0	0	Others	0	26	0	15-19	0	3
SJL5193107	28-32	0	1	8	0	0	0	0	0	0		1	1	1	1	11-15	1	0	0	2	0	Hodgkin lymphoma	1	37.3	1	10-14	22	2
SJL5193307	28-32	0	1	2	0	0	0	0	0	0		1	1	1	1	16-20	0	0	1	0	1	Hodgkin lymphoma	1	26.7	0	10-14	36	3
SJL5193501	18-22	0	1	5	1	0	0	1	1	0		1	1	1	1	6-10	0	0	0	0	0	Acute lymphoblastic leukemia	0	20	0	10-14	1.66667	1
SJL5194307	33-37	0	1	5	0	0	0	0	0	0		1	1	1	1	21-25	1	0	1	2	1	Hodgkin lymphoma	1	28.2	2	10-14	0	3
SJL5194613	28-32	0	1	2	0	0	0	0	0	0		1	1	1	0	16-20	0	0	0	0	0	Osteosarcoma	1	26.1	1	10-14	0	3
SJL5195101	18-22	0	1	5	1	0	0	1	1	0		1	1	1	1	6-10	0	0	0	0	0	Acute lymphoblastic leukemia	0	28	1	10-14	0	3
SJL5195202	28-32	0	1	6	1	0	0	1	0	1		0	1	0	0	16-20	0	0	0	0	0	AML	0	19.2	1	10-14	22	1
SJL5195312	18-22	0	1	5	0	0	0	0	0	0		1	1	1	0	6-10	1	0	0	3	0	Ewing sarcoma family of tumors	1	24.7	1	10-14	2	3
SJL5195601	18-22	1	1	5	1	0	0	1	1	1		1	1	1	1	6-10	0	0	0	0	0	Acute lymphoblastic leukemia	0	25.2	1	10-14	9	3
SJL5195712	23-27	0	1	6	0	0	0	0	0	0		1	1	1	0	11-15	0	0	0	0	0	Ewing sarcoma family of tumors	0	26.4	1	10-14	7	3
SJL5196007	28-32	1	1	6	0	0	0	0	0	0		1	1	1	1	16-20	1	0	1	2	1	Hodgkin lymphoma	1	42.9	2	10-14	0.75	2
SJL5196215		1	1	.	0	0	0	0	0	0		0	0	0	0	11-15	0	1	0	0	0	Others	1	19.5	2	10-14	11	3
SJL5196602	28-32	0	1	3	0	0	0	0	0	0		0	1	0	0	16-20	0	0	0	0	0	AML	0	29.9	1	10-14	0	1
SJL5196712	18-22	1	1	5	0	0	0	0	0	0		1	1	1	0	6-10	0	0	2	0	1	Ewing sarcoma family of tumors	1	17.5	1	10-14	6.5	3
SJL5197013	18-22	1	1	5	0	0	0	0	0	0		0	1	1	0	6-10	0	1	0	0	0	Osteosarcoma	0	19	0	10-14	0	3
SJL5197107	18-22	0	1	6	0	0	0	0	0	0		1	1	1	1	0-5	1	0	1	2	1	Hodgkin lymphoma	1	25.2	1	15-19	0	3
SJL5197214	18-22	1	1	5	0	0	0	0	0	0		0	0	0	0	6-10	0	0	0	0	0	Others	0	41.8	1	10-14	14	3
SJL5197307	28-32	1	1	5	0	0	0	0	0	0		1	1	1	1	16-20	0	0	1	0	1	Hodgkin lymphoma	1	35.7	1	10-14	7.5	3
SJL5198708	33-37	0	1	8	1	0	0	1	1	0		1	1	1	1	16-20	0	0	0	0	0	Non-Hodgkin lymphoma	0	21.4	0	15-19	4.33333	2
SJL5198908	33-37	1	1	6	1	0	0	1	1	0		1	1	1	1	16-20	0	0	0	0	0	Non-Hodgkin lymphoma	0	32.2	1	15-19	0.666667	3
SJL5199408	23-27	1	1	.	1	0	0	1	1	1		1	1	1	1	11-15	0	0	0	0	0	Non-Hodgkin lymphoma	0	23	0	10-14	6.66667	1
SJL5199608	18-22	1	1	5	1	0	0	1	1	0		0	1	1	1	6-10	0	0	0	0	0	Non-Hodgkin lymphoma	0	24.4	0	10-14	9	3
SJL5200008	23-27	1	1	5	1	0	0	1	1	0		1	1	1	1	11-15	0	0	0	0	0	Non-Hodgkin lymphoma	0	30.1	2	10-14	1.5	2
SJL5200208	28-32	1	1	7	1	0	0	1	0	0		1	1	1	1	16-20	0	0	0	0	0	Non-Hodgkin lymphoma	0	16.7	0	10-14	1.5	3
SJL5200817	18-22	1	1	5	0	0	0	0	0	0		0	0	0	0	6-10	0	0	0	0	0	Soft tissue sarcoma	0	23.2	0	15-19	2	3
SJL5201701	23-27	0	1	3	1	0	0	1	1	1		1	1	1	1	11-15	0	0	0	0	0	Acute lymphoblastic leukemia	0	26.5	3	10-14	0	1
SJL5202301	18-22	0	1	3	1	0	0	1	1	1		1	1	1	1	0-5	0	0	0	0	0	Acute lymphoblastic leukemia	0	30.2	0	10-14	0	3
SJL5202501	18-22	1	1	3	1	0	0	1	1	0		1	1	0	1	0-5	0	0	0	0	0	Acute lymphoblastic leukemia	0	33.3	1	15-19	9	3
SJL5202901	18-22	1	1	.	1	0	0	1	1	0		1	1	0	1	0-5	0	0	0	0	0	Acute lymphoblastic leukemia	0	20.1	0	15-19	1	3
SJL5203001	18-22	0	1	3	1	0	0	1	1	0		1	1	0	1	0-5	0	0	0	0	0	Acute lymphoblastic leukemia	0	28	0	15-19	4.5	2
SJL5203601	18-22	0	1	3	1	0	0	1	1	0		1	1	1	1	0-5	0	0	0	0	0	Acute lymphoblastic leukemia	0	29	0	15-19	2.5	3
SJL5203701	18-22	0	1	5	1	0	0	1	1	0		1	1	1	1	0-5	0	0	0	0	0	Acute lymphoblastic leukemia	0	33.8	0	15-19	20	3
SJL5203802	18-22	1	1	.	1	0	0	1	0	1		0	1	0	0	6-10	0	0	0	0	0	AML	0	19.5	1	10-14	15.25	2
SJL5203902	18-22	0	1	5	1	0	0	1	0	1		0	1	0	0	6-10	0	0	0	0	0	AML	0	29.5	0	10-14	16	3
SJL5204002	23-27	0	1	6	0	0	0	0	0	0		0	1	0	0	11-15	0	0	0	0	0	AML	0	48.7	2	10-14	3	3
SJL5206912		1	1	5	0	0	0	0	0	0		1	1	1	0	11-15	1	0	0	3	0	Ewing sarcoma family of tumors	1	39	1	10-14	2.33333	3
SJL5207012	23-27	1	1	5	0	0	0	0	0	0		1	1	1	0	11-15	1	0	0	3	0	Ewing sarcoma family of tumors	1	27.2	2	10-14	0	3
SJL5207212	28-32	0	1	.	0	0	0	0	0	0		1	1	1	0	16-20	0	0	0	0	0	Ewing sarcoma family of tumors	0	32.9	1	10-14	8	3
SJL5207307	18-22	1	1	5	0	0	0	0	0	0		1	1	1	1	11-15	0	0	1	0	1	Hodgkin lymphoma	1	21.7	0	10-14	5	3
SJL5207407	23-27	0	1	6	0	0	0	0	0	0		0	1	0	1	11-15	0	0	0	0	0	Hodgkin lymphoma	0	24.7	0	10-14	1.5	3
SJL5207507	23-27	1	1	6	0	0	0	0	0	0		0	1	0	1	11-15	0	0	1	0	1	Hodgkin lymphoma	1	.	0	10-14	0	3
SJL5207607	28-32	1	1	7	0	0	0	0	0	0		1	1	1	1	16-20	1	0	1	2	1	Hodgkin lymphoma	1	23	0	10-14	6.75	3
SJL5207707	28-32	0	1	6	0	0	0	0	0	0		1	1	1	1	16-20	1	0	1	2	1	Hodgkin lymphoma	1	31.1	0	10-14	11.5	3
SJL5208214	18-22	1	1	.	0	0	0	0	0	0		0	0	0	0	6-10	0	0	0	0	0	Others	0	31.7	0	10-14	15	3
SJL5208408	23-27	0	1	5	0	0	0	0	0	0		1	1	1	1	11-15	0	0	0	0	0	Non-Hodgkin lymphoma	0	28.5	0	10-14	7.5	3
SJL5208808	28-32	1	1	6	1	0	0	1	1	0		1	1	1	1	16-20	0	0	0	0	0	Non-Hodgkin lymphoma	0	24.8	0	10-14	2	3
SJL5208908	28-32	0	1	7	1	0	0	1	1	1		1	1	1	1	16-20	0	0	0	0	0	Non-Hodgkin lymphoma	0	21.8	1	10-14	30	2
SJL5209008	18-22	1	1	5	1	0	0	1	0	0		1	1	0	1	6-10	0	0	0	0	0	Non-Hodgkin lymphoma	0	24.3	0	10-14	6.66667	3
SJL5209110	18-22	1	1	5	0	0	0	0	0	0		0	1	1	0	0-5	0	1	0	0	0	Neuroblastoma	0	21.4	2	15-19	3.33333	3
SJL5209517	28-32	1	1	7	0	1	1	1	0	0	3: >30 Gy	0	0	0	0	11-15	1	0	2	3	1	Others	1	19.5	2	15-19	1.5	3
SJL5209715	18-22	0	1	5	0	0	0	0	0	0		1	0	1	0	0-5	0	0	0	0	0	Others	0	24.6	2	20-24	0	3
SJL5211201	18-22	0	1	5	1	0	0	1	1	0		1	1	0	1	0-5	0	0	0	0	0	Acute lymphoblastic leukemia	0	21.6	1	15-19	2.5	3
SJL5211309	18-22	0	1	3	0	0	0	0	0	0		1	1	0	0	0-5	1	0	1	2	1	Wilms tumor	1	24.1	0	15-19	35	2
SJL5211609	18-22	0	1	6	0	0	0	0	0	0		1	1	1	0	0-5	1	0	1	2	1	Wilms tumor	1	24.2	0	15-19	42	3
SJL5211709	18-22	1	1	.	0	0	0	0	0	0		1	0	0	0	0-5	0	0	0	0	0	Wilms tumor	0	22.7	0	15-19	7	3
SJL5211801	18-22	1	1	5	1	0	0	1	1	0		1	1	0	1	0-5	0	0	0	0	0	Acute lymphoblastic leukemia	0	27.9	0	15-19	24	3
SJL5212110	18-22	0	1	3	0	0	0	0	0	0		0	0	0	0	0-5	0	0	0	0	0	Neuroblastoma	0	23.1	0	15-19	4.66667	2
SJL5212401	18-22	0	1	2	1	0	0	1	1	1		1	1	1	1	6-10	0	0	0	0	0	Acute lymphoblastic leukemia	0	30.2	0	10-14	42	3
SJL5212501	18-22	1	1	5	1	0	0	1	1	0		1	1	0	1	6-10	0	0	0	0	0	Acute lymphoblastic leukemia	0	32.2	1	10-14	1.25	3
SJL5213307	28-32	0	1	3	0	0	0	0	0	0		0	1	0	1	11-15	0	0	0	0	0	Hodgkin lymphoma	0	37.6	2	10-14	3	3
SJL5213608		1	1	6	1	0	0	1	1	1		1	1	1	1	11-15	0	0	0	0	0	Non-Hodgkin lymphoma	0	21.9	2	10-14	9.75	3
SJL5213707	28-32	1	1	7	0	0	0	0	1	0		1	1	1	1	11-15	0	0	1	0	1	Hodgkin lymphoma	1	25.1	2	10-14	9	3
SJL5214215	23-27	1	1	6	0	0	0	0	1	0		1	1	1	0	0-5	0	0	0	0	0	Others	0	24.9	2	20-24	9	3
SJL5214510	18-22	0	1	4	0	0	0	0	0	0		0	1	1	0	0-5	0	0	1	0	1	Neuroblastoma	1	21.7	0	15-19	21	3
SJL5214910	18-22	0	1	.	0	0	0	0	0	0		0	0	0	0	0-5	0	0	0	0	0	Neuroblastoma	0	26	0	15-19	3	3
SJL5216107	23-27	1	1	7	0	0	0	0	0	0		1	1	1	1	11-15	0	0	1	0	1	Hodgkin lymphoma	1	27.6	0	10-14	6.5	3
SJL5216302	18-22	0	1	3	1	0	0	1	0	1		0	1	0	0	6-10	0	0	0	0	0	AML	0	30.2	1	10-14	31.6667	3
SJL5216407	28-32	1	1	2	0	0	0	0	0	0		1	1	1	1	16-20	0	0	1	0	1	Hodgkin lymphoma	1	33.2	2	10-14	2	3
SJL5217607	23-27	0	1	2	0	0	0	0	0	0		1	1	1	1	11-15	1	0	1	2	1	Hodgkin lymphoma	1	27	0	10-14	0	1
SJL5217707	23-27	0	1	5	0	0	0	0	0	0		0	1	1	1	11-15	0	0	1	0	1	Hodgkin lymphoma	1	43.3	2	10-14	6.66667	2
SJL5218116	18-22	0	1	2	0	0	0	0	0	0		1	0	1	0	0-5	1	0	1	2	1	Rhabdomyosarcoma	1	28.9	0	10-14	5.66667	3
SJL5218401		1	1	8	1	1	0	1	1	0	3: >30 Gy	1	1	1	1	0-5	1	0	1	2	1	Acute lymphoblastic leukemia	1	31.3	3	20-24	0.666667	3
SJL5218816	23-27	0	1	3	1	1	0	1	0	0	3: >30 Gy	1	0	1	0	0-5	1	0	1	2	1	Rhabdomyosarcoma	1	23.2	2	20-24	0	3
SJL5219216	18-22	0	1	5	0	0	0	0	1	0		1	0	1	0	0-5	1	0	0	3	0	Rhabdomyosarcoma	1	33.2	1	20-24	10	3
SJL5219311	18-22	1	1	5	0	0	0	0	0	0		1	0	0	0	0-5	0	1	0	0	0	Others	0	29.8	0	20-24	3.33333	3
SJL5219504	18-22	1	1	5	0	0	0	0	0	0		0	1	1	0	0-5	0	1	0	0	0	Neuroblastoma	0	31.9	1	20-24	6	3
SJL5219910	18-22	1	1	5	0	0	0	0	0	0		0	1	1	0	0-5	0	0	0	0	0	Neuroblastoma	0	32.8	1	15-19	4.66667	3
SJL5220210	18-22	1	1	5	0	0	0	0	0	0		0	1	1	0	0-5	0	0	0	0	0	Neuroblastoma	0	19.1	0	15-19	10	3
SJL5220509	18-22	1	1	2	0	0	0	0	0	0		1	0	0	0	0-5	0	0	0	0	0	Wilms tumor	0	27.6	0	15-19	1.33333	3
SJL5220802	18-22	0	1	3	1	0	0	1	0	1		0	1	0	0	0-5	0	0	0	0	0	AML	0	27.8	2	20-24	2.16667	3
SJL5221018	18-22	0	1	.	0	0	0	0	0	0		0	1	1	0	0-5	0	0	0	0	0	Retinoblastoma	0	29.9	0	15-19	2.33333	3
SJL5221309	18-22	1	1	6	0	0	0	0	0	0		0	0	0	0	0-5	0	0	0	0	0	Wilms tumor	0	26.2	0	15-19	0	3
SJL5221610	18-22	1	1	5	0	0	0	0	0	0		0	1	1	0	0-5	0	1	0	0	0	Neuroblastoma	0	20.9	0	15-19	5.5	1
SJL5221801	18-22	1	1	5	1	0	0	1	1	0		1	1	0	1	0-5	0	0	0	0	0	Acute lymphoblastic leukemia	0	36.2	2	15-19	1.16667	3
SJL5222110	18-22	1	1	3	0	0	0	0	0	0		0	1	1	0	0-5	0	1	0	0	0	Neuroblastoma	0	21.3	2	15-19	0	3
SJL5224110	18-22	0	1	.	0	0	0	0	0	0		0	0	0	0	0-5	0	0	0	0	0	Neuroblastoma	0	23.2	0	15-19	39.5	1
SJL5224304	18-22	0	1	5	0	0	0	0	0	0		0	0	0	0	0-5	0	0	0	0	0	Others	0	19.1	0	15-19	10	3
SJL5224701	18-22	0	1	8	1	0	0	1	1	0		1	1	1	1	0-5	0	0	0	0	0	Acute lymphoblastic leukemia	0	20.8	0	15-19	17	3
SJL5224801		1	1	5	1	0	0	1	1	0		1	1	0	1	6-10	0	0	0	0	0	Acute lymphoblastic leukemia	0	33.8	2	15-19	2.75	3
SJL5225205	18-22	1	1	3	0	0	0	0	0	0		0	0	0	0	0-5	0	1	0	0	0	Others	0	24.1	2	15-19	0	3
SJL5225408	18-22	1	1	3	1	0	0	1	1	0		1	1	1	1	0-5	0	0	0	0	0	Non-Hodgkin lymphoma	0	29.1	0	15-19	9	3
SJL5225601	18-22	0	1	5	1	0	0	1	1	0		1	1	0	1	0-5	0	0	0	0	0	Acute lymphoblastic leukemia	0	21.5	1	15-19	19.5	3
SJL5226201	18-22	0	1	3	1	1	0	1	1	1	3: >30 Gy	1	1	1	1	0-5	1	0	1	2	1	Acute lymphoblastic leukemia	1	25	0	15-19	7.5	3
SJL5226518	18-22	0	1	3	0	0	0	0	0	0		1	0	0	0	0-5	0	1	0	0	0	Retinoblastoma	1	21	0	15-19	42	3
SJL5227116	18-22	0	1	5	0	1	0	1	0	0	3: >30 Gy	1	0	1	0	0-5	0	0	0	0	0	Rhabdomyosarcoma	1	24	0	15-19	19	2
SJL5227201	18-22	1	1	3	1	0	0	1	1	0		1	1	0	1	0-5	0	0	0	0	0	Acute lymphoblastic leukemia	0	19.6	0	15-19	1.5	1
SJL5228502	28-32	0	1	4	0	0	0	0	0	0		0	1	1	0	16-20	0	0	0	0	0	AML	0	29	0	10-14	6	1
SJL5228901	18-22	0	1	5	1	0	0	1	1	0		1	1	1	1	6-10	0	0	0	0	0	Acute lymphoblastic leukemia	0	28.4	0	10-14	9	3
SJL5229301	23-27	0	1	.	1	0	0	1	1	1		1	1	1	1	11-15	0	0	0	0	0	Acute lymphoblastic leukemia	0	22.2	1	10-14	.	.
SJL5229801	18-22	0	1	5	1	0	0	1	1	0		1	0	0	1	6-10	0	0	0	0	0	Acute lymphoblastic leukemia	0	22.7	1	10-14	13	3
SJL5230108	28-32	1	1	7	1	0	0	1	1	0		1	1	1	1	16-20	0	0	0	0	0	Non-Hodgkin lymphoma	0	18.7	1	10-14	1.66667	3
SJL5230401	18-22	0	1	.	1	0	0	1	1	1		1	1	1	1	6-10	0	0	0	0	0	Acute lymphoblastic leukemia	0	30.1	0	10-14	13	2
SJL5230603	28-32	0	1	1	1	0	0	1	1	1		1	1	1	1	16-20	0	0	0	0	0	Others	0	30.8	1	10-14	0	2
SJL5231412	28-32	1	1	2	0	0	0	0	0	0		1	1	1	0	16-20	0	0	0	0	0	Ewing sarcoma family of tumors	0	25	1	10-14	0	2
SJL5232515		0	1	5	0	0	0	0	0	0		0	0	0	0	6-10	0	0	0	0	0	Soft tissue sarcoma	0	27.7	0	10-14	26	3
SJL5233316	23-27	0	1	.	0	0	1	1	0	0		1	0	1	0	11-15	0	0	0	0	0	Rhabdomyosarcoma	1	23.6	0	10-14	4.5	3
SJL5233501	18-22	0	1	6	1	0	0	1	1	0		1	1	1	1	6-10	0	0	0	0	0	Acute lymphoblastic leukemia	0	25	0	10-14	16.6667	3
SJL5233807	23-27	0	1	5	0	0	0	0	1	0		1	1	1	1	11-15	0	1	1	0	1	Hodgkin lymphoma	1	35.8	1	10-14	0	3
SJL5234007	23-27	0	1	7	0	0	0	0	0	0		1	1	1	1	11-15	0	0	1	0	1	Hodgkin lymphoma	1	31.5	0	10-14	6	3
SJL5234107	28-32	0	1	5	0	0	0	0	0	0		1	1	1	1	16-20	0	0	1	0	1	Hodgkin lymphoma	1	26.7	0	10-14	12	3
SJL5234313	23-27	1	1	5	0	0	0	0	0	0		0	1	1	0	11-15	0	1	0	0	0	Osteosarcoma	0	44.7	2	10-14	2	2
SJL5234413	33-37	1	1	7	0	0	0	0	0	0		0	1	1	0	16-20	0	1	0	0	0	Osteosarcoma	0	24.6	0	10-14	2.33333	3
SJL5234507	23-27	1	1	.	0	0	0	0	0	0		1	1	1	1	11-15	0	0	1	0	1	Hodgkin lymphoma	1	26.5	0	10-14	3.5	3
SJL5235017	28-32	0	1	6	0	0	0	0	0	0		0	0	0	0	16-20	0	0	0	0	0	Soft tissue sarcoma	0	37.6	1	10-14	10	3
SJL5235405	28-32	0	1	5	0	0	0	0	0	0		0	0	0	0	16-20	0	0	0	0	0	Others	0	31.5	0	10-14	11.3333	3
SJL5236007	28-32	1	1	6	0	0	0	0	0	0		1	1	1	1	16-20	0	0	1	0	1	Hodgkin lymphoma	1	30.7	0	10-14	2.66667	2
SJL5236307	28-32	0	1	6	0	0	0	0	1	1		1	1	1	1	11-15	0	1	1	0	1	Hodgkin lymphoma	1	35.6	2	10-14	11	3
SJL5238605	18-22	1	1	6	0	0	0	0	0	0		0	0	0	0	11-15	0	0	0	0	0	Others	0	24.3	0	10-14	2.5	1
SJL5239901	18-22	1	1	5	1	0	0	1	1	0		1	1	0	1	0-5	0	0	0	0	0	Acute lymphoblastic leukemia	0	32.6	0	15-19	2	1
SJL5240118	18-22	0	1	.	0	0	0	0	0	0		0	0	0	0	0-5	0	0	0	0	0	Retinoblastoma	0	29.1	0	15-19	4.5	2
SJL5240601	18-22	1	1	5	1	0	0	1	1	0		1	1	0	1	0-5	0	0	0	0	0	Acute lymphoblastic leukemia	0	36.4	1	15-19	1.25	3
SJL5241716	18-22	0	1	5	0	0	0	0	0	0		1	0	1	0	0-5	0	0	2	0	1	Rhabdomyosarcoma	1	26.5	1	15-19	4	1
SJL5242107	28-32	0	1	2	0	0	0	0	0	0		1	1	1	1	11-15	0	0	1	0	1	Hodgkin lymphoma	1	32.1	1	15-19	0	2
SJL5244608	18-22	0	1	5	1	0	0	1	1	1		1	1	1	0	6-10	0	0	0	0	0	Non-Hodgkin lymphoma	0	30.8	1	10-14	0	3
SJL5246001	23-27	1	1	5	1	0	0	1	1	1		1	1	1	1	11-15	0	0	0	0	0	Acute lymphoblastic leukemia	0	26	2	10-14	42	1
SJL5246707	23-27	1	1	5	0	0	0	0	0	0		1	1	1	1	11-15	1	0	1	2	1	Hodgkin lymphoma	1	22.5	0	10-14	42	3
SJL5246808	18-22	0	1	5	1	0	0	1	1	0		1	1	1	1	6-10	0	0	0	0	0	Non-Hodgkin lymphoma	0	25.8	0	10-14	9.83333	1
SJL5247507	28-32	1	1	6	0	0	0	0	0	0		0	1	0	1	16-20	0	0	1	0	1	Hodgkin lymphoma	1	20.9	1	10-14	6	3
SJL5247801	18-22	1	1	5	1	0	0	1	0	0		1	1	1	1	0-5	0	0	0	0	0	Acute lymphoblastic leukemia	0	26.6	0	15-19	4.16667	1
SJL5248418	18-22	0	1	5	0	0	0	0	0	0		1	0	0	0	0-5	0	1	0	0	0	Retinoblastoma	0	29.6	0	15-19	42	2
SJL5249018	18-22	0	1	3	0	0	0	0	0	0		0	0	0	0	0-5	0	0	0	0	0	Retinoblastoma	0	17.9	0	15-19	0	1
SJL5250001	18-22	0	1	5	1	0	0	1	1	1		1	1	1	1	0-5	0	0	0	0	0	Acute lymphoblastic leukemia	0	22.5	0	15-19	35	3
SJL5252118	18-22	0	1	5	0	0	0	0	0	0		0	0	0	0	0-5	0	0	0	0	0	Retinoblastoma	0	19.9	0	15-19	1.5	3
SJL5256112	23-27	1	1	6	0	0	0	0	0	0		1	1	1	0	11-15	1	0	0	3	0	Ewing sarcoma family of tumors	1	20	2	10-14	13	3
SJL5257401	18-22	0	1	5	1	0	0	1	1	1		1	1	1	1	0-5	0	0	0	0	0	Acute lymphoblastic leukemia	0	33.7	1	15-19	1.5	3
SJL5258617	28-32	1	1	4	0	0	0	0	0	0		0	0	0	0	16-20	0	0	0	0	0	Soft tissue sarcoma	0	33.3	1	10-14	8	3
SJL5260912	18-22	1	1	8	0	0	0	0	0	0		1	1	1	0	6-10	1	0	0	3	0	Ewing sarcoma family of tumors	1	25	2	10-14	9	3
SJL5326601	28-32	1	1	4	1	0	0	1	1	0		1	1	1	1	16-20	0	0	0	0	0	Acute lymphoblastic leukemia	0	21.8	1	10-14	0	2

## Sheet: Table 2
sjlid	CNSdirct	group	eaalev_tertile	EAAphen	WASIVocZs	WASIMatZs	WJLWIDZs	WJCalcZs	CPTOmZs	CPTVarZs	CPTComZs	TrailAZs	CodingZs	GPDDHZs	DigitFwdSpanZs	CVLTTotZs	CVLTSDFRZs	CVLTLDFRZs	CPTPerZs	DigitBkwdSpanZs	TrailBZs	VerFluZs	sex	dxage	MaxCRTCumDose	intrathecal	HD_Methotrex	HD_Cytarab	newbrainsurg	bmiadj_n	phys_act	smoking
SJL0253301	1	1	2	1.76118	-1.6	-0.3	.	.	-4	-0.8	1	0.533333	-1.33333	-1.2	-0.4	-0.7	-1	-1	-1.7	0.133333	-0.866667	-0.333333	0	0-5	4831	0	0	0	1	30.6	4	2
SJL1063101	1	1	0	-2.34087	-3	-0.4	-1.93333	-3.06667	-0.8	-1.3	-2	-3.8	-1.66667	-0.8	-1.26667	-2.5	-2	-2.5	0.4	-0.6	-2.53333	-2.66667	1	0-5	2400	1	0	0	0	29.2	6.75	3
SJL1063201	1	1	0	-2.93114	-0.6	0.2	-0.466667	-1.2	0.8	1.6	1.4	0.133333	-1	-0.4	-0.466667	-0.3	0	0	0.4	0.733333	-2.8	-2.33333	0	6-10	2400	1	0	0	0	27.6	6.75	3
SJL1063401	1	1	0	-2.69087	-0.7	0.6	-0.333333	0.133333	0.5	0.2	0.4	-0.466667	0.333333	-0.6	0.333333	2.2	1.5	1.5	0.4	-0.533333	-0.266667	0.333333	0	11-15	2400	1	0	0	0	26	11	3
SJL1063501	1	1	2	6.93373	0	0	-0.0666667	0.0666667	-0.7	-2.7	0	-0.2	-1.33333	-0.666667	1	-0.4	0.5	0.5	-3	0.8	-1.13333	0.333333	1	0-5	2400	1	0	0	0	61.9	3	3
SJL1064001	1	1	0	-4.20808	-1.2	-1.1	-1.6	-1.53333	0.1	-0.1	0	-1.86667	-0.666667	-0.2	-1.86667	0.2	0.5	0	-1.7	-1.26667	-1.73333	-1	0	6-10	2400	1	0	0	0	31.7	18	3
SJL1064501	1	1	1	-1.19754	-0.6	0.6	-0.4	0.2	0.7	-0.8	0.5	1	0	-0.2	-0.4	2.5	1.5	1.5	0.4	-0.533333	0.866667	0.666667	1	0-5	2400	1	0	0	0	29.3	1.5	3
SJL1064801	1	1	2	2.71131	-0.7	-0.2	-0.866667	-2.2	-0.5	-2.2	-1.9	-0.933333	-2.33333	-1	0.266667	-0.3	0	0	-4	-1.26667	-3.93333	-0.666667	0	6-10	4400	1	0	0	0	31.5	2	2
SJL1064901	1	1	2	3.95651	-1.6	-2.8	-0.333333	-2.4	-1.2	-0.8	-0.4	0.2	0	-1.13333	1.06667	-2.1	-2.5	-1.5	0.4	-0.6	0.666667	-0.666667	1	0-5	2000	1	0	0	1	40.5	0	3
SJL1065301	1	1	0	-2.42282	-1.9	-1.6	-1.46667	-0.933333	-0.2	-0.5	-1.1	-0.266667	-1.33333	-1.73333	0.333333	-0.8	0	-0.5	0.4	-1.26667	-3.2	-2	0	16-20	2400	1	0	0	0	33.1	38.3333	1
SJL1065501	1	1	0	-8.53579	0.5	0.2	-0.0666667	-0.466667	-0.7	-0.1	0.7	-0.666667	-1	-0.466667	-1.2	-0.5	0.5	0.5	0.3	0.0666667	-0.0666667	-0.666667	1	0-5	0	1	1	0	0	21.8	0	1
SJL1065601	1	1	1	0.0261841	0.5	-0.2	-0.0666667	-0.866667	-1.2	1	-2	-1	-1	-0.2	-1.26667	-0.5	0.5	-1	0.5	-1.26667	-0.0666667	-0.333333	0	0-5	1800	1	0	0	0	38.2	4	3
SJL1066001	1	1	2	2.28941	-2.7	0.2	-1.06667	-1.8	0.5	1	0.4	0.866667	0.333333	-0.133333	-1.93333	-0.7	-1	-2	0.3	-0.6	-0.2	-2	1	0-5	1800	1	0	0	0	26.2	4.5	1
SJL1066301	1	1	0	-6.3075	1.4	1.2	0.733333	0.866667	0.7	1.5	1.3	1.93333	0	0.6	1.06667	2.8	1.5	1.5	0.4	0.0666667	1.73333	2.66667	1	11-15	1800	1	0	0	0	25.9	1.33333	1
SJL1066601	1	1	1	-0.761467	-2.2	-0.3	-0.866667	-3.66667	-0.8	-2	-2.2	-1.93333	-1.33333	-0.933333	-1.26667	-0.4	-1	-0.5	-3.5	-0.6	-3.66667	-0.333333	1	0-5	2400	1	0	0	0	51	14	3
SJL1067101	1	1	2	2.34969	0.9	0.8	1	1	0.8	1.9	0.5	1.8	0.666667	0.2	1.8	0.3	0.5	0	0.4	1.4	1.8	1.33333	0	6-10	0	1	1	0	0	33	3.33333	3
SJL1067201	1	1	1	1.32633	0.4	1	-0.0666667	-0.466667	-0.4	-0.5	0.1	0.133333	0.333333	-0.2	-1.26667	-0.2	0.5	0.5	0.4	-0.6	-0.0666667	-1.66667	1	0-5	0	1	1	0	0	33.8	9	2
SJL1067301	1	1	1	-1.02008	0	1.6	.	.	-1.9	-3.3	-1.7	0.533333	-0.333333	-2.13333	-1.26667	0.8	0.5	1	-4	0.0666667	-0.666667	1	0	6-10	3900	1	1	0	0	43	6	1
SJL1067501	1	1	0	-7.55504	-0.3	0.4	-0.266667	-0.466667	0	0.9	-1.9	0.6	0.666667	0.333333	0.266667	-0.8	-1	0.5	0.3	-0.6	0.4	0.333333	1	0-5	0	1	1	0	0	22.1	10.3333	2
SJL1067601	1	1	2	1.81196	0.1	0.6	-0.266667	0	0.7	-0.4	0.7	-0.133333	-0.333333	0.333333	-0.466667	-0.8	-1	-1.5	0.4	0.0666667	0.4	-1.33333	1	0-5	2400	1	0	0	0	21.7	0	3
SJL1068801	1	1	0	-2.02766	0.7	0.4	-0.0666667	0.0666667	-0.2	0	-0.9	1.33333	1	-0.666667	1.73333	-0.1	0.5	-0.5	-0.5	1.46667	1.26667	0	1	0-5	1800	1	0	0	0	26.8	0.666667	3
SJL1069201	1	1	2	4.15414	0.1	-0.2	-0.0666667	-0.266667	0	1.5	-1	-2.06667	-0.666667	0.466667	-1.26667	-1.8	-1	-1.5	0.4	0.0666667	-0.0666667	0	1	0-5	0	1	1	0	0	22.1	2	3
SJL1069301	1	1	2	4.22537	-3	-0.8	-1.26667	-0.466667	0.3	1.2	-1.9	-3.2	-1.33333	0.266667	-2.73333	0	0	-1	0.5	-0.666667	-2.53333	-2	0	0-5	2400	1	0	0	0	40.3	0	3
SJL1069401	1	1	0	-2.63834	0	0	-0.6	-0.866667	-4	-3.4	-0.7	-2.6	-2	-4	0.733333	-1.9	-0.5	-1	-0.7	-0.6	-1.8	-1.33333	0	0-5	1800	1	0	0	0	32.3	42	1
SJL1069501	1	1	0	-6.77619	-0.4	0	-0.4	-0.0666667	0.9	0.2	0.8	0.666667	-0.666667	-1.66667	-1.26667	-0.3	-0.5	-1.5	0.5	-0.6	-0.8	-1.33333	0	0-5	1800	1	0	0	1	30.2	4	1
SJL1070101	1	1	0	-4.88156	-1.1	0.8	-1.06667	-1.06667	-0.5	0	0	-0.0666667	0.666667	-0.733333	-1.2	-1.2	-1	-1	0.3	-1.26667	0.0666667	-1.66667	1	0-5	1800	1	0	0	0	24.8	1.5	3
SJL1070501	1	1	0	-3.88223	-0.2	0.8	-0.0666667	-0.0666667	-4	-4	0.4	0.533333	-0.666667	-1.93333	0.266667	0.1	-0.5	0	-1.7	0.0666667	0.266667	0.666667	0	0-5	1800	1	0	0	0	45.6	1.5	2
SJL1070901	1	1	0	-4.01146	-0.1	0	-0.333333	-0.4	0	-0.5	1.3	0.733333	0	0.0666667	0.266667	-0.1	0.5	1.5	-1.6	-1.26667	0.4	0	1	6-10	0	1	1	0	0	31.9	2	3
SJL1071401	1	1	1	1.53188	-2.9	-0.3	-1.6	-3.13333	0.5	0.1	-1.9	0.133333	-1.33333	-0.0666667	-1.2	-0.9	0.5	-0.5	0.3	-0.6	-2.46667	-1.66667	1	0-5	1800	1	0	0	0	23.7	42	1
SJL1072801	1	1	0	-6.77	0.7	0.4	0	-0.666667	0.5	0.9	-1.1	1.2	0	0	0.266667	1.6	1	0.5	0.3	-0.6	0.533333	-1	1	0-5	0	1	1	0	0	20	17.5	3
SJL1073301	1	1	2	1.60867	-0.9	0.2	-0.0666667	0.333333	0.9	1.3	-0.5	0.866667	0.666667	-0.2	-1.2	0.8	0.5	0	0.5	-1.26667	0.666667	3	0	0-5	1800	1	0	0	0	26	3.66667	1
SJL1074301	1	1	2	4.81342	-1.5	0.4	-0.8	-1.06667	-2.1	-0.5	0.8	-0.733333	0	-0.4	-1.2	-0.4	0	0	0.5	-0.6	-0.266667	-2	0	0-5	0	1	1	0	0	26.2	0.666667	1
SJL1074801	1	1	0	-4.97173	0.3	0.6	-0.266667	-0.0666667	0	-0.2	1.5	0.666667	0	-0.0666667	0.266667	0.3	0.5	0	0.4	0.0666667	0.2	-0.666667	1	0-5	0	1	1	0	0	33.4	0	2
SJL1074901	1	1	0	-8.49881	-0.6	0.9	-0.133333	-0.6	0.5	0.3	1.3	1.8	0	0.866667	0.333333	1.4	1.5	1.5	0.4	0.866667	0.933333	-1	0	11-15	2400	1	0	0	0	25.1	42	2
SJL1075001	1	1	2	2.60232	-2	0	-0.466667	-0.466667	0.8	0.6	0.8	1.33333	0.333333	0.533333	0.333333	-0.5	-1	-0.5	0.4	0.133333	1.66667	-1	0	11-15	0	1	1	0	0	28.8	17.5	3
SJL1078101	1	1	0	-6.9484	-0.9	-0.8	0.0666667	-0.733333	0.8	-0.4	1.2	-0.133333	-1.33333	-2.73333	-0.466667	0.7	1	1	0.4	-0.6	-1.13333	-0.333333	0	11-15	0	1	1	0	0	31.6	7	3
SJL1078701	1	1	2	5.46793	-0.3	0	-0.333333	0.2	0.8	-0.3	-0.1	0.6	-0.333333	-1.73333	0.266667	2.3	1.5	1.5	0.4	0.733333	0.333333	-2.33333	0	0-5	3800	1	0	0	0	27.1	32	3
SJL1078901	1	1	0	-2.83549	0.2	0.2	-0.333333	0.0666667	0.5	-0.6	0.8	0.333333	1	-0.133333	-1.26667	0.3	0.5	0	0.4	-0.6	0.8	0	0	0-5	0	1	1	0	0	26.8	2	3
SJL1079401	1	1	1	-0.0168814	-1.3	0.2	-0.533333	-0.466667	0.3	0.8	-1.1	-0.0666667	-1	-0.133333	-1.2	-0.4	-0.5	-1	-0.1	-0.6	-0.6	0	0	0-5	1800	1	0	0	0	28.1	5	3
SJL1079501	1	1	0	-4.69615	-0.6	0.8	0.4	0.133333	0.3	1	1.3	1.2	3	1.2	1.8	0.6	1	1.5	0.4	2.06667	1.4	-0.333333	1	6-10	0	1	1	0	0	23.1	6.5	2
SJL1079801	1	1	1	-0.215527	-0.8	-0.6	-0.6	-0.533333	0.5	-1.7	0.1	-0.266667	-0.666667	-2.13333	-0.466667	-4	-4	-4	0.4	-0.6	-0.8	0.666667	0	11-15	1800	1	0	0	0	34.8	3.75	3
SJL1080401	1	1	1	-1.05333	0.7	1.2	-0.133333	1.2	0.5	-0.2	1.2	1.53333	0.333333	1.46667	-1.26667	2	1.5	1	0.4	0.0666667	1.2	0.666667	0	6-10	1800	1	0	0	0	34.1	0.666667	3
SJL1080501	1	1	2	7.86571	-1.7	-0.2	-0.533333	-1.26667	-0.4	-0.7	-2.5	0.533333	-1	-2.53333	-1.26667	-1.2	-2.5	-2.5	0.4	-0.6	-4	-0.333333	1	11-15	0	1	1	0	0	18.4	0	1
SJL1080801	1	1	2	3.69488	-1.3	0.2	-0.133333	0.133333	-0.4	-2.2	-2.7	0.733333	-0.333333	0.533333	0.266667	-1.2	-1	-2.5	-3.5	-0.6	1.26667	1	1	6-10	1800	1	0	0	0	43	0	1
SJL1081201	1	1	1	1.28306	1.9	0.2	0.666667	0.466667	0.5	0.4	0.4	1.53333	0	-0.666667	-0.466667	1.1	1.5	1	0.4	0.733333	0.533333	0.333333	0	0-5	4100	1	1	0	0	25.4	1.5	2
SJL1081801	1	1	0	-2.82341	0.2	0.8	0.2	1.13333	0	1.4	-0.1	-1.4	-1	-0.2	1.06667	1.8	1	1	0.4	-0.6	0.333333	-0.666667	1	6-10	1800	1	0	0	1	41.7	0.166667	3
SJL1082001	1	1	0	-2.60591	-2.8	-2.1	-1.8	-3.6	-4	-2	0.1	-4	-2.33333	-4	-2	-2.7	-1.5	-1	-1.6	-1.93333	-4	-3	1	0-5	4000	1	0	0	1	32.6	0.333333	3
SJL1082301	1	1	0	-5.65154	-0.5	-0.4	-0.533333	-1.06667	-0.2	-1.1	-2.8	0.466667	0	-0.466667	-1.26667	-1.2	-0.5	0	-3.8	-1.26667	-0.466667	0.333333	1	0-5	2400	1	0	0	0	33.8	2	3
SJL1082601	1	1	1	-0.973406	-0.5	-0.2	-0.466667	-1.33333	0.7	-0.9	0.5	0.533333	0	0.333333	-1.26667	0.4	-0.5	-1	0.4	-0.6	0	0	1	0-5	1800	1	0	0	0	34.2	1	3
SJL1082701	1	1	0	-6.17732	0.8	0.4	0.4	1.33333	0.5	0.6	1.3	1.33333	0.666667	0.333333	1.06667	1	1	0.5	0.4	0.0666667	1.26667	2	0	0-5	0	1	1	0	0	26.4	1.5	2
SJL1082901	1	1	2	3.2117	-2.1	-0.4	-1.13333	-1.6	0.9	0.4	0.7	-0.2	-1	-0.8	-0.466667	-1	-0.5	0	0.5	-1.26667	-0.466667	-2	0	0-5	0	1	0	0	0	31	0.5	1
SJL1083001	1	1	0	-9.02429	-0.4	0	-0.0666667	-0.866667	0	0.3	0.7	0.8	-1	0.2	-0.466667	1.5	1.5	1.5	0.3	0.0666667	0.133333	-2	1	0-5	2400	1	0	0	0	39.4	4.5	3
SJL1083101	1	1	2	5.0706	-1	0.4	-0.6	-2	-4	-2.2	0.7	-0.933333	-1.33333	-1.26667	-0.466667	-1.2	-1	-1	-1.6	-0.6	-2.26667	-1.33333	1	0-5	1800	1	0	0	0	46	35	3
SJL1083601	1	1	1	1.05018	-1.4	-0.2	-0.933333	-3.13333	-4	-2.2	0.5	-0.0666667	-1.66667	-1.93333	-1.26667	0.3	0	1.5	-1.6	-1.26667	-4	-2	1	0-5	2400	1	1	0	0	33.1	9.75	3
SJL1083801	1	1	0	-2.70032	-1.9	0.4	-0.733333	-1.6	-4	-4	-1	0.2	-0.666667	-0.8	-1.26667	0.6	0	0	-4	-1.26667	-1.6	-1.33333	0	0-5	2000	1	0	0	0	25.7	1.2	2
SJL1083901	1	1	1	-1.46015	-1.9	-2.6	-0.4	-1.06667	-0.4	-1.5	0.7	0.533333	-1	-1.13333	0.266667	-2	-1	-1.5	-1.6	-0.6	-3.06667	-1.33333	1	0-5	2400	1	0	0	0	38.4	10	3
SJL1084201	1	1	2	5.81853	-1.8	0	-0.733333	-2.06667	0.1	-1.6	-1.5	0.0666667	-2	-0.866667	-2	-0.6	-1	-1	-1.7	-1.26667	-3.13333	-2.33333	0	0-5	2000	1	0	0	0	29.1	0.833333	2
SJL1084301	1	1	1	0.281716	-1.2	-0.6	-1.06667	-1.33333	0.7	-0.3	-2.5	0	-0.666667	-0.0666667	-1.26667	-0.3	-0.5	-1	0.4	-0.666667	-0.266667	-1.33333	1	0-5	2400	1	0	0	0	39.5	0.5	3
SJL1084701	1	1	0	-3.85611	0.1	-0.3	0.266667	-0.333333	-0.2	-0.2	-1.4	-1.53333	-1	-1	-1.26667	-0.2	-0.5	0	0.4	-1.26667	-1.53333	1	0	6-10	4800	1	0	0	0	34.9	3	1
SJL1084901	1	1	2	2.23466	-3	-3	-2.66667	-4	.	.	.	-4	-2.66667	-4	-2.8	-3	-4	-4	.	-3.33333	-4	-2.66667	1	0-5	2400	1	0	0	1	49.6	0.75	3
SJL1085101	1	1	1	0.784742	-1	0.2	-0.6	-0.533333	0.3	-0.2	-0.4	0.333333	-1.66667	-2.2	-0.466667	0.3	-1	0.5	0.4	-1.26667	-2.93333	-0.333333	1	6-10	2400	1	0	0	0	26.2	16.5	1
SJL1223201	1	1	0	-6.00514	-0.2	0.6	-0.2	-0.2	0.3	-1.7	-0.1	0.533333	-1	-0.333333	0.266667	-0.7	-1	-1.5	0.4	-0.6	-0.733333	-0.333333	1	0-5	2400	1	0	0	0	30.4	2.33333	3
SJL1223401	1	1	1	-0.82567	1.3	0.8	0.466667	0.933333	0.3	0.5	1.5	-2.8	-0.666667	-0.933333	-0.4	1.4	2	1.5	0.4	0.133333	-0.533333	1	1	6-10	2400	1	0	0	0	19.5	0.666667	3
SJL1223901	1	1	1	-0.947477	0.4	0.8	0.4	0.4	0.8	-0.2	0.4	0.666667	-0.666667	-0.2	1.06667	0.5	1.5	1	0.4	0.733333	1.13333	0	0	6-10	0	1	1	0	0	26	9	3
SJL1224201	1	1	2	1.83868	0.8	0.8	0.2	0.0666667	0.8	0.8	-0.3	0.866667	-0.666667	-2.2	1	0.8	0.5	0.5	0.4	1.33333	-0.466667	-1.66667	0	6-10	1800	1	0	0	0	27.8	1.5	3
SJL1224701	1	1	0	-5.5274	-0.2	0.4	-0.2	-0.0666667	-0.2	1.5	-0.2	1	-0.666667	-1	0.266667	0.9	0.5	0.5	-1.7	2.06667	-0.8	0.666667	0	6-10	2400	1	0	0	0	28	5	3
SJL1225401	1	1	0	-5.83321	0.4	0.2	1	-0.6	-2	-1	1.1	0.866667	-0.666667	0.866667	-0.466667	1.4	0.5	0.5	0.4	-1.26667	0.6	0.333333	1	6-10	0	1	1	0	0	33.7	1	3
SJL1225801	1	1	1	0.991584	1.3	0.3	.	.	0.8	-1	1.1	-1.06667	0	-2.26667	1.06667	-1.1	-0.5	0	0.4	-0.533333	-3.6	0.666667	0	6-10	2400	1	0	0	1	26.2	30	3
SJL1225910	0	1	1	-0.273977	-3	-0.1	-1	-0.533333	0.7	-0.7	-0.6	-2.66667	0.666667	-0.466667	-1.26667	0.1	-1	-1.5	0.4	0.0666667	-0.8	-2	1	0-5	0	0	0	0	0	40.2	0	3
SJL1226807	0	1	2	5.15708	0.7	0.9	0.133333	0.4	0.1	-4	0.6	0.733333	0	-0.333333	1.06667	1.7	1.5	0.5	-3.8	1.53333	0.2	0.333333	0	11-15	0	0	0	0	0	21.7	3.5	1
SJL1227001	1	1	0	-5.27494	-0.5	-0.5	-1.26667	-0.4	0	-1.2	-1.8	1	-0.666667	0	-0.4	-0.4	-1	0	0.4	-1.26667	1.13333	-1	1	6-10	4860	0	0	0	0	36.4	7.33333	2
SJL1237801	1	1	0	-3.77589	-1.5	0.2	-0.533333	-0.6	-1.2	-1	-0.1	-2.2	-1.66667	-0.866667	0.333333	0.2	0	-0.5	-1.6	-1.26667	-2.6	-2	1	6-10	4760	0	0	0	0	24	0.833333	2
SJL1238509	0	1	0	-2.21757	-0.8	0.6	-0.333333	0.2	0.8	0.5	1.1	1.2	-0.333333	0.733333	1.06667	-0.1	1	0	0.4	1.53333	1.33333	-0.666667	0	0-5	0	0	0	0	0	17.7	42	3
SJL1240301	1	1	2	3.1342	-1	-0.9	-0.533333	-1.66667	-0.8	-0.8	-0.4	-0.466667	-0.333333	0.866667	0.333333	-1.5	-0.5	-1.5	-1.6	-2	-2.26667	-0.666667	1	6-10	4756	0	0	0	0	25.3	11	1
SJL1240501	1	1	1	-1.71492	-2.5	-1.6	-1.86667	-2.06667	-4	-2.6	0.3	-3.33333	-1	0.333333	-1.86667	-1.5	-0.5	0	-4	-1.26667	-4	-1.66667	1	0-5	4760	0	0	0	1	23.2	1	.
SJL1244817	0	1	0	-2.17412	-1.9	0.8	-1.2	-0.933333	-0.9	-0.6	0	0.733333	-1	-1.86667	-0.4	0.5	0.5	0	0.4	-0.533333	0.0666667	-1.66667	0	0-5	0	0	0	0	0	32.5207	42	1
SJL1244916	1	1	0	-4.34849	-0.6	0.4	-0.466667	-0.6	0.5	0.9	0.4	1.06667	-0.333333	0.733333	-0.4	0.6	1	1.5	0.5	-1.93333	0.733333	-0.333333	0	6-10	7500	0	0	0	1	36.4	.	2
SJL1245009	0	1	2	1.9045	1.4	0.6	0.0666667	-0.133333	-0.5	-2.4	0.6	0.4	0.333333	-0.666667	-0.4	-0.2	1.5	1	-1.7	0.133333	0.866667	0.333333	0	0-5	0	0	0	0	0	18.7	5.5	2
SJL1245501	1	1	1	-0.373108	-2	0.8	-0.8	-0.266667	-0.5	-1.9	1.2	-1.86667	-0.666667	-2.33333	-1.13333	0.2	0.5	1	-3.8	0.133333	-0.866667	-1.33333	0	0-5	4817	0	0	0	0	28.5	0	1
SJL1245601	1	1	2	2.8352	-0.4	0	-0.4	-1.13333	0.3	0.4	0.1	-1.26667	0	0.466667	-0.4	0.7	-0.5	-1	0.4	-0.533333	-0.133333	-1	1	0-5	4740	0	0	0	1	35.4	5.83333	3
SJL1246207	0	1	1	0.0125992	1.8	0.8	1.06667	0.333333	0.7	0.3	0.7	1.06667	1.33333	1.13333	1.13333	1.6	1	1	0.4	0.933333	1.26667	0.333333	1	11-15	0	0	0	0	0	23.7	7	2
SJL1246607	0	1	1	-1.41664	-0.8	-0.3	-0.333333	-1.93333	0.3	-0.5	1.5	-0.533333	0.666667	-1.26667	-1.13333	-0.1	0.5	0	-1.6	-0.533333	-0.0666667	1.66667	1	6-10	0	0	0	0	0	19.7	3.96667	2
SJL1249801	1	1	0	-2.81658	-1	-1.3	-0.533333	-1.4	0.1	1.3	0	-0.466667	-1.33333	0.133333	-2	-0.1	-0.5	-1	0.4	-0.6	1.06667	-2.33333	0	0-5	3090	0	0	0	0	35.7	0	2
SJL1257701	1	1	1	1.01982	-0.8	0	-0.333333	-0.466667	0.3	-1.4	-0.8	1	0.666667	0.466667	0.8	-0.1	0.5	0.5	0.4	-0.6	0.533333	0.666667	1	0-5	0	1	1	0	0	42.7	.	1
SJL1257801	1	1	0	-7.24511	-1.8	-3	-0.733333	-2.93333	-2.9	-3.4	-1.2	-3.73333	-1.66667	-4	-1.2	-1.2	0.5	1.5	-3	-1.26667	-1.73333	-2	1	0-5	1800	1	0	0	0	41	15.75	3
SJL1258201	1	1	2	2.21076	-1.3	0	-0.4	-0.733333	0.8	0.3	-1	1.33333	1	0.266667	0.266667	-0.2	0	0	0.4	0.0666667	1.33333	-0.666667	0	0-5	13900	1	0	0	0	36	6.5	3
SJL1258401	1	1	0	-6.98261	0.2	0.4	-0.333333	-0.133333	0.7	0.4	1.1	0.0666667	0.333333	-0.0666667	1.06667	-0.6	-1	-1.5	0.4	0.866667	-0.133333	0.333333	1	11-15	2400	1	0	0	0	54.8	6	2
SJL1258501	1	1	0	-4.22825	-0.4	-0.1	-0.2	-0.866667	0.1	0.1	1.5	0.2	-0.333333	-1.13333	-0.4	0.4	0.5	0	-3.8	-0.533333	0.733333	-0.333333	0	11-15	13800	1	0	0	1	25	42	1
SJL1258601	1	1	2	6.66418	0.2	-0.8	-0.0666667	-1.13333	0.8	0.1	-0.1	-1.6	-1.33333	-0.933333	-1.13333	2.5	1	1.5	0.4	-1.26667	-2.13333	-1	0	6-10	4600	1	0	0	1	37.6	0	2
SJL1258801	1	1	2	13.0517	-0.6	0.8	-0.266667	-0.333333	-0.8	-0.9	-0.7	0.4	0.333333	0.4	-0.466667	-0.7	0	0	0.4	-1.26667	-1.13333	-0.333333	1	6-10	2400	1	0	0	0	35.7	4.5	3
SJL1259001	1	1	2	1.60942	-0.7	0	-0.466667	-0.0666667	0.8	1.2	1	-0.666667	-0.333333	0.333333	-1.26667	1.2	0	0	0.4	-1.26667	-0.2	-1	0	0-5	2400	1	0	0	0	26	2.83333	3
SJL1259201	1	1	2	1.57025	-0.1	0.6	-0.4	0.266667	-1.2	-1.7	0.5	-1.06667	-2	-1.6	-0.4	0.7	1	1	-3.8	-1.26667	-2.73333	-0.666667	0	6-10	6400	1	0	0	0	27.3	0	3
SJL1259401	1	1	1	-0.998281	0.4	1	0.733333	0.466667	0	-0.6	0.7	1.33333	1.33333	0.266667	-0.466667	1	1.5	1.5	0.4	0.733333	1.46667	1.33333	1	6-10	2400	1	0	0	0	23.5	1.5	2
SJL1259501	1	1	0	-2.68971	-0.3	0.2	-0.733333	-2.4	0.7	-0.8	0.7	0.2	-0.666667	0.6	-0.466667	-0.3	0	-0.5	-1.6	-1.26667	0.8	-1.33333	1	0-5	2400	1	0	0	0	38.4	1	3
SJL1259602	1	1	2	1.62725	0.9	1.2	0.4	-0.4	0	0.5	1.6	1.2	0.666667	0.466667	0.266667	0.9	0.5	1	-1.6	0.0666667	1.46667	1.33333	1	0-5	0	1	0	0	0	26	3.33333	3
SJL1259701	1	1	2	5.828	0.7	1	0.2	-0.0666667	-0.2	0	0.1	1	0.666667	-0.866667	-0.466667	-0.5	-0.5	0	0.4	0.0666667	0.8	-0.333333	0	0-5	2400	1	0	0	0	25.4	12	1
SJL1260502	1	1	1	-0.790466	-0.3	0.6	-0.333333	-1.13333	-0.4	0.2	0.3	1	0.333333	0.933333	1.06667	1.2	1	1.5	0.4	0.866667	0.666667	-1	1	11-15	0	1	0	0	0	25.9	7.25	1
SJL1260701	1	1	2	2.49715	-0.9	-0.1	-0.333333	-1	-4	-2.7	-1.2	0.533333	-1	-0.6	-0.533333	-0.4	-1	-0.5	-3.5	-0.666667	0	-1.66667	1	0-5	2400	1	0	0	0	30.8	0	1
SJL1260801	1	1	0	-2.35548	0.1	0.6	0.2	0.533333	0.5	1	0	1.2	0.333333	-1.13333	-0.466667	0.1	-1	-1	0.4	-0.6	0.933333	-0.333333	0	0-5	7980	1	0	0	1	33.2	1.25	3
SJL1260901	1	1	1	-1.86443	0.4	-1	-0.2	-0.666667	0.8	0.5	1.7	0.866667	0.666667	-1.8	-1.26667	-0.7	-1	-1	0.4	-0.6	0.4	0	0	0-5	2400	1	0	0	0	49	1.83333	2
SJL1261001	1	1	2	2.0785	-1.5	0.2	-0.333333	-0.4	0.8	0.5	0.8	-0.266667	0.333333	-0.466667	-0.466667	0.2	1	0.5	0.4	0.0666667	-3.06667	-0.333333	0	0-5	2400	1	0	0	0	35.9	19	3
SJL1261201	1	1	1	-1.87697	-1.8	-2	-2.13333	-3.4	-4	-4	-1.2	-4	-2.66667	-4	-1.86667	-2.8	-3	-2.5	-4	-1.26667	-4	-2.66667	0	11-15	8750	1	0	0	0	26.2	0	1
SJL1261801	1	1	2	2.5702	-0.5	0.2	-0.8	0.133333	0.5	0.2	-0.8	1.2	0.333333	-0.8	-2	-0.4	-0.5	-1	0.4	-0.6	0.266667	-1.66667	0	0-5	4400	1	0	0	0	32.7	0.75	3
SJL1261901	1	1	1	-0.401468	-3	-2.6	-3.66667	-4	-4	-4	-4	-4	-2.66667	-4	-2.6	-4	-3	-4	-4	-1.93333	-4	-3	1	0-5	4800	1	0	0	0	25.2	0	3
SJL1262101	1	1	1	-1.48314	0	-0.2	-0.0666667	1.26667	0	0.4	-0.5	1.53333	-0.333333	1.4	0.866667	1.1	1	1	0.5	-0.533333	0.933333	-1.33333	0	6-10	4400	1	0	0	0	32.2	1.5	3
SJL1262202	0	1	1	0.418688	0.8	1.3	1	0.0666667	0.3	-0.1	1.3	1.66667	1	0.866667	1.06667	1.6	2	1.5	0.4	0.133333	1.2	0.666667	1	6-10	0	0	0	0	0	32.1	12.5	3
SJL1262501	1	1	2	7.62837	0.6	0	-0.0666667	0.266667	-4	-2.8	-0.8	0.666667	-0.666667	0.6	0.266667	0.1	0.5	1	0.4	0.0666667	0.2	-0.333333	1	0-5	4400	1	0	0	0	37.5	0.333333	3
SJL1262901	1	1	0	-7.43879	-0.5	0.4	-0.133333	-0.733333	0.7	0.2	1.5	1.4	-0.666667	0.266667	0.333333	0.8	0.5	1	0.4	-0.533333	0.266667	0.333333	1	11-15	2425	1	0	0	0	41.7	3	1
SJL1263101	1	1	0	-2.30684	0.1	0.4	-0.4	-0.666667	0.8	0.1	0.4	-0.266667	-0.333333	-2.33333	-0.4	0.4	0	1	0.4	-0.533333	0.666667	-1	0	6-10	6700	1	0	0	0	33	42	3
SJL1263701	1	1	2	1.75956	-0.5	0	-0.733333	-0.666667	-0.3	0.2	0	0.533333	1	-1.13333	-0.466667	1.9	1	1	0.5	0.0666667	0.666667	-2.66667	0	0-5	3600	1	0	0	0	39.3	0	3
SJL1264801	1	1	1	-1.72622	0.6	0.8	0.733333	-0.0666667	0.8	0.4	1	0.533333	-0.666667	-1.33333	1.06667	-0.5	-1.5	-1.5	0.4	-0.6	-0.0666667	-0.333333	0	11-15	4000	1	1	0	0	37.4	30	3
SJL1264901	1	1	0	-4.89853	0	0.6	-0.2	0.6	0.8	-0.4	0.7	1.13333	0.666667	0.6	-0.466667	-0.5	-0.5	-0.5	0.4	0.0666667	1.53333	-0.333333	0	6-10	1800	1	0	0	0	19.7	42	1
SJL1265001	1	1	1	1.29004	-2	0.8	-0.533333	-1.26667	0.3	0.2	0	-0.266667	-0.666667	0	-0.466667	-0.9	0.5	-1	-0.5	-0.6	-0.8	-0.666667	1	0-5	1800	1	0	0	0	42.4	0	3
SJL1265101	1	1	1	-0.355953	1.4	0.6	-0.133333	-0.333333	0.6	0.2	1	0.266667	0.666667	0.666667	0.266667	1.2	1.5	1	0.5	0	0.133333	0.333333	0	0-5	1800	1	1	0	0	31.2	6	2
SJL1265301	1	1	1	1.2935	-0.6	0.2	-0.0666667	-0.0666667	0.3	0.3	-2.9	-0.733333	-0.666667	-0.6	0.266667	0.6	1.5	1.5	0.4	-0.6	0.4	0.333333	1	11-15	0	1	1	0	0	19.4	4	1
SJL1265601	1	1	2	2.80096	-1.2	1	-0.266667	-1.26667	0.3	-1.4	0.5	-0.266667	0	-1.33333	0.266667	-1.9	-2	-2	0.3	-1.26667	-1	-1.33333	1	6-10	0	1	1	0	0	37.2	0.5	3
SJL1265701	1	1	2	2.03352	1.6	1.6	-0.0666667	-0.133333	0	-1	-1.1	-0.266667	1.33333	0.6	1	1.1	1	1.5	-1.3	-0.2	0.2	0.666667	1	0-5	1800	1	1	0	0	24.7	1	1
SJL1265801	1	1	1	-1.9531	-0.3	0.4	-0.533333	1.06667	0.8	0.7	0.6	0.733333	0.666667	-0.0666667	-1.26667	0.7	-0.5	-0.5	0.4	0.733333	0.533333	-0.666667	0	16-20	1800	1	1	0	0	23	6	3
SJL1266701	1	1	1	0.890809	1.3	-0.1	-0.133333	0.733333	-1.2	-0.4	-0.7	1	-1	0.333333	1.06667	-0.4	-1	-1.5	-1.7	0.0666667	1.06667	0.333333	0	11-15	2400	1	1	0	0	26.4	9	1
SJL1266901	1	1	1	0.114336	-2.7	-1.2	-0.733333	-2	-1	-0.3	-0.7	-1.93333	-0.666667	-1.53333	-0.533333	-0.5	-1	-0.5	0.3	-1.26667	-4	-1.33333	1	0-5	1800	1	1	0	0	50.7	0	3
SJL1267001	1	1	1	-0.285173	0.4	1.6	-0.0666667	-1.26667	0.3	-0.7	-0.7	0.0666667	-1	-0.933333	-1.26667	0.1	1	0	-0.1	-0.666667	-0.866667	-0.666667	0	0-5	1800	1	1	0	0	35.8	0.5	3
SJL1267201	1	1	2	3.65431	-1.1	-0.9	.	.	.	.	.	-0.266667	-1.33333	-0.533333	-0.466667	.	.	.	.	-0.6	-1.6	0	0	0-5	0	1	1	0	0	24.2	6.33333	2
SJL1267701	1	1	0	-2.07311	0.4	0.4	-0.133333	0.2	0.5	0.3	0.7	1.33333	1.33333	0.533333	1.8	0.4	0.5	0.5	0.3	2.2	1.13333	0	1	0-5	0	1	1	0	0	31.9	4.5	3
SJL1268101	1	1	1	0.920972	-3	-1.6	-2	-1.4	-1.2	-1.4	-1.8	-0.8	-0.666667	-4	-1.2	-0.6	-1.5	-1	0.3	-0.666667	-0.266667	-1.66667	1	6-10	2400	1	1	0	0	24.4	0.333333	1
SJL1268201	1	1	1	-0.246376	1.1	0.6	0.2	-1.06667	0.6	0.4	0.8	0.133333	-0.666667	0	1	1.1	1.5	1	0.5	1.46667	-0.933333	0.666667	0	0-5	3900	1	1	0	0	38.8	6.75	3
SJL1268501	1	1	2	5.0182	0.4	0.8	-0.2	-0.266667	0.5	0.5	1.3	1.46667	1	0.866667	-0.4	1.4	1.5	1.5	0.4	0.133333	0.866667	-0.666667	0	6-10	14400	1	0	0	0	28.1	9	3
SJL1268901	1	1	1	-1.56306	0.1	-0.7	-0.466667	-0.333333	0.5	0.6	-0.4	-0.333333	-0.333333	-0.4	-1.2	-0.4	0.5	0	0.3	-0.6	-0.8	-1	1	0-5	1800	1	1	0	0	35.2	3.41667	3
SJL1269101	1	1	1	-0.787476	-0.8	-1.1	-0.466667	-1.66667	-0.9	-1.2	0.1	-0.733333	-1	-1	-2	-0.1	-0.5	1	-3.8	-0.6	-4	-1	0	0-5	2400	1	0	0	0	35.1	36	3
SJL1269301	1	1	0	-4.24192	1.6	0.8	0.4	-0.0666667	0.8	-0.4	1.4	-0.333333	-0.333333	-0.666667	1.06667	0.4	0.5	0	0.4	0.0666667	-0.466667	0	0	0-5	0	1	1	0	0	28.7	13	3
SJL1269601	1	1	1	-1.48913	0.1	0.6	0.4	0.533333	0.8	-1.1	0.4	0.4	-0.666667	-1	0.266667	-1.4	-0.5	-0.5	-1.7	0.733333	-0.933333	0.333333	0	6-10	0	1	1	0	0	60.1	5	3
SJL1269801	1	1	1	-1.3993	1.5	0.2	0.4	0.0666667	0.8	-0.3	0.3	1.2	-0.666667	0.333333	-0.466667	-0.3	-0.5	-0.5	-1.7	-1.26667	0.8	0.333333	0	0-5	0	1	1	0	0	26.7	3.25	2
SJL1270001	1	1	1	-0.0650397	0.1	0.2	-0.266667	-0.0666667	-3.9	-2.7	-0.1	-0.6	-0.666667	-0.4	-0.533333	-0.3	-1	0	-4	0	-0.333333	-0.333333	0	0-5	2400	1	0	0	0	38.2	0.75	3
SJL1270201	1	1	0	-3.36478	0.3	0.7	0.133333	0.6	0.2	-0.1	0.6	0.6	0.666667	0.0666667	0.466667	0.7	0	0.5	-1.3	-1	0.466667	1.33333	1	11-15	2400	1	0	0	0	21	0	3
SJL1270301	1	1	1	-0.203381	-1.7	0.8	-0.666667	-1.46667	-2	-1	-1	-0.8	-0.666667	-0.666667	-0.4	-1	-1	-1.5	-1.6	-1.26667	-0.933333	-1.33333	1	6-10	2400	1	0	0	1	27.8	1.5	3
SJL1270401	1	1	2	8.43555	-2	-0.6	-2.6	-2.8	-4	-4	-4	-3.86667	-2.33333	-1.93333	-1.26667	-2	-1.5	-1.5	-4	-1.26667	-4	-1.33333	1	0-5	2400	0	0	0	0	31.4	0	1
SJL1270601	1	1	2	4.83222	-0.4	0.6	-0.4	-0.466667	-4	-1.1	0.3	0.0666667	-0.666667	0.4	-1.13333	-0.4	-0.5	0	-3.5	-1.26667	0.2	-1.66667	1	0-5	2395	1	0	0	1	31.5	1.5	3
SJL1277801	1	1	1	1.09187	-0.1	0.8	-0.466667	-0.333333	0.3	0.2	1.3	0.4	-0.333333	0.2	-1.2	-0.3	0.5	0.5	0.3	-0.6	-0.2	-0.333333	1	0-5	1800	1	0	0	0	39.7	1	3
SJL1278101	1	1	2	7.11958	-0.8	.	.	.	.	.	.	1	.	-1.46667	-0.466667	.	.	.	.	0.0666667	0.266667	.	0	0-5	3900	1	1	0	1	39.3	1.5	3
SJL1278201	1	1	1	0.421893	0.3	0.6	-0.533333	1.2	0.8	0.3	0.7	0.133333	1.66667	0.333333	0.266667	1.2	0.5	0.5	0.4	0.0666667	0.866667	-1.33333	0	6-10	0	1	1	0	0	34.6	0	3
SJL1278301	1	1	0	-3.28977	-0.9	-0.1	-0.333333	-0.466667	0.9	0.6	0	-2	-1	-2.46667	0.266667	-0.7	-1	-1	0.5	0.0666667	-1.2	-0.333333	0	0-5	2400	1	0	0	0	32.9	15	2
SJL1278401	1	1	0	-7.00274	-2.5	0	-0.866667	-0.533333	0.5	0.5	-0.9	1.46667	0.333333	-1.2	-1.26667	1.4	0	0.5	0.4	-0.6	0.666667	-1.66667	0	11-15	2400	1	0	0	0	20.3729	42	3
SJL1278801	1	1	1	0.151363	0.3	1	-0.0666667	-0.133333	0.5	-0.9	0.6	1	-0.333333	0.6	0.266667	0.5	1	0	0.3	0.8	0.866667	0	1	0-5	0	1	1	0	0	37.7	5	3
SJL1278901	1	1	1	-1.53635	-1.1	-0.6	-0.6	0.266667	0.5	0	0.3	-2.33333	-0.666667	-1.33333	-0.533333	0.9	1	1.5	0.3	-0.666667	-2.6	-0.666667	1	0-5	3900	1	0	0	0	22.6	2.66667	3
SJL1279401	1	1	1	-0.208136	-2.3	-2.8	-1.33333	-1.93333	0.5	-1.3	-1	-1.33333	-2.33333	-3.06667	1.06667	-1.3	-1	-1	-4	-0.6	-1.4	-2.66667	0	6-10	3950	1	1	0	0	25.8	0	2
SJL1279909	0	1	2	4.06905	-2.8	-1.6	-0.6	-1.26667	0.9	-0.4	0.8	-0.2	-1	-0.466667	-0.466667	-1.1	-1	-1	0.5	-0.6	-2.2	-1.66667	0	0-5	0	0	0	0	0	29.2	42	3
SJL1280009	0	1	0	-2.65749	0.1	1	-0.333333	-0.666667	0.9	1.1	1.1	0.866667	0.333333	0.8	-0.466667	0.4	-1.5	-0.5	0.5	-1.26667	0.4	-1	0	0-5	0	0	0	0	0	14.3	42	1
SJL1280512	0	1	2	4.93629	-2.1	0.2	-0.4	-1.13333	0.3	-0.3	0.5	0.2	-0.666667	0.266667	0.266667	0	0	0	0.4	-1.26667	-0.2	-0.333333	1	11-15	0	0	0	0	0	16.6	42	1
SJL1281109	0	1	2	3.38243	-1.4	-3	-0.4	-1.06667	-0.2	-0.8	-0.2	0.133333	-0.666667	-0.8	0.266667	-1	-1	-1.5	0.3	-2	0.2	-0.333333	1	0-5	0	0	0	0	0	29.3	0	3
SJL1281801	1	1	0	-5.375	0.8	0.4	0	-0.266667	0.5	1.1	1.7	0	1	0.266667	0.266667	1.6	1.5	1.5	0.3	0.0666667	0.266667	0.666667	1	0-5	0	1	1	0	0	21.3	20	3
SJL1282001	1	1	2	1.70026	0.2	0.6	0.0666667	0.666667	0	0.6	0.9	0.466667	1	-0.4	1	0.9	0	1	0.5	0.6	0.666667	0	0	0-5	0	1	0	0	0	36.4	3.5	2
SJL1282201	1	1	0	-3.14512	0.1	1	-0.133333	0.2	0.1	-0.9	0.6	0.8	0.333333	-1.46667	0.266667	0.8	0.5	0.5	0.4	0.0666667	0	1.33333	0	0-5	1800	1	0	0	0	41.9	6.75	2
SJL1283001	1	1	1	-1.82555	-0.9	1	-0.0666667	-0.333333	-1.2	-0.6	0.6	1.2	-0.333333	-1.33333	1	1	0.5	0.5	0.5	0.8	1.06667	-0.333333	0	0-5	0	1	0	0	0	34.4	3	1
SJL1283401	1	1	0	-2.81039	-1	0.2	-0.4	0.333333	0.9	0.7	0.2	-0.533333	-1.66667	-1	1.8	-0.3	0.5	0	0.5	-0.6	-0.666667	-1.66667	0	0-5	1800	1	0	0	0	45.7	8	3
SJL1283601	1	1	2	2.06668	-0.1	0.4	0.0666667	0.6	0	0.9	0	0.2	0	-0.666667	-0.466667	0.7	1	1.5	0.3	0.0666667	-1.73333	-1	1	0-5	0	1	1	0	0	26.9	1.66667	1
SJL1283801	1	1	0	-8.18308	1.5	0.6	1	0.466667	0.7	-0.9	1.1	1.86667	0.333333	0.2	0.266667	-0.1	-0.5	0	0.4	-0.6	0.866667	-0.666667	1	11-15	0	1	1	0	0	32.6	3	3
SJL1283901	1	1	1	-1.72692	0	0.2	-0.133333	0	-0.4	0.2	-1	1.33333	0	0.333333	0.266667	1.4	1	1.5	0.4	-0.6	0.933333	0	1	6-10	5000	1	1	0	0	34.8	3	3
SJL1284001	1	1	0	-3.79818	-1.1	0.2	-0.2	-2.13333	-0.4	-0.5	1.1	0	-0.333333	-0.133333	0.266667	-1.7	-1.5	-1	-3.5	-1.26667	0.2	-1.33333	1	6-10	2400	1	0	0	0	26.7	0	3
SJL1284101	1	1	1	-0.210212	-1.9	1	-1.6	-0.333333	-0.9	-0.9	-0.5	-0.933333	-1.66667	-1.4	-1.2	-1.8	-1	-1.5	-0.7	-1.26667	-2.06667	-1.66667	0	0-5	0	1	1	0	0	29.9	42	3
SJL1284301	1	1	1	-0.645927	-2.3	-1.3	-0.733333	-2.46667	-4	-0.5	-0.8	-0.533333	-2	-2.06667	-1.93333	-1.6	-2.5	-1.5	-0.5	-1.26667	-4	-2.33333	1	0-5	1800	1	0	0	1	32.5	0	1
SJL1284701	1	1	1	1.43768	-0.4	0.4	-0.0666667	0.0666667	0.3	0.8	-0.5	0.2	-0.666667	-2.06667	0.266667	0.4	0.5	0.5	-0.1	1.46667	-0.533333	-2.33333	0	0-5	1800	1	0	0	0	43.9	0.5	2
SJL1284901	1	1	2	10.1051	-3	-3	-1.6	.	.	.	.	-4	-2.66667	-4	-1.26667	.	.	.	.	-1.86667	-4	-3	1	0-5	6900	1	0	0	0	41.8	0	3
SJL1285601	1	1	0	-5.51918	-3	-4	-4	-4	-4	-4	-4	-4	-4	-4	-4	-4	-4	-4	-4	-4	-4	-4	1	0-5	2400	1	0	0	0	31.7	0	3
SJL1285801	1	1	1	0.95822	1.5	1	0.2	1	0.9	0.3	1.1	0.533333	-1	-0.2	-0.466667	-1	-1	-1.5	0.5	1.46667	0.266667	-0.666667	0	0-5	0	1	1	0	0	26.5	2	3
SJL1287501	1	1	2	3.15408	-0.1	-0.9	-0.333333	-3.13333	-0.6	0.2	-0.3	-0.666667	-1.33333	-2.06667	-0.466667	-1.5	-0.5	-1	0.5	-1.26667	-4	-1	0	0-5	4121	1	0	0	0	35.1	0	1
SJL1287601	1	1	1	-1.76051	-0.2	0	-0.733333	-0.333333	-0.3	-0.8	0.9	-1.4	-0.666667	-0.0666667	0.266667	0.6	0.5	0.5	0.5	-0.666667	-0.466667	-0.333333	0	0-5	2400	1	0	0	0	25.2	27	1
SJL1288001	1	1	0	-3.92123	0	0.4	-0.0666667	0	0.3	0.6	1.5	1.86667	0.333333	0.466667	0.266667	0.9	1	1	0.4	0.0666667	0.4	1	1	6-10	0	1	1	0	0	26.9	1	3
SJL1288101	1	1	0	-3.85945	-1	0.8	-0.666667	-0.0666667	0.8	1.7	-0.3	1.06667	0	-0.866667	0.266667	0.7	0.5	0.5	0.4	-0.6	0.533333	0	0	6-10	0	1	1	0	0	28.1	0	2
SJL1288401	1	1	2	2.70311	0	0.8	0.0666667	-0.466667	0.6	0.8	-0.3	0.333333	1.33333	0.2	1	0.8	0.5	1	0.5	1.46667	1.26667	0	0	0-5	0	1	1	0	0	51.3	24	3
SJL1288501	1	1	0	-4.27957	0	0.8	0.0666667	-0.866667	0	0.3	0.4	0.2	0.666667	-1	1	0	0	-0.5	0.3	0.0666667	-0.0666667	1	1	0-5	0	1	1	0	0	21.1	14.8333	1
SJL1288601	1	1	2	2.07031	0.3	-0.1	0	-0.466667	0.7	0.1	-0.1	0.6	0.666667	0.266667	0.266667	1.3	1	1	0.4	0.733333	0.133333	-0.666667	1	0-5	0	1	1	0	0	32.1	0	2
SJL1288901	1	1	1	-0.551078	-0.8	0.6	-0.6	-0.0666667	-1	0.8	-0.4	0.133333	-1.33333	-0.2	0.266667	-0.5	0	0.5	0.3	-0.6	0.133333	-0.666667	1	0-5	3900	1	1	0	0	23.4	0.166667	3
SJL1289301	1	1	1	-1.77102	-1.2	-0.7	-0.4	-0.666667	0.3	1.3	-1.1	0.8	1	-0.466667	-0.466667	1.5	1	0.5	-2	0.8	0.8	0.333333	0	0-5	1800	1	0	0	0	31.3	9	3
SJL1289401	1	1	2	3.041	-0.3	-0.1	-0.4	-1.46667	0.6	0.3	0.2	0.2	-1.33333	-0.666667	0.266667	0.1	-0.5	-1.5	0.5	-0.6	-0.866667	-1.66667	0	0-5	0	1	1	0	0	29.5	12.5	3
SJL1289601	1	1	0	-4.89409	0.8	0.8	0.933333	0.6	0.9	0.3	-0.5	0.666667	1	0.8	1	0.5	0.5	1	0.5	1.46667	1.13333	1	0	0-5	1800	1	0	0	0	29.4	6.75	3
SJL1289701	1	1	2	1.79142	-1.9	-1.6	-1.8	-2.66667	-0.9	-1	-0.2	0	-1.66667	-3.6	-1.26667	-0.7	-1	-1.5	-3.8	-1.33333	-4	-1.66667	0	6-10	1800	1	0	0	0	29.4	2	1
SJL1292201	1	1	0	-4.15911	-0.6	0.2	-0.266667	-0.666667	0.7	-0.9	0.5	0.2	-1	0.333333	-1.26667	-0.5	0.5	0	0.4	0.0666667	0.4	-0.666667	1	0-5	0	1	1	0	0	29.7	18	2
SJL1293001	1	1	2	1.96306	0.3	0.2	-0.0666667	-0.466667	0.3	0.4	0.9	-0.533333	-0.666667	-0.333333	0.266667	0.3	1	0.5	0.4	1.4	-0.333333	-0.666667	1	11-15	3900	1	1	0	1	36	2	3
SJL1293301	1	1	1	-0.672663	1.1	0.4	0.2	-2.46667	-0.3	-0.6	1.3	-2.6	-1.33333	-1.73333	-1.2	0	1.5	1	-0.7	-2	-4	-1	0	6-10	2400	1	1	0	0	24.5	9	3
SJL1293401	1	1	0	-3.77439	0.2	0.2	-0.266667	-0.733333	0.3	0.6	-0.3	0.333333	1.33333	-0.0666667	-0.466667	0.3	1	1	0.4	-1.26667	0.866667	-1.33333	1	11-15	1800	1	1	0	0	34.3	3	2
SJL1293601	1	1	0	-3.38656	0.8	0.9	0.533333	0	0.3	-1.5	0.9	0.4	-1	-1.6	1.73333	-0.4	-1	0	0.3	1.8	1	0	1	0-5	0	1	1	0	0	32.7	0.666667	1
SJL1293801	1	1	0	-2.4378	0.3	1	-0.6	0	0.6	0.5	0.7	1.06667	0	-0.0666667	0.266667	0.1	0.5	0.5	0.5	1.2	1.53333	-0.333333	0	0-5	0	1	1	0	0	28.5	8	3
SJL1293901	1	1	1	-1.53918	0.9	0.4	0	0.333333	0.5	1.4	0	1.26667	0.666667	0.866667	1	0.9	1.5	1	0.3	0.0666667	0.933333	0.666667	1	6-10	1800	1	1	0	0	23.8	5.33333	3
SJL1294509	0	1	2	8.78002	0.9	0.4	-0.2	-0.466667	-0.2	0.1	0.4	0.0666667	-0.333333	-2	0.266667	-0.6	0.5	0	0.3	0	-0.333333	0.333333	1	0-5	0	0	0	0	0	40.6	0	2
SJL1294810	0	1	1	0.585883	-0.1	-0.6	-0.333333	-1.4	0.6	0.9	0.9	0.266667	0.333333	-0.466667	-1.26667	-0.2	-0.5	-0.5	0.5	-1.26667	-2.4	-1	0	0-5	0	0	0	0	0	27.5	18	2
SJL1295012	0	1	0	-5.73529	-0.1	-0.2	-0.4	-0.6	0.8	1	-0.1	1.26667	0.666667	0.8	0.266667	0.3	0	-0.5	0.4	1.4	0.2	-2	0	6-10	0	0	0	0	0	25.1	42	3
SJL1295313	0	1	0	-4.94799	-1.2	0.8	-0.333333	-0.4	0.8	0.8	1.1	0.733333	0	-1.6	-0.466667	-1	0	0	0.4	-0.6	-3.6	-0.666667	0	6-10	0	0	1	0	0	30.5007	8	3
SJL1295409	0	1	2	3.86206	-0.2	0.6	-0.133333	-0.666667	0.7	0.3	-0.1	0.8	1.66667	-0.0666667	0.266667	-0.2	0	0.5	0.4	0.733333	0.666667	-0.666667	1	0-5	0	0	0	0	0	29.1	5	3
SJL1295712	0	1	1	-0.991583	-0.4	0.2	0.266667	-0.266667	-0.8	-0.8	-0.3	1.46667	0	0.333333	0.333333	1.3	0.5	0.5	-1.6	-0.533333	0.333333	1	1	16-20	0	0	0	0	0	18.5	5.5	1
SJL1295912	0	1	1	-0.437742	0.8	1	-0.0666667	0.466667	0.8	-0.8	1.4	0	0	-0.133333	1.06667	1.9	0	0	0.4	0.733333	-0.266667	0.333333	0	6-10	0	0	0	0	0	34.6	2.66667	3
SJL1296413	0	1	2	4.27949	0.8	0.4	0.733333	-0.466667	0.7	0.3	0.7	1.46667	1.33333	0.666667	1.06667	1.1	0.5	1.5	0.4	0.133333	0.8	1.66667	1	16-20	0	0	1	0	0	27.4511	1.5	3
SJL1296607	0	1	2	2.06236	0.1	-0.1	-0.2	-0.866667	0.7	0.3	-0.3	1.13333	0.666667	0.533333	0.266667	-0.9	-0.5	0	0.4	-0.6	0.533333	-0.666667	1	11-15	0	0	0	0	0	26.1	13	3
SJL1297212	0	1	2	6.08316	0.1	0	-0.133333	-1.2	-4	-2.3	0.1	-3	-1.33333	-2.2	0.333333	0.5	0.5	0	-4	-1.26667	-4	-0.666667	1	16-20	0	0	0	0	0	24.6	1.66667	3
SJL1297701	1	1	0	-8.02206	1.3	-0.2	0.733333	0.133333	0.5	0.2	1.2	-0.466667	-1	-1.86667	-1.26667	-0.7	-0.5	-0.5	0.4	-0.6	0.866667	-0.333333	0	0-5	2397	1	0	0	0	46.3	9.66667	3
SJL1297801	1	1	0	-5.94582	-0.3	0.6	-0.2	-0.2	0.7	0.1	1.5	1.26667	0.333333	1.4	1.06667	-0.3	-1.5	0	0.4	-0.6	0.2	-1.66667	1	6-10	2400	1	0	0	0	38.9	0	3
SJL1298101	1	1	2	13.8467	-1.3	0.4	-1.33333	-0.8	0.8	-2.1	1.4	0.4	-0.666667	-0.333333	-1.26667	-0.9	-0.5	-1	0.4	-1.26667	-0.733333	-0.666667	0	0-5	6400	1	0	0	0	34.4	4	3
SJL1298401	1	1	2	3.75002	-1.7	-0.3	-0.933333	-1.4	-0.2	-1.3	-0.3	0.133333	-1	0.6	-0.466667	-0.3	0	0.5	-4	-1.26667	-0.266667	0	0	0-5	2400	1	0	0	0	25.2	20	1
SJL1298601	1	1	0	-3.98543	-0.5	-0.4	-0.266667	-1.86667	0.7	-0.3	1.4	0.666667	0.666667	0.733333	-1.26667	0.1	-0.5	-0.5	0.4	-0.6	0.2	-0.666667	1	0-5	2400	1	0	0	1	31.4	0	3
SJL1298801	1	1	2	9.69095	-1.1	-0.4	-1.46667	-2.73333	-2	-2.4	-0.4	-2.2	-2.33333	-2.8	-1.26667	-2	-1.5	-1.5	-4	-1.26667	-2.73333	-0.666667	1	0-5	7300	1	0	0	1	47.4	0	3
SJL1299001	1	1	0	-9.97103	-3	-0.8	-0.533333	-1.86667	-0.8	-1.5	-1.3	-1.13333	-2	-0.933333	-1.86667	-2.4	-1.5	-1.5	-4	-0.533333	-4	-2.66667	1	11-15	3800	1	0	0	1	29.8	0	3
SJL1299401	1	1	2	2.1891	-0.6	0.4	-0.0666667	0.2	0.7	-0.3	-0.3	0.533333	-1	-0.266667	-1.26667	-0.5	-1	0	0.4	-1.26667	-0.2	-1.33333	1	0-5	2410	1	0	0	1	37	14	3
SJL1299701	1	1	1	0.359774	-1.2	-0.4	-1.46667	-1.13333	-2.9	-1.5	0.7	0.2	-1	-0.533333	-1.26667	-0.4	0.5	0	-1.7	0	-4	-0.666667	0	0-5	2422	1	0	0	0	32.7	0	1
SJL1299801	1	1	0	-8.02267	1.2	1.2	0	0.6	0.7	-0.2	1.2	1	0	1.8	-0.266667	0.7	0.5	0.5	0.4	0.266667	0.333333	0	1	16-20	2400	1	0	0	0	33.9	5	3
SJL1299901	1	1	2	32.6347	-1.7	0.2	-0.666667	-0.466667	0.8	0.7	1.3	0.733333	0.333333	0.533333	-0.4	1.9	2	1.5	0.4	-0.533333	0.866667	-0.333333	0	6-10	5600	1	0	0	0	22.1	15	3
SJL1300101	1	1	1	-0.494203	-0.1	0.2	0.266667	-0.666667	0.3	-0.3	0.5	0.533333	-1.33333	-0.733333	0.266667	0.4	-0.5	0.5	0.4	0.0666667	-1.2	-0.666667	1	0-5	7800	1	0	0	1	30.5	0	3
SJL1300201	1	1	2	2.23572	0.1	0.3	0.266667	-0.0666667	0.7	-0.2	0.3	0.733333	0.666667	-0.866667	-0.4	-0.3	-0.5	-1.5	0.4	-0.533333	0.0666667	0.666667	1	6-10	2400	1	0	0	0	45.2	0	3
SJL1300301	1	1	0	-5.20434	-0.8	0.9	-0.6	0.266667	0.8	0	0.7	0.533333	1.33333	-1.73333	0.333333	0.6	1.5	1	0.4	-0.533333	0.866667	-0.333333	0	6-10	2500	1	0	0	0	35.6	1.5	2
SJL1300501	1	1	0	-2.95428	0.3	-0.6	-0.0666667	-1.4	-0.8	-1.2	-1	-0.0666667	-1.33333	-0.266667	-1.26667	1	0.5	-0.5	-1.6	-1.33333	-3.6	-0.666667	1	11-15	2400	1	0	0	0	38.4	6	3
SJL1300801	1	1	0	-2.97721	-3	-1.9	-3.33333	-3.46667	-0.5	-2.2	-1	-4	-2.33333	-4	-1.86667	-1.2	-1	-1.5	-4	-1.93333	-4	-3	0	16-20	2397	1	0	0	0	29.2	0	2
SJL1301001	1	1	0	-4.84516	0	0.4	-0.533333	-0.0666667	0.7	1.5	0.3	-0.8	0.666667	-0.0666667	-1.26667	0.1	0.5	0.5	0.4	-0.6	1.13333	-1.66667	1	0-5	2400	1	0	0	0	36.5	5	3
SJL1301101	1	1	2	4.24581	-2.8	-2.9	-2.06667	-3.6	-2.3	-0.7	-3.7	-4	-2.66667	-4	-1.26667	-3.2	-3.5	-3.5	-4	-1.26667	-4	-1.33333	1	0-5	2400	1	0	0	0	23.1	3	3
SJL1301201	1	1	0	-2.93849	-3	-0.8	-0.6	-1.06667	-0.2	-0.5	0.6	0.733333	-1.33333	-1.13333	-1.26667	-0.7	-1	-1.5	0.4	-1.26667	0.0666667	-1.66667	0	0-5	2400	1	0	0	0	33.3	0	3
SJL1301301	1	1	1	-0.740533	-0.9	-0.8	-0.6	-1.73333	-2.7	-0.7	0.3	-1.2	-1.66667	-3.13333	-0.466667	-3.2	-3.5	-4	0.4	-0.6	-1.26667	-1.33333	1	0-5	7440	1	0	0	1	50.6	0	3
SJL1301501	1	1	1	-0.435446	-1	-2.1	-0.533333	-1.2	-2	-1.4	0.7	-1.4	-1.33333	-0.933333	1.06667	-2.1	-1.5	-2	0.4	0.733333	-1.93333	-2.33333	1	0-5	2400	1	0	0	0	42.1	0	3
SJL1301701	1	1	1	-1.36131	-2	-0.2	-0.133333	-1	-4	-1.3	-2.7	0.866667	0	-0.333333	-0.466667	-0.5	-1	-1	0.4	-0.6	0.333333	-0.333333	1	6-10	1800	1	0	0	0	28.7	2	3
SJL1302001	1	1	0	-3.31526	-0.5	0.2	-0.6	0.0666667	0.8	0.7	0.5	0.666667	-0.666667	0.4	-0.133333	-1.3	-1	-1.5	0.4	-1.26667	-0.133333	0	0	0-5	4600	1	0	0	0	16	42	2
SJL1302101	1	1	2	2.13918	0	0.4	-0.333333	-0.933333	0.7	0.1	0.1	0.333333	-0.666667	-0.533333	-0.466667	0.3	0.5	0.5	-1.6	-1.26667	-0.333333	0.666667	1	0-5	2400	1	0	0	1	40.6	30	3
SJL1302201	1	1	0	-4.02967	-3	-3	-1	-3.13333	-3.4	-3.6	0.1	-4	-2.33333	-4	-1.93333	-2.3	-2	-2.5	-1.3	-1.26667	-4	-2.33333	1	0-5	5800	1	0	0	1	50.7	0	3
SJL1302401	1	1	1	1.37516	0.1	-0.8	-0.133333	-1.6	0.5	-2.1	0.7	-0.533333	-0.666667	-1.73333	-1.26667	0.1	0	0.5	0.4	-0.6	-1.26667	0.333333	0	0-5	2400	1	0	0	0	35.7	1.25	3
SJL1302501	1	1	0	-3.06363	-3	-2.3	-1.26667	-0.6	-0.5	-1.2	-0.7	-1.4	-1	-1.4	-0.466667	-1.3	-1	-2	0.4	-1.26667	-1.53333	-2	0	0-5	2400	1	0	0	0	30.4	18	3
SJL1302901	1	1	0	-3.26196	-0.8	0.4	-0.266667	-1.13333	0.7	0.1	0.1	1.26667	0.333333	-0.733333	1.06667	0.3	0.5	0.5	0.4	-1.26667	0.266667	-0.333333	1	0-5	2400	1	0	0	0	27.7	2.58333	3
SJL1303001	1	1	1	-0.133879	-2.1	-0.2	-1.6	-1.93333	-4	-1.7	-2	-0.133333	-1.33333	0	-1.13333	0.2	-0.5	0	-4	-0.533333	-4	-2	1	0-5	2400	1	0	0	0	28.4	0	1
SJL1303301	1	1	0	-5.47388	0.9	0.4	0.0666667	-0.733333	0.5	-0.4	-1.2	0.866667	-1.33333	-0.866667	1.06667	1.6	1.5	1	-1.7	1.4	-2	0.333333	0	0-5	2400	1	0	0	0	32	8	3
SJL1303501	1	1	0	-3.6799	-0.9	0	-0.4	-1.46667	-0.9	-2.2	0.3	-0.6	-1.66667	-1.66667	-0.4	1.3	1	1	-3.8	-0.533333	-0.666667	-1	0	6-10	8192	1	0	0	0	29.5	36	3
SJL1303701	1	1	1	-0.440101	0.5	-0.3	0.266667	-0.266667	-0.2	0.2	0.3	-1.13333	0.333333	-2.53333	0.466667	-0.2	1	0.5	0.8	0.266667	-3	0	0	11-15	2400	1	0	0	0	30.2	4	3
SJL1304001	1	1	2	9.19238	-3	-2.6	-1.53333	-3.53333	-4	-4	-1.2	-4	-2.33333	-4	-1.86667	-3.5	-0.5	-1.5	-4	-1.93333	-4	-1.66667	1	0-5	7070	1	0	0	0	30.9	2	3
SJL1304301	1	1	0	-5.73005	-0.3	0	-0.4	0.133333	-0.4	-1	0.3	-1.13333	-1.33333	-3.2	-1.13333	-1	-1.5	-2	-1.6	-0.533333	0.4	-0.666667	1	11-15	2400	1	0	0	0	30.8	0.5	2
SJL1304901	1	1	1	-1.05772	-0.1	-0.3	-0.6	-1.46667	0.8	-0.1	0	-2.53333	-1	-0.0666667	-1.26667	-0.5	-1.5	-1.5	0.4	-1.26667	-2.8	-1.66667	0	0-5	2397	1	0	0	0	43.2	10	2
SJL1305001	1	1	0	-4.67257	-1.3	-0.2	-0.333333	-0.0666667	-3.9	-1.2	-1.4	-1.73333	-1.33333	-0.733333	1	-1.9	-2	-3	0.4	-1.33333	-0.533333	0	1	0-5	2400	1	0	0	0	29.1	2	1
SJL1305201	1	1	1	-1.79273	-3	-0.6	-0.2	-2.86667	-0.4	-0.8	-2.4	0.466667	0	0.133333	-1.26667	-0.3	0	-1	-4	0.733333	0.8	-0.666667	1	0-5	2400	1	0	0	0	41.7	1	3
SJL1305301	1	1	1	1.39411	-1	1.5	-0.2	1.26667	0.5	0.1	0.6	0.2	-0.333333	0.0666667	-1.13333	-0.3	-0.5	-1	0.4	-0.533333	-0.933333	-1	0	6-10	6800	1	0	0	1	28.7	9.5	3
SJL1305501	1	1	0	-3.93062	0.1	-0.4	-0.333333	-2.46667	0.5	-0.3	-1.5	-0.4	-1	0.4	-1.26667	-0.1	0	0	-3.8	-1.26667	0.6	0	0	0-5	4800	1	0	0	0	28.2	6	2
SJL1305701	1	1	0	-5.27238	-0.2	0.3	0.0666667	-0.666667	-0.8	-0.3	0.7	0.533333	1	1	-0.4	1	1	1	0.4	-0.533333	0	-0.666667	1	6-10	2400	1	0	0	0	25.4	3	3
SJL1305901	1	1	2	3.02604	0.3	1	-0.266667	-0.266667	0.1	-2.3	-1.9	0.533333	0.333333	0.4	0.266667	0.4	0.5	1	-3.8	-0.666667	0.0666667	0	0	0-5	2400	1	0	0	0	32	3.5	3
SJL1306001	1	1	0	-2.50297	-2.6	-2.8	-2.2	-3.53333	-1.6	-2	-0.4	-4	-2	-2.06667	-2	-2.7	-3	-3.5	-3.5	-1.93333	-4	-2.33333	1	0-5	2400	1	0	0	0	26.5	0.666667	3
SJL1390901	1	1	0	-4.95879	-0.6	0	-0.4	-0.6	0.5	0.8	0.1	0.733333	1	-1.13333	1.13333	-0.4	-1	0	0.4	0.933333	0.666667	0.333333	1	11-15	2400	1	0	0	0	31	5	3
SJL1391101	1	1	2	2.85501	0.4	-0.4	-0.0666667	0.133333	0.8	-0.6	-1.2	-1.8	-1.33333	-0.266667	-1.26667	0.2	-1.5	-1	0.4	0	-0.866667	1	0	0-5	2391	1	0	0	1	35.6	0	3
SJL1391201	1	1	2	3.65245	-1	-2.9	-0.4	-1.2	-0.2	-0.1	0.5	-0.666667	-2.33333	-4	0.266667	-2.4	-1	-1	0.4	0.666667	-1.53333	-1	0	0-5	2400	1	0	0	0	28.8	0	3
SJL1391401	1	1	1	-1.96512	-1.5	0	-0.6	-0.666667	-3.9	-1.8	0.1	-0.266667	-1.66667	-2.93333	-0.466667	-0.7	-2.5	-2.5	-4	-1.26667	-0.4	-2.33333	1	0-5	3637	1	0	0	1	41.1	2.5	1
SJL1391501	1	1	1	-0.991912	-0.4	1.9	-0.466667	0.266667	0.1	0.6	0.6	0.4	0.333333	-0.333333	1.06667	-0.3	0.5	-0.5	0.4	1.53333	1.13333	0	0	6-10	2400	1	0	0	0	31.6	0	1
SJL1391801	1	1	2	5.49472	-2.2	-0.4	-0.666667	0	-0.2	0.3	-0.2	-0.8	-0.666667	-1	-0.466667	-1.8	-1	-2	0.4	-0.6	-1.33333	-2	0	0-5	2410	1	0	0	0	35.9	.	3
SJL1407801	1	1	2	2.92266	-0.4	0	-0.2	-0.8	0.3	-0.2	0.1	-0.466667	-1	-0.733333	-1.26667	-0.2	-0.5	0.5	0.4	-0.6	-3.6	-0.666667	1	0-5	2400	1	0	0	0	51.9	0	3
SJL1408101	1	1	1	0.267371	-0.1	0.6	.	.	-0.5	-1	-1.1	0.6	-0.333333	-0.266667	1.06667	-0.8	-0.5	-1	-3.8	-0.6	0.266667	-0.333333	0	0-5	4800	1	0	0	1	23	3.33333	1
SJL1408201	1	1	0	-2.10422	1.2	1.3	1	0.8	0.7	0.5	0.9	1	1	0.333333	0.333333	1.3	0.5	1.5	0.4	-0.533333	0.6	1.66667	1	11-15	1800	1	0	0	0	22.2	4	3
SJL1408401	1	1	1	0.503306	-3	-3	-2.13333	-4	-3.6	-3.9	-2.4	-4	-2.33333	-4	-1.93333	-1.4	-1	-1.5	-4	-1.33333	-4	-2.66667	1	0-5	2400	1	0	0	0	34.6	3.83333	3
SJL1408501	1	1	0	-6.33731	-1.7	-0.1	0.0666667	-0.6	0.1	-2.6	0.3	-0.0666667	-0.666667	-0.933333	1.06667	-0.3	-0.5	-0.5	0.4	0.733333	0.266667	-1.33333	0	0-5	4800	1	0	0	0	31	1	3
SJL1408801	1	1	1	-1.62692	-1.4	-0.1	-0.333333	-1.8	-0.4	-1.4	-4	0.2	-0.666667	-1.13333	-1.26667	-0.6	-1	-1	-4	-0.6	-0.6	0	1	0-5	2400	1	0	0	0	35.3	0.333333	3
SJL1409001	1	1	0	-13.3297	1	1.1	0.466667	0.666667	0.7	0.8	0.5	1.33333	0.666667	0.733333	-1.13333	1.5	1.5	1.5	0.4	0.133333	0.0666667	1	1	11-15	3800	1	0	0	0	29.9	1.5	3
SJL1409301	1	1	1	-0.353533	-0.8	-0.1	-0.666667	-1.8	0	-1.4	-0.8	-0.666667	-1	-2.06667	-1.26667	-1.2	-1	-1	0.4	-1.26667	-1.33333	-1.66667	1	0-5	2400	1	0	0	0	32.6	0	3
SJL1409701	1	1	1	-1.72286	0.3	0.8	-0.133333	0.333333	-0.5	-0.5	0.8	0.933333	-1.33333	0.466667	1.06667	0.3	0.5	1	0.4	0.133333	1.13333	-0.333333	0	11-15	4900	1	0	0	0	25.9	0	3
SJL1409801	1	1	0	-7.68074	-1.1	0	0.2	.	0.8	0.9	-1.1	0.0666667	-1	0.133333	-1.26667	-2.3	-1	-1.5	-1.7	-0.6	-0.8	-1.66667	0	6-10	2400	1	0	0	0	29.8	4.5	3
SJL1417101	1	1	1	-0.6074	-0.2	-0.1	-0.333333	-1.2	0.7	-0.4	1.3	-0.466667	-0.666667	-2.4	0.333333	-0.3	-0.5	-1	0.4	-0.533333	-4	-1.33333	1	6-10	2400	1	0	0	0	45	0	3
SJL1417201	1	1	1	-1.23363	-0.4	1.4	0.2	0.666667	0.8	1	0.7	1.2	2.33333	0.466667	0.266667	0.3	0.5	1	0.4	0.733333	1	-0.666667	0	0-5	4800	1	0	0	0	45.8	0	3
SJL1417501	1	1	1	-1.46292	0.8	1.4	-0.2	0.2	0.6	1.4	0.2	0.333333	-0.666667	0.2	1	1	0	0.5	0.5	1.46667	0.6	-0.333333	0	0-5	2400	1	0	0	0	37.4	11.25	3
SJL1417601	1	1	2	3.85743	-0.9	0.2	-0.466667	-0.4	-0.2	-0.5	-1.1	0.6	-1.33333	-1.66667	1.8	0.1	-1.5	-1	0.4	2.06667	0.466667	-1.33333	0	0-5	8700	1	0	0	1	27.4	0	3
SJL1417701	1	1	0	-3.21488	-2.3	-0.8	-0.6	-1.6	-4	-3.8	-2.2	-2.06667	-2.33333	-3.53333	-1.26667	-3.6	-4	-4	-4	-0.6	-3.4	-2.33333	1	0-5	7800	1	0	0	1	34.8	0.333333	3
SJL1417801	1	1	1	1.22794	0.3	0.4	-0.0666667	-0.2	0.8	-2.3	1.1	1.53333	1.33333	0.333333	0.266667	1.2	0.5	1	0.4	-0.666667	-1.13333	0.666667	0	11-15	2400	1	0	0	0	23.0842	3	3
SJL1417901	1	1	0	-4.21618	-1.5	-0.1	-0.533333	-2.86667	-2.7	-1.3	-1	-0.2	-0.666667	-0.0666667	-1.26667	-1.6	-0.5	0	0.4	0.0666667	-0.4	-1.33333	1	0-5	3800	1	0	0	1	35.5	0.166667	2
SJL1418001	1	1	0	-3.48213	-0.5	1	0.0666667	0.466667	0.7	-1.2	-0.6	1.66667	0.666667	0.466667	-1.26667	-0.2	0.5	0	0.4	0.733333	1.2	-0.333333	1	6-10	2400	1	0	0	0	32.2	6.66667	3
SJL1418601	1	1	1	-1.0294	-0.5	-0.4	-0.6	-2	-1.2	-1.3	-2.7	-0.2	-1.33333	-0.4	-1.26667	-1	-1	-0.5	-4	-0.6	-1.4	0	1	0-5	2000	1	0	0	0	26.1	8	3
SJL1418701	1	1	1	-1.81068	-0.8	0	-0.666667	-0.0666667	-1.2	0.8	0.3	-0.266667	-0.666667	-0.333333	-1.13333	0.2	-0.5	0	0.4	-0.533333	-4	-1.66667	0	11-15	2400	1	0	0	1	30.1	0	3
SJL1418801	1	1	2	5.22644	-1.4	-0.3	-0.8	-0.4	-0.2	-1.7	-0.2	0.666667	-1.66667	-1.86667	-1.13333	-0.2	0	0	0.4	-1.26667	-0.2	-0.333333	0	11-15	2400	1	0	0	1	62.8	0	3
SJL1419001	1	1	2	3.87112	-1.7	-1.3	-0.666667	-0.866667	0	-0.1	-1.6	-0.333333	-1	-0.933333	-1.26667	-1.2	-1	-1	-1.6	-0.6	-1.4	-1.33333	1	0-5	2400	1	0	0	0	24.3	2.83333	3
SJL1419201	1	1	0	-4.08045	-0.7	0.3	-0.733333	-0.0666667	0.8	0.8	0.3	-2.2	-1	-0.733333	-1.13333	0.7	0.5	0.5	0.4	-0.533333	-3.06667	-0.333333	0	11-15	2400	1	0	0	0	21.6	30	3
SJL1419901	1	1	2	6.32546	1.6	1.1	0.8	1.33333	0.5	0.6	0.1	0.866667	0.333333	-0.4	1.06667	1.4	2	1.5	0.4	0.133333	1.4	0.666667	0	16-20	2400	1	0	0	0	28.1	0.0833333	3
SJL1420201	1	1	0	-2.30184	-0.5	0.6	-0.333333	-0.0666667	-2	0.3	-2.2	0.2	-0.333333	-0.333333	0.266667	-0.7	-1	-0.5	0.4	0.0666667	-1	-1.33333	1	0-5	2400	1	0	0	0	34.6	0	3
SJL1420501	1	1	1	-0.259358	0.7	-0.1	-0.266667	-0.6	0.5	-0.6	-2.1	-0.133333	-1	0.2	-0.466667	-1.8	-2	-2	-4	0.733333	0	0.333333	0	0-5	4800	1	0	0	0	34.7	42	3
SJL1420601	1	1	0	-2.89175	0.4	0.2	0	0.2	0.1	0.1	0.5	-1.4	-0.666667	0.4	0.266667	1.7	1.5	1.5	0.4	0.0666667	0.2	-0.666667	0	0-5	2400	1	0	0	0	39.2	0	3
SJL1420701	1	1	0	-4.66663	-1	0	0.2	-0.2	.	.	.	0.2	-0.666667	0.866667	-0.466667	-0.2	0	-0.5	.	0	-1.46667	-1.66667	1	6-10	2400	1	0	0	0	28.6	0	2
SJL1420801	1	1	0	-2.36524	0.2	0	0.4	-0.2	0.7	0.8	-2.4	1.66667	-0.333333	-0.2	-0.466667	-0.1	0.5	1.5	-1.6	0.0666667	0	0	1	6-10	2400	1	0	0	0	46	0	3
SJL1421601	1	1	1	1.50035	-3	-3	.	.	.	.	.	-4	-2.33333	-2.4	-1.26667	-1.3	-1	-3.5	.	-1.26667	-4	-2.66667	0	0-5	2400	1	0	0	0	32.8	10	3
SJL1421701	1	1	0	-3.13531	0.1	0.4	-0.266667	0.333333	0.9	-1.3	-0.1	1	-0.666667	0.133333	-1.2	-0.7	-0.5	-1	-0.1	-0.6	0.0666667	-1.33333	0	0-5	2000	1	0	0	0	34.4	0	3
SJL1421801	1	1	0	-2.17977	0.1	0.9	-0.266667	-0.666667	0	-0.4	0.9	-0.0666667	0	0.466667	-1.86667	0.7	0	0	0.4	-0.533333	1	0.666667	1	6-10	2400	1	0	0	0	22.9	1	1
SJL1422901	1	1	0	-2.06597	-1.2	-0.9	-0.266667	-1.06667	0	-2.3	-0.8	0.2	0	-0.266667	0.266667	-1.4	-2.5	-2.5	-0.5	-1.33333	-0.4	-1.66667	1	0-5	2000	1	0	0	0	31.6	1.16667	1
SJL1423101	1	1	1	0.563101	-0.6	0.4	-0.866667	-0.4	0.8	0.8	0.1	-0.6	-1.33333	-0.466667	-0.466667	1.1	1.5	1.5	0.4	-1.26667	-1	-0.666667	0	0-5	5400	1	0	0	1	43.4	14	3
SJL1423501	1	1	1	0.0961084	0	1	-0.2	-0.133333	0	-0.4	0.3	1.53333	1.66667	-0.933333	-0.466667	-0.4	0.5	0.5	0.4	0.0666667	0.666667	1.33333	1	6-10	2400	1	0	0	0	49.3	2.33333	3
SJL1424401	1	1	0	-10.4318	-2.6	-0.1	-1.6	-1.4	-3.6	-2.6	-1.4	0.266667	-1.66667	-1.26667	1.13333	-1.2	-0.5	-1	-1.4	-1.06667	-0.8	0.333333	0	16-20	2400	0	0	0	0	23.8	12.1667	1
SJL1424601	1	1	2	5.69937	-2.1	-0.3	-1	-1.26667	-0.2	-0.6	-0.4	-0.2	-0.333333	-0.333333	-1.2	-1.9	-2.5	-2	0.3	-0.6	-0.533333	-2	1	0-5	3900	1	1	0	0	30.7	0	3
SJL1424701	1	1	2	30.6216	0.3	0.6	-0.4	0	0.3	-0.4	1.3	1.2	0.333333	0.466667	-1.26667	2.3	1	1	0.4	-0.6	1.4	-0.333333	1	11-15	0	1	0	0	0	27.5	3.75	3
SJL1424901	1	1	2	4.37436	0.7	0.8	0.2	-0.466667	0.3	1.8	1.2	1.86667	2	1	1	1.3	1	1	0.3	0.0666667	1.13333	-0.333333	1	0-5	0	1	1	0	0	21.3	0	3
SJL1425101	1	1	2	1.8306	1.3	1.6	1	0.933333	0.5	0.9	-0.1	1	0.666667	0.533333	0.266667	0.9	1.5	0	0.4	1.4	1.8	1	0	6-10	1800	1	1	0	0	32.9	0	3
SJL1425301	1	1	0	-10.2042	0.2	0	-0.333333	0.133333	0.5	-1.8	-0.9	-0.0666667	-0.333333	-0.266667	0.266667	-0.3	0.5	-1	0.4	-0.6	0.266667	1	0	11-15	1800	1	1	0	0	33.2	6.75	3
SJL1425401	1	1	2	1.82044	-3	-1.1	.	.	.	.	.	-4	-2.33333	-4	-1.2	-3.2	-3.5	.	.	-2	-4	-3	0	0-5	5700	1	1	0	0	33	42	3
SJL1425901	1	1	0	-7.33831	1	1.1	0.4	0	0.5	1.1	1.5	0.2	1	0.533333	1.66667	2.3	1	1	0.3	1.2	0.8	2	1	0-5	0	1	0	0	0	25	4.5	3
SJL1426101	1	1	1	0.668882	0.1	1.2	-0.2	0	0.5	-0.4	0.1	1.13333	-1	-0.2	-1.26667	-1	-1.5	-1.5	0.4	-0.6	0.6	-1	0	11-15	1800	1	1	0	0	35.3	42	3
SJL1426201	1	1	2	7.2887	-0.2	0.4	-0.2	-0.533333	0.6	0.5	-0.1	0.133333	-0.666667	-2.33333	-0.533333	1	0.5	1	0.5	0	-0.333333	-0.666667	0	0-5	0	1	1	0	0	37.3	4	3
SJL1426401	1	1	0	-5.15076	0.2	0.9	-0.533333	-0.333333	0.9	0.1	1.1	0.466667	-0.333333	-1	0.133333	1.2	1	1	0.5	0.533333	0.2	-1	0	0-5	2400	1	1	0	0	54.7	2.66667	3
SJL1427001	1	1	0	-2.46913	-3	-0.6	-0.666667	-1.4	-4	-0.1	-1.4	-0.666667	-1.33333	-0.266667	-1.26667	-2	-1	-1.5	0.5	0	-3.2	0	0	0-5	2400	1	1	0	0	24.7	6.66667	1
SJL1427301	1	1	2	9.69072	-0.4	0.2	-0.533333	-0.333333	0.9	-0.1	-0.2	0.333333	-0.666667	0.333333	-0.466667	1.4	1.5	1	0.5	0.0666667	0.533333	-0.666667	0	0-5	1800	1	1	0	0	66.3	12	3
SJL1427701	1	1	0	-8.29461	1.2	1.2	0.666667	-0.666667	0.5	0.3	0.4	1.26667	1	-0.733333	0.266667	2.3	1.5	1.5	0.3	0.8	1.13333	-0.333333	1	0-5	0	1	1	0	0	31.8	7.75	3
SJL1427801	1	1	2	3.29128	-1.6	-2	-1	-3.13333	-0.3	-0.5	-2	-1.53333	-1.33333	-1.73333	-1.26667	0.4	1	1	0.5	0	-3.6	0	0	0-5	2400	1	0	0	0	30.5	1.66667	3
SJL1428001	1	1	0	-3.76996	-1.1	-0.6	-0.666667	-2.2	0.6	0.2	0.3	-2.26667	-0.666667	-1.46667	-0.533333	-0.8	-0.5	0	0.5	-1.26667	-4	-1.66667	0	0-5	0	1	1	0	0	27.4	30	1
SJL1428101	1	1	0	-3.04049	-0.7	-2.2	-0.4	-1.06667	-0.6	-1.2	1.2	-0.133333	-1	-2.13333	-0.533333	-2.3	-2.5	-2.5	0.5	-0.666667	-0.866667	-0.333333	0	0-5	0	1	1	0	0	23.4	8	1
SJL1428401	1	1	0	-3.49112	-0.9	-0.3	-0.266667	-1.6	0.3	0.1	-0.5	0.2	-1	-0.4	1	-0.3	0	-1	0.3	0.0666667	-0.666667	-1	1	0-5	0	1	1	0	0	22	0	1
SJL1428601	1	1	1	-1.11021	-0.9	-0.3	-0.266667	-0.333333	-0.6	0.4	1.5	-0.733333	-1.33333	-0.533333	1	-0.2	-0.5	0	0.5	0.0666667	-4	-0.333333	0	0-5	0	1	1	0	0	30.8	25	3
SJL1428901	1	1	2	6.63595	-1	0.8	-0.333333	-0.8	0.8	0.4	1.1	0.866667	-0.666667	-0.866667	-0.533333	-0.9	-1	-1	0.4	1.33333	0.8	-1	0	11-15	1800	1	1	0	0	30.5	4.5	3
SJL1429201	1	1	2	2.54347	1	0.6	0.0666667	0.4	0.9	0.3	-0.7	1	0.333333	-0.666667	1	0.5	-0.5	-0.5	0.5	2.2	0.4	0.333333	0	0-5	0	1	1	0	0	34.9	10.5	.
SJL1429801	1	1	0	-6.50841	-1.1	-1.8	-0.533333	-2	-1.2	0	-0.4	0.133333	-1	-0.666667	-1.26667	-0.5	0.5	0	0.3	-1.26667	-2.26667	-1.33333	1	0-5	1800	1	1	0	0	28.7	0.5	3
SJL1429901	1	1	0	-3.34618	1	0	0	-2	0.3	0.6	0	-0.933333	-2	-3.13333	-0.466667	-0.6	-1	-1	-0.1	-1.26667	-0.866667	0.333333	0	0-5	2400	1	1	0	1	33.9	0	3
SJL1430401	1	1	1	0.797301	-2.4	0.4	-0.6	-0.666667	0.3	-1.1	0.3	0.666667	0.333333	-0.133333	0.266667	0.4	0.5	1	-0.5	-0.6	-0.2	-0.333333	1	0-5	1800	1	0	0	0	36.2	2	1
SJL1430601	1	1	1	-0.303931	-0.8	-0.9	-0.666667	-2.2	-0.2	-1.9	-0.2	-1.33333	-1.33333	-1.66667	-0.466667	0.9	0.5	1.5	-0.5	-0.6	-4	0.333333	1	0-5	1800	1	0	0	0	29.2	10	3
SJL1430801	1	1	1	0.34722	-0.2	1.2	0.2	-0.266667	0.8	-0.8	1.3	-0.0666667	-1	-0.133333	0.266667	0.8	0	-0.5	0.4	0.0666667	0.2	-0.666667	0	6-10	3900	1	1	0	0	27.3	26	2
SJL1430901	1	1	2	11.0621	-0.6	-0.3	-0.333333	-0.4	0	0.4	-1	0.533333	-0.666667	-0.666667	0.266667	-1.4	-1	-1.5	0.4	0.0666667	0.6	-0.666667	1	6-10	1800	1	1	0	0	39.7	0	3
SJL1431001	1	1	0	-7.37019	1.9	0.8	1	1.33333	0.5	-1.4	0.6	0.2	0	-0.733333	1	1.8	1.5	1.5	0.3	1.46667	1.2	0	1	0-5	0	1	1	0	0	25.9	2	2
SJL1431101	1	1	2	2.48649	-1	-0.1	.	.	0.5	-0.8	1	1.33333	.	.	.	-0.5	0	0	-1.7	.	-0.933333	.	0	6-10	1800	1	1	0	0	33.3	0	1
SJL1431501	1	1	2	5.47456	0.7	0.8	0.666667	0.533333	-2.9	-2.4	-0.4	0.2	-1	-4	0.266667	0.5	0.5	-1	-4	-0.6	0.866667	-0.666667	0	6-10	1800	1	0	0	0	25.7	1.5	3
SJL1431601	1	1	0	-5.62648	-0.5	0.4	-0.0666667	-0.266667	0.7	-0.5	-3.7	-0.533333	0	0.133333	-0.466667	0.5	-0.5	-0.5	-1.6	-0.6	0.266667	-0.333333	1	0-5	0	1	1	0	0	17.5	0	3
SJL1431801	1	1	1	1.46324	-1.2	-0.5	-0.8	0.0666667	0.5	0.2	1.2	0.866667	0.333333	-3.93333	-1.93333	0.5	1	1.5	0.3	0.8	0	-1	1	6-10	3900	1	1	0	0	36.7	0	1
SJL1432401	1	1	0	-4.01531	0.2	1	0.666667	0.533333	-1.2	0.3	-0.6	1	0.333333	-0.0666667	0.266667	2	1.5	1.5	0.4	0.0666667	1.13333	0	1	6-10	1800	1	1	0	1	24.5	0.75	3
SJL1433101	1	1	1	-0.736619	-1	0	-0.6	0.2	-0.9	-0.4	-0.7	-0.0666667	0	-0.133333	-0.466667	1	0	-0.5	-3.8	-0.6	-0.8	0	0	6-10	1800	1	1	0	0	26.1	0.5	3
SJL1433201	1	1	2	4.63115	0.3	0	-0.533333	0.0666667	-0.5	-0.3	-2.5	0.333333	0.333333	-0.733333	-0.533333	-1	-0.5	-1.5	-3	0.6	1.6	0.666667	1	0-5	1800	1	1	0	1	39.7	1	1
SJL1433501	1	1	2	6.22594	-1	0.6	-0.666667	-0.666667	0.6	1.6	0.4	-0.2	0	0.2	-1.2	0.1	-0.5	-0.5	0.5	0.0666667	-0.866667	-1	0	6-10	0	1	0	0	0	30.1	0	1
SJL1433601	1	1	2	1.83881	-0.4	0.4	-0.2	-1.26667	0.9	0.7	1.1	0.133333	-0.333333	-1.06667	0.266667	-0.6	-0.5	-1	0.5	-0.666667	-2.53333	-1	0	0-5	1800	1	0	0	0	32.1	0	3
SJL1434401	1	1	0	-3.96271	0	1.2	-0.266667	-1.46667	-1.2	-0.4	0.1	1.06667	0.333333	0.6	0.266667	-0.2	-1	-1	0.3	0.8	0.733333	-0.333333	1	0-5	1800	1	0	0	0	27.8	0	3
SJL1434801	1	1	2	5.99469	1	-0.4	-0.0666667	-3	0.5	0.9	0.4	-0.133333	0	-0.4	0.266667	-0.2	0	-1	0.3	-1.26667	0.0666667	-1.33333	1	0-5	0	1	1	0	0	21.8	0.5	3
SJL1435609	0	1	0	-4.72516	-2.4	-2.1	-0.866667	-1.26667	-0.4	-2.1	-1.8	-1.2	-1	-1.53333	0.266667	-0.9	-0.5	-0.5	0.4	-0.6	0.6	-1	1	0-5	0	0	0	0	0	29.5	0	1
SJL1436312	0	1	2	2.99511	1.7	0.6	0.4	0.466667	0.5	1.5	0	1.26667	2.66667	0.2	-0.466667	2	1	1.5	0.3	-0.6	0.533333	3	1	6-10	0	0	0	0	0	19.1	1.33333	3
SJL1436612	0	1	1	-0.583784	0.9	0.6	-0.133333	0.4	0.8	0.4	0.4	0.866667	0	-0.266667	0.266667	-0.5	0.5	0	0.4	0.733333	1	-0.333333	0	6-10	0	0	0	0	0	24.7	0	3
SJL1436801	1	1	2	2.70579	0.4	1	-0.333333	0.8	0.5	0.4	-1.1	1.06667	1.33333	1.33333	-0.466667	0.7	0.5	0.5	0.3	1.4	0.733333	1.33333	1	11-15	1800	1	1	0	0	33.7	0	3
SJL1437001	1	1	1	0.156735	1	0.6	0.4	0.466667	0.5	0.6	0.4	0.533333	1	-0.4	1.8	1.4	1.5	1.5	0.3	0.0666667	0.933333	-0.333333	1	0-5	0	1	1	0	0	24.8	32	2
SJL1437301	1	1	0	-4.69876	0.3	0.6	0	0.2	0.3	1.1	-2.9	0.6	1.33333	-0.6	1.06667	0.1	-0.5	-1	-1.6	1.4	0.533333	-1	1	11-15	1800	1	1	0	0	28.9	5.25	3
SJL1437401	1	1	1	0.724269	-1.1	1.6	-0.2	0.466667	0.5	0.4	0.8	0.8	0.333333	-1.4	1.06667	2.4	1.5	1.5	0.4	1.4	0.8	-1	0	11-15	1800	1	1	0	0	32.4	0.666667	1
SJL1437601	1	1	2	2.2231	-0.2	0.4	-0.0666667	0.2	0.5	0.2	1.2	0.866667	0.333333	0.6	-0.466667	-0.5	-0.5	0	0.3	-0.6	1.13333	0.666667	1	0-5	0	1	1	0	0	22.5	7.5	2
SJL1437901	1	1	0	-3.56882	-0.6	0.6	-0.533333	-0.6	-3.1	-2.9	-1.8	-1.4	-0.666667	0.666667	-0.466667	-1	-1	0	0.4	-0.6	0	0.333333	1	11-15	1800	1	0	0	0	35.4	0	3
SJL1438101	1	1	0	-7.03256	-1	0.2	-0.333333	-1.06667	-0.2	1.2	-3	0.6	0.333333	-0.0666667	-0.466667	1	1	1	-3	-0.6	-0.666667	-0.333333	1	0-5	1800	1	1	0	0	32.2	0	3
SJL1438201	1	1	0	-4.45095	0.2	0.6	-0.133333	0.333333	0.7	-0.4	0.7	1.06667	0.666667	0.6	-0.466667	0.6	1.5	1	0.4	-1.26667	0.533333	-1.33333	1	6-10	1800	1	1	0	0	34.2	14.3333	3
SJL1441801	1	1	2	4.46032	-1.2	0	-1.8	-1.6	-0.7	-2.8	-0.5	-0.4	-1	-0.266667	-0.533333	0.3	1	0	-0.5	-1.26667	-2.6	-0.666667	1	0-5	5700	1	1	0	0	32.9	3.5	1
SJL1442401	1	1	1	1.21955	-2.7	-3	-2.13333	-3.4	-4	-3.4	1.2	-1.53333	-1.66667	-4	-2	-2.9	-3	-4	-4	-1.26667	-4	-2.33333	1	0-5	6300	1	0	0	0	24.2	0	1
SJL1442601	1	1	1	-1.2577	0.7	1	-0.0666667	0.666667	0.9	0.5	1.1	0.866667	1	0.533333	0.266667	2.1	1.5	1	0.5	0.0666667	1.06667	0	0	0-5	0	1	1	0	0	20.9	9.25	3
SJL1443101	1	1	0	-4.73873	-0.8	0	-0.466667	-1.4	0.3	-1.5	0.6	-0.133333	-0.666667	0.466667	-1.26667	-0.5	-2	0	0.3	-0.666667	-4	-0.333333	1	0-5	1800	1	1	0	0	38.3	0	1
SJL1443201	1	1	0	-4.17904	0.4	0	0.2	-0.4	-1.5	-3.5	-0.1	-3.66667	-1.66667	-1.66667	0.266667	1	0.5	1	0.4	-1.26667	-2.73333	0.333333	0	11-15	0	1	1	0	0	49.1	6	1
SJL1443401	1	1	2	4.90625	0.1	0.6	-0.666667	0.2	0	0.5	-0.5	-1.6	-1.33333	-0.133333	-1.2	-0.6	-1	-1.5	0.3	-0.6	-1.13333	-1.33333	1	0-5	6800	1	1	0	0	38.4	0.666667	3
SJL1443501	1	1	2	9.31594	-2.1	0.2	-1	-0.533333	-0.9	-1.3	0.7	-2.4	-1.33333	-1.26667	-0.466667	-1	-0.5	-1.5	-4	-0.6	-2.8	-2.33333	0	16-20	1800	1	1	0	0	28.8	0	2
SJL1443601	1	1	1	0.810898	-1.6	0	-0.466667	-0.466667	-1.9	-1	-2.7	0.666667	-1	-0.2	-0.466667	-0.8	-1	-1	-1.3	-0.6	0.2	-0.666667	1	0-5	0	1	1	0	0	39.7	4.5	3
SJL1443801	1	1	2	2.08787	0.4	-0.9	0.4	-1.06667	0	0.2	-1.2	-0.666667	-1	-0.733333	1.8	0.7	1.5	1.5	-0.7	-0.6	0.266667	1	0	0-5	0	1	1	0	0	38	13	1
SJL1443901	1	1	1	1.22029	-1	-0.3	-0.466667	0.2	0.7	0.2	0.3	1.46667	0.666667	-0.8	0.866667	-0.7	-1	-1	0.4	1.4	1.06667	-1.33333	1	6-10	1800	1	1	0	0	62.9	3.5	3
SJL1444001	1	1	0	-5.30217	-0.1	1	-0.466667	0.8	0.6	-1.6	1.2	0.133333	0	-0.333333	0.266667	0.6	1	1	0.5	-0.6	-1.73333	-0.333333	0	0-5	0	1	1	0	0	27.3	12	1
SJL1444401	1	1	2	2.62722	-1.1	0	-0.0666667	-0.466667	0.7	-0.6	-1	1.33333	1	0.8	-0.466667	-0.1	0.5	0.5	0.4	0.0666667	1.6	0.333333	1	6-10	0	1	1	0	0	24.3	0.666667	1
SJL1444601	1	1	1	-1.09733	0.7	0.4	-0.0666667	0.6	0.3	0.4	-1.2	0.866667	-0.333333	0.133333	1.06667	0.4	0.5	-0.5	-1.6	0.733333	0.6	0.333333	1	0-5	1800	1	1	0	0	41.8	2.66667	3
SJL1445001	1	1	0	-5.56542	0.8	1	0	-1.8	0	-1.3	1.4	0.333333	0	-0.466667	-0.466667	-1.3	-1	-1	-0.1	-0.6	-1.06667	1	0	0-5	2400	1	1	0	1	26.7	0.333333	3
SJL1445401	1	1	1	1.48816	-3	-1.3	-1.6	-2	0.5	0.2	-0.8	0	-1.33333	-1.6	-1.93333	-1	-1	-1.5	-0.5	-1.26667	-2.46667	-1.33333	1	0-5	0	1	1	0	0	31.9	0	3
SJL1446001	1	1	2	1.65333	0.8	0.6	0.2	0.2	-1.2	2.3	-3.9	0.8	0.666667	0.133333	1	0.3	0	-1	0.4	0	0.8	-1	1	11-15	5805	1	1	0	0	62.6	0	3
SJL1446501	1	1	2	2.79138	-1.2	-0.4	-0.666667	-0.533333	0.1	-0.1	0.5	0.2	-1	0.0666667	-0.466667	0.3	0.5	0.5	0.4	-0.6	-0.933333	-1.66667	0	11-15	1800	1	1	0	0	29.1	1.33333	3
SJL1446601	1	1	1	-1.34799	0.7	0.8	0.4	-0.133333	0.3	1.4	0.7	0.666667	2	0.666667	1	1.1	1	1.5	0.3	0.8	1.06667	-1	1	0-5	0	1	1	0	0	17.1	23.3333	3
SJL1446801	1	1	0	-2.52324	-0.2	1	0.2	0.333333	0.6	-0.2	0.7	0.533333	-1	0.333333	1	0.4	0.5	1	-0.7	-0.6	0.0666667	-0.666667	0	0-5	1800	1	1	0	0	31.4	8	3
SJL1447401	1	1	0	-7.9962	1	0.8	-0.0666667	-0.133333	-4	-1.6	-0.7	-0.333333	-1.33333	-3.53333	-1.2	-1.5	-1.5	-2	-4	-0.6	-0.4	0.666667	1	6-10	1800	1	0	0	0	34	0	2
SJL1447701	1	1	1	0.737294	-0.8	0.4	-0.666667	-2.66667	0	-0.1	0.9	0.2	-0.333333	0.533333	-1.93333	0	-0.5	0.5	0.5	-0.6	-0.533333	-1.66667	0	0-5	1800	1	1	0	0	30.1	13.5	3
SJL1527107	0	1	1	-0.276072	0	0.9	-0.4	0.333333	1	1.7	0.8	0.0666667	0.333333	-2	1.8	1.2	1.5	1	0.8	-0.333333	-1.4	0.666667	0	11-15	0	0	0	0	0	24.6	4	3
SJL1597408	1	1	0	-2.66718	-2.5	-0.3	-0.533333	-0.666667	-4	-2.1	1.1	-1.06667	-2.33333	-4	-0.466667	-0.8	-0.5	-0.5	-4	-0.6	-4	-0.333333	0	6-10	4500	1	0	0	0	30.6	2.66667	1
SJL1598102	1	1	2	4.27297	-1.5	0.6	-0.533333	-0.866667	0	-0.5	-0.6	0.333333	-0.666667	-0.133333	-0.466667	0.1	0	-1	-0.5	-0.6	0.0666667	-1	1	0-5	0	1	0	0	0	59.5	0	1
SJL1598708	1	1	1	0.655649	-0.9	0.8	-0.4	-0.933333	0.5	0.7	-0.8	-1.26667	-1.33333	-1.33333	-0.466667	-1	-0.5	-1	0.4	-0.6	0.0666667	0	0	6-10	8975	1	0	0	0	31.5	1.33333	3
SJL1598816	0	1	2	4.43305	-0.2	0.8	-0.2	-0.866667	0.7	-0.1	0.1	0.4	0	0.0666667	-1.26667	-0.5	0.5	1	0.4	-1.26667	0.533333	-0.333333	1	0-5	0	0	0	0	0	25	1.5	2
SJL1599113	0	1	0	-2.67666	1	1.1	-0.133333	-0.133333	0.5	-1.1	-0.1	0.933333	0.666667	-1.46667	0.333333	0	0	0	0.4	0.133333	0.266667	1.66667	0	16-20	0	0	1	0	0	32.175	0	3
SJL1599510	0	1	2	1.80161	-0.6	-0.5	-0.533333	-2	-0.5	-0.5	-3.1	0.4	-1	-0.466667	-0.466667	-1.2	-1.5	-1.5	-1.3	-0.6	0.533333	0	1	0-5	0	0	0	0	0	34.5	13.5	2
SJL1611208	1	1	2	3.39069	-1.8	-0.3	-0.866667	-3.4	-2.7	-2	-0.4	-1.6	-1.33333	-2.46667	-0.466667	-0.5	-0.5	0	-4	-2	-1.93333	-1.66667	1	6-10	4800	1	0	0	0	27.8	0	3
SJL1644613	0	1	2	4.14931	-0.6	0	-0.733333	-0.933333	0.8	1.5	1.5	-0.4	-1.33333	0	-1.13333	-1.6	-1.5	-1	0.4	-0.533333	-0.666667	-2	0	16-20	0	0	1	0	0	31.7775	0.5	3
SJL1644809	0	1	1	-1.34866	1.5	0.8	0.666667	1	0.5	0.8	0.4	0.866667	2	-0.133333	1	2.5	1	1	0.3	1.46667	0.733333	0	1	0-5	0	0	0	0	0	22.7	3	2
SJL1645009	0	1	1	-0.11699	-0.2	0.6	-0.333333	-0.266667	0.5	0.8	1	0.2	0.666667	0.6	0.266667	-1	-1	-1	0.3	-0.6	0.4	-0.333333	1	0-5	0	0	0	0	0	21.4	18	3
SJL1645209	0	1	0	-2.9452	-2.1	0	-1.6	-3.13333	0.9	-1	-0.2	0	-1	-0.466667	-1.2	0.4	0	-1	0.5	0	0.0666667	-1.66667	0	0-5	0	0	0	0	0	21.1	9	1
SJL1645309	0	1	1	-0.0771188	0	-0.2	-0.133333	0.0666667	0.5	-1.2	0.1	-0.2	-1.33333	-0.8	-0.466667	0.3	0.5	0	-1.7	-0.6	-0.266667	0.666667	0	0-5	0	0	0	0	0	32.7	5	2
SJL1645809	0	1	0	-7.44995	-0.3	0.8	-0.2	-0.666667	-0.2	1	-1.6	0.866667	0.333333	-0.4	0.266667	0.1	0.5	0	-0.5	-0.666667	0.133333	0	1	0-5	0	0	0	0	0	25.3	0.666667	2
SJL1646009	0	1	0	-2.49974	-0.3	0	-0.133333	-2	0.6	-0.1	0.8	-0.533333	-0.666667	-1.4	1	-1	0	-1	0.5	-0.6	-1.2	-1.66667	0	0-5	0	0	0	0	0	26.6	0	3
SJL1646113	0	1	2	5.02544	-0.5	0.6	-0.866667	0.333333	0.1	-2.2	0.8	1.13333	-0.333333	-0.866667	-0.4	1.6	1	0	0.4	0.866667	0.0666667	-1	0	6-10	0	0	1	0	0	33.5715	35	2
SJL1646413	0	1	1	-0.616708	0.1	0.8	-0.133333	-0.8	0.5	0.1	-0.3	-2.53333	0	-2.2	-1.13333	0.2	-0.5	0.5	-1.7	-0.533333	-0.666667	-1.33333	0	16-20	0	0	1	0	0	29.2307	4.16667	2
SJL1646509	0	1	0	-6.48543	1.9	0.8	1	1.53333	0.3	1.6	1.6	1.2	2	0.933333	-0.466667	2.5	1.5	1	0.4	-0.6	1.06667	2.66667	1	6-10	0	0	0	0	0	18.3	0	3
SJL1646709	0	1	1	0.794341	-0.3	0.2	-0.866667	-1.4	0.4	0.4	0.1	0.8	1.33333	0.466667	-1.26667	0.3	0.5	1.5	-0.3	-0.6	0.0666667	-1.33333	0	0-5	0	0	0	0	0	32.8	3.5	2
SJL1646809	0	1	2	3.57764	0.8	0.6	.	.	0.7	0	-0.1	0.666667	0.666667	0.0666667	0.266667	-0.2	-1	-1	0.4	0.0666667	0.2	-0.333333	1	0-5	0	0	0	0	0	23	13	3
SJL1646913	0	1	2	6.95458	0.4	0.8	.	.	-0.4	-1.3	-0.1	-0.4	-0.333333	-1.86667	-1.13333	0.2	-0.5	0.5	-3.5	-0.533333	0	-0.333333	1	11-15	0	0	1	0	0	22.1627	0	1
SJL1647013	0	1	0	-3.77779	0	0.6	-0.533333	-0.2	0.7	1.6	-1.2	1.33333	0.333333	0.666667	-0.4	2	1	1.5	0.4	0.133333	0.933333	-0.666667	1	16-20	0	0	1	0	0	27.082	3	2
SJL1648107	0	1	2	6.7885	0.7	1.4	0.4	1.46667	0.3	-0.5	0.7	0.866667	0	0.0666667	0.266667	0.5	1	-0.5	0.4	0.733333	0.8	-0.666667	1	11-15	0	0	0	0	0	22.8	0	3
SJL1648707	0	1	1	0.958206	-0.1	0.4	-0.333333	-1.06667	0	-0.4	0.3	1.53333	0.666667	1.46667	1.73333	2.1	0.5	1.5	0.4	0.866667	0.4	-0.666667	1	16-20	0	0	0	0	0	28.2	1.66667	3
SJL1649108	1	1	1	0.663292	0.6	0.8	0.733333	0.4	0.8	1.7	0.5	1	1	0.133333	-1.26667	0.2	-0.5	-0.5	0.4	-0.6	0.733333	0.333333	0	11-15	0	1	1	1	0	26.7	0	3
SJL1650312	0	1	0	-2.16536	-2.4	0.8	-1.4	-0.533333	0.1	-0.6	-0.6	0.266667	-1.33333	-1.66667	-1.86667	-0.4	0	-0.5	0.4	-1.26667	-4	-3	0	16-20	0	0	0	0	0	31.9643	20	3
SJL1652607	0	1	2	9.04979	-0.8	0.4	.	.	0.5	0.1	-0.2	0.333333	.	-0.533333	-0.466667	-1.5	-1	-1	0.4	-0.6	-0.333333	1	0	6-10	0	0	0	0	0	20.4	3.33333	3
SJL1655608	1	1	2	5.8014	1.9	0.4	0.666667	2.13333	0.8	1	0.3	0.533333	-1	-0.8	1.06667	-0.4	-1	-1	0.4	1.4	0.333333	1	0	6-10	0	1	0	0	0	28.6	2.5	3
SJL1656707	0	1	0	-9.72472	0.6	0.6	-0.2	0.2	0.8	1.1	0.4	0.333333	-0.666667	0.733333	1.73333	0	-1	-1	0.4	0.133333	0.266667	-1	0	11-15	0	0	0	0	0	25	8	3
SJL1657502	1	1	0	-5.48853	1.5	1	0.666667	0.0666667	0.7	1.2	1.5	0.6	0.666667	0.6	-0.466667	0.4	1.5	1.5	0.4	1.4	0	1	1	0-5	0	1	0	0	1	24.8	0	3
SJL1657712	0	1	2	6.80753	-1	-0.9	-1.13333	-1.2	-4	-2.7	0.3	0.6	-1	.	-0.4	.	.	.	-1.7	-1.26667	0	-1.33333	0	11-15	0	0	0	0	0	21.5	8	1
SJL1658108	0	1	2	6.83992	-0.5	0.6	-0.0666667	0.0666667	0.5	0.2	-0.1	0.666667	0.666667	-2.86667	-0.4	0.6	0.5	1.5	0.4	-0.533333	1.06667	0	0	11-15	0	0	0	0	0	24.2	0.75	3
SJL1658208	1	1	2	3.18084	-0.6	0.8	-0.2	0.266667	-0.2	0.1	-0.3	0.2	0.333333	-0.133333	1.06667	1.7	0.5	0.5	0.4	-0.6	0.0666667	-0.333333	0	6-10	0	1	1	1	0	25.8	42	3
SJL1658407	0	1	2	4.40154	-3	-1.2	.	.	.	.	.	-4	.	-4	-1.13333	.	.	.	.	-1.26667	.	-3	0	11-15	0	0	0	0	0	24.3	0.5	1
SJL1659308	0	1	2	4.12146	-1.5	-1.9	-0.466667	-2.26667	-4	-3.4	-0.8	-2.66667	-2.33333	-4	-1.13333	-2	-1	-1	-3.8	-1.26667	-4	-2.33333	0	11-15	0	0	0	0	0	32.4	0	2
SJL1659413	0	1	1	-1.00166	0.2	0.2	-0.4	-0.533333	0.7	0.5	0.9	-0.0666667	-0.666667	-0.6	1.8	-1.6	-1.5	-2.5	0.4	0.733333	-0.0666667	-1.33333	1	11-15	0	0	1	0	0	36.6767	1	3
SJL1660407	0	1	2	6.55407	1	0.4	0.466667	-0.266667	-0.4	-0.2	1.1	1.13333	1.33333	0.266667	-1.13333	0.4	0.5	0.5	-1.6	0.133333	0.533333	-1.66667	1	16-20	0	0	0	0	0	28	0	2
SJL1660507	0	1	1	-1.60853	-1.5	0.8	-0.266667	-0.666667	0.8	-0.9	0.8	1.53333	1.33333	0	-0.4	-0.8	-1	0	0.4	-0.533333	1	0	0	11-15	0	0	0	0	0	31.3	3	1
SJL1660713	0	1	0	-7.01143	-1.1	-0.5	.	.	-1.5	-0.7	1.1	0.4	-0.666667	-1.4	1.06667	0.1	0	-0.5	-3.8	-1.26667	-3.53333	0	0	16-20	0	0	1	0	0	27.6	0.333333	2
SJL1661608	1	1	1	-1.45159	1	0.2	-0.133333	0.4	0.8	2	-0.1	1.26667	0	-0.866667	1.06667	1.1	1.5	1.5	0.4	-0.6	0.666667	-0.333333	0	6-10	0	1	0	0	0	29.1	1.5	3
SJL1665507	0	1	1	1.0072	0	0.6	0.266667	-0.133333	-0.5	1.4	-0.3	1.26667	-0.333333	-0.533333	1.06667	-0.4	-0.5	-0.5	0.4	0.866667	0.933333	0	0	16-20	0	0	0	0	0	29.5	0.5	3
SJL1665708	1	1	0	-2.28094	-0.1	0.8	-0.2	0.6	0.8	0	0.7	1.33333	1	0.866667	0.266667	-0.5	-0.5	1	0.4	1.4	0.533333	0.666667	0	6-10	0	1	0	0	0	30	0	3
SJL1666507	0	1	2	8.22449	0	0.8	-0.533333	-0.266667	0.8	-0.2	0.5	0.733333	0.666667	0.0666667	0.333333	0.6	-0.5	0.5	0.4	-0.533333	0.6	0	0	11-15	0	0	0	0	0	37.9	42	1
SJL1666617	0	1	0	-2.75571	-1.3	0.6	-0.2	-0.666667	0.5	1.2	-2.5	1.2	1	0.333333	0.266667	-0.8	-1	-1	-1.3	-0.6	0.2	0.333333	1	0-5	0	0	0	0	0	29.5	0	1
SJL1667316	1	1	1	-1.42137	-0.2	0.4	0.2	0.8	0.9	0.4	1.3	-0.333333	0	-1.33333	1.8	0	-0.5	0	0.5	1.46667	-0.0666667	0.333333	0	0-5	0	0	0	0	1	21.1	0.833333	3
SJL1671907	0	1	2	1.69524	-0.1	1.8	.	.	0.3	-0.4	-0.8	1.4	.	0.466667	-1.26667	-1.5	-3	-2	-1.6	0.0666667	1.2	0.666667	1	11-15	0	0	0	0	0	24.3	0.833333	3
SJL1673107	0	1	0	-3.88358	-0.7	0.3	-0.333333	-0.4	0.1	-0.5	-0.2	1.26667	0.333333	-0.533333	-0.4	0.5	-0.5	0	-3.8	-1.26667	1.6	0.333333	0	16-20	0	0	0	0	0	24.3	0	2
SJL1673508	1	1	1	-0.0790628	-1.1	1	-0.4	-2	-0.8	-0.4	-1	1	-0.666667	-0.0666667	0.266667	-0.2	0	-1	0.4	0.0666667	0.6	-0.666667	1	0-5	2400	1	0	0	0	21.7	0.333333	1
SJL1673610	0	1	1	-0.495806	-0.4	0.6	-0.133333	0.4	0.6	0.5	0.3	1.26667	1	0	0.266667	1.2	0	0	-0.1	0.6	0.333333	-1	0	0-5	0	0	0	0	0	22.7	1.5	3
SJL1674710	0	1	0	-2.05293	-0.8	-0.2	-0.6	-1.4	0.3	0.1	1.3	0.333333	0.666667	0	1	-0.1	1	1	0.3	0	0.2	-2	1	0-5	0	0	0	0	0	34	0	3
SJL1675507	0	1	2	2.40102	0.1	0.2	0.2	0	0.8	-0.3	0.5	0.733333	0.666667	-1.13333	-1.26667	0.8	0.5	0.5	0.4	-0.6	0.4	-0.666667	0	11-15	0	0	0	0	0	31.1	6.75	3
SJL1675907	0	1	2	5.65931	-0.2	0.4	0.4	0.133333	0.1	0.7	1.1	-0.4	1	0.4	-1.26667	0.7	-0.5	0.5	0.4	1.4	-0.133333	-0.666667	0	6-10	0	0	0	0	0	29.4113	4.5	2
SJL1676208	1	1	1	1.00101	-0.6	1.1	-0.666667	-0.866667	0.8	-0.5	1.4	1.53333	0.333333	0.933333	-1.13333	-0.3	-0.5	0	0.4	0.133333	-3.66667	1.66667	0	16-20	0	1	1	1	0	27.2	5	2
SJL1677407	0	1	2	9.74661	0.6	0.8	0.2	0.733333	0.8	0	1.3	0.8	0.333333	0.333333	1.06667	2.4	1.5	1	0.4	2.06667	0.8	2.33333	0	0-5	0	0	0	0	0	27	2.91667	1
SJL1677508	1	1	1	0.500524	-0.6	0.4	-0.266667	0.2	0.7	-0.2	1.8	0	-0.666667	0.4	0.266667	-0.3	-0.5	-1	0.4	-0.6	0.2	-1.33333	1	6-10	2400	1	0	0	0	25.2	29	2
SJL1677916	0	1	1	-1.86605	-0.8	0.4	-0.133333	-0.466667	0	0	1	0.2	1.33333	0.266667	0.266667	-0.2	0	-1	0.3	0.8	0.466667	-1	1	0-5	0	0	0	0	0	20.5	0	3
SJL1678312	0	1	0	-5.45061	-1.4	0	-0.6	-0.4	0.8	0.2	0.3	0.333333	0.666667	-0.266667	0.266667	-0.4	-0.5	-0.5	0.4	-1.26667	-1.06667	-1	0	11-15	0	0	0	0	0	38.6	1	3
SJL1678417	0	1	1	1.43996	0.2	0.2	0.733333	0.466667	-2.3	-1.5	-1	-3.8	-1	-0.333333	0.266667	-1.7	-1	-1	-1.6	-1.26667	0.4	-0.333333	1	11-15	0	0	0	0	0	32	0	1
SJL1678607	0	1	2	9.66998	0	0.6	-0.866667	-0.333333	0.8	1.7	0.6	-0.0666667	1.33333	0.533333	1.06667	0.8	1.5	1	0.4	-1.26667	0.933333	-1	0	11-15	0	0	0	0	0	29.5	1.5	1
SJL1679207	0	1	2	2.28279	0.8	0.3	0.0666667	-0.133333	0.7	0.1	-0.1	1.46667	0	0.466667	0.333333	0.7	-0.5	0	0.4	0.866667	1.33333	0.333333	1	16-20	0	0	0	0	0	23.3	5.33333	3
SJL1679408	1	1	1	0.804811	0	0.2	0.2	-0.333333	0.9	0.4	0.9	0.6	-0.333333	-1.13333	1	1.1	0.5	1.5	0.5	1.46667	0.6	-0.333333	0	0-5	0	1	1	1	0	24.1	7.91667	2
SJL1680107	0	1	1	0.115888	0.7	0.9	-0.0666667	-0.266667	0.8	1.4	0.1	-0.6	1	0	0.333333	0.9	0.5	0	0.4	-1.26667	0.4	-0.333333	0	11-15	0	0	0	0	0	33.5	1	3
SJL1680210	0	1	1	-0.931211	0.6	-0.6	0	-0.266667	0.8	-0.3	0.7	0.133333	-0.333333	-1.13333	0.266667	0	0	0.5	0.4	-0.6	0.2	-1	0	0-5	0	0	0	0	0	34.1	1.75	1
SJL1680608	1	1	0	-7.47985	-0.2	0.6	-0.466667	0.133333	0.7	1	-0.1	1.26667	0	-0.266667	-0.466667	0	0	0	0.4	-0.6	0.933333	-0.333333	1	6-10	0	1	0	0	0	38.8	4.5	3
SJL1681707	0	1	2	6.40423	-3	-0.5	-1	-1	-0.8	-0.5	-0.6	0.2	0.333333	-1.13333	-1.86667	-3	-2	-3	-3.5	-1.26667	-0.2	0.666667	1	16-20	0	0	0	0	0	31.2	0	2
SJL1682407	0	1	2	3.43863	0.9	0.9	0.0666667	0.6	-0.8	1	-0.7	0.533333	-0.666667	-1.8	-0.4	-0.7	-0.5	-0.5	0.4	-1.26667	-0.533333	-0.666667	1	16-20	0	0	0	0	0	42.5	0	3
SJL1682909	0	1	0	-10.2881	0.6	0.4	0.4	-1	-0.2	-2.2	1	1	-0.666667	-0.866667	1.06667	-1.1	-0.5	-0.5	0.4	0.0666667	-0.2	-0.333333	0	0-5	0	0	0	0	0	35.6	.	.
SJL1683412	0	1	0	-7.7355	-0.4	0.2	0.4	0.466667	-0.5	0.1	0.4	-1.73333	0.333333	0	-2	0.7	-0.5	0	0.4	-1.26667	-0.0666667	-2.33333	0	6-10	0	0	0	0	0	25.4	4.66667	3
SJL1683607	1	1	2	5.53868	-3	-0.1	-0.8	-0.533333	-0.5	-0.1	-0.3	0.0666667	1	-0.533333	1.06667	-0.5	-0.5	0	0.4	0.666667	0.6	-0.333333	0	6-10	0	0	0	0	1	23.7	2	2
SJL1684208	0	1	0	-4.26597	0.1	0.9	-0.133333	-0.466667	0.8	0.9	1.4	0.333333	0.333333	-0.133333	0.333333	1.2	1.5	1.5	0.4	-0.533333	0.933333	1	0	6-10	0	0	0	0	0	26.7	9	3
SJL1685310	0	1	1	-1.92668	1.8	0.4	0.466667	0.8	0.9	1	0.4	1	1	-0.6	1.73333	1.2	1	1	0.5	0.6	0.8	0.666667	0	0-5	0	0	0	0	0	21.3	10	3
SJL1685610	0	1	2	28.018	-1.9	-0.4	-0.6	-0.8	0.5	0.3	-0.6	-1.73333	-0.333333	-1.33333	-1.26667	0.2	-0.5	0	-1.7	-1.93333	-1.93333	-2	0	0-5	0	0	0	0	0	31.9	1.5	1
SJL1685707	0	1	2	5.54632	-1.8	-0.2	.	.	-2	-1.4	0.9	-0.4	.	-1.86667	-1.26667	-1.8	-1	-1	0.4	-0.6	-1.2	-1.66667	1	6-10	0	0	0	0	0	19.6	2	1
SJL1686007	0	1	0	-2.15567	-1.1	0.6	-0.266667	0.0666667	0.3	0.4	1.6	0.4	0	0.466667	-0.4	-0.1	-1	0	0.4	-1.26667	0.933333	-1.33333	1	11-15	0	0	0	0	0	26.4	1	2
SJL1686503	1	1	2	2.61967	-1.1	-1.6	.	.	-4	-3	-0.6	-1.6	-2.66667	-4	-0.4	0.9	0.5	1	-4	-1.93333	-4	-2.33333	0	11-15	2400	0	0	0	0	37.1	9	3
SJL1686617	0	1	2	3.68754	0.1	0.6	0	1.06667	0.7	0.4	0.9	1.2	2	0.266667	1.06667	0.6	0.5	1	0.4	0.733333	0.533333	0.666667	1	0-5	0	0	0	0	0	32.6	0.666667	3
SJL1686808	1	1	2	2.00877	-0.9	-0.1	0.266667	-0.133333	0.8	-0.1	0.4	-0.4	-0.666667	-1.06667	0.333333	0.9	0.5	0.5	0.4	-1.26667	-1.86667	-0.333333	0	6-10	0	0	0	0	1	43.1	0	2
SJL1686907	0	1	2	7.21826	-0.2	0.8	0.133333	0.733333	0.7	-2.3	0.3	1.6	-0.666667	-0.533333	-1.13333	0.8	0.5	0	0.4	0.133333	0.733333	-2.33333	1	16-20	0	0	0	0	0	30.9	0	3
SJL1688709	0	1	0	-3.49994	-1.9	.	.	.	.	.	.	-4	.	-4	-1.93333	-4	-4	-4	.	-0.6	-3.13333	-2.33333	1	0-5	0	0	0	0	0	40.2	0	3
SJL1689709	0	1	1	-1.10257	-0.8	0.4	-0.0666667	-0.6	0.3	0.7	1.3	1.06667	1.33333	0.266667	0.266667	0.5	0.5	1	0.4	0.0666667	1.26667	-0.333333	1	0-5	0	0	0	0	0	25.3	5	2
SJL1690307	0	1	2	7.1607	0.3	-0.1	0.2	0	0.8	-0.5	1.1	1.13333	0.666667	-0.0666667	-0.466667	-0.5	-0.5	0.5	0.4	-1.26667	0.266667	0.666667	0	0-5	0	0	0	0	0	18	0	2
SJL1690512	0	1	1	-1.78913	0	1.1	-0.266667	0.266667	1	1.5	1	-0.2	0.333333	-2.33333	-1.6	-1.6	-1	-0.5	0.8	-0.333333	0.866667	-0.666667	0	16-20	0	0	0	0	0	30	0	3
SJL1690702	1	1	1	-1.24178	0.3	0.6	-0.133333	0	0.7	0.1	1.1	-0.933333	1	0.4	-0.4	1.8	1	1.5	0.4	0.866667	-0.133333	-1.33333	1	6-10	0	1	0	0	0	24.6	5	2
SJL1691010	0	1	2	1.84581	0.9	0	0.4	-1.06667	0.5	0.6	-1.6	0	1	-0.333333	0.266667	0	0.5	-1	0.3	-1.26667	0	1.33333	1	0-5	0	0	0	0	0	17.4	13.25	3
SJL1691712	0	1	0	-2.76775	-1	0.4	-0.933333	0.0666667	-0.5	-1	1.1	0.6	-1.66667	-1.26667	-0.4	0	1	1	0.4	0.133333	-1.33333	-1.66667	0	16-20	0	0	0	0	0	24.8749	42	2
SJL1691910	0	1	0	-3.43839	0.3	0.6	0.4	0.333333	0	-0.4	-0.1	1.26667	0.333333	-0.466667	0.266667	0.5	0	-1	0.4	-0.6	0.866667	0	1	0-5	0	0	0	0	0	21	1.5	3
SJL1692702	1	1	1	0.360017	1.7	0.8	0.733333	0.0666667	0	0.4	0.9	1.46667	0.666667	-0.0666667	1.73333	-0.3	1.5	1	-1.6	2.26667	1.2	0.666667	1	11-15	0	1	0	0	0	32.5	2.75	3
SJL1692902	1	1	2	2.73926	-0.9	0.8	-0.133333	-0.133333	0.8	2.5	1.3	1.86667	1.33333	0	1.06667	1.2	1.5	1.5	0.4	-1.26667	0.733333	-0.333333	0	11-15	0	1	0	0	0	32	29.1667	3
SJL1694007	0	1	1	-0.700743	-0.7	0.4	-0.466667	0.133333	0.7	-0.1	-0.3	1.2	1.33333	0.2	1.8	0.1	-1	-1.5	0.4	-0.6	0.2	-0.333333	1	0-5	0	0	0	0	0	34.3	0.666667	3
SJL1696807	0	1	2	4.2786	-0.2	0.9	-0.8	-0.2	0.5	-0.2	-0.1	0.733333	0.666667	0.266667	-0.933333	1	0.5	1	0.4	0.266667	-1.06667	0.333333	1	16-20	0	0	0	0	0	23.7	0	3
SJL1697112	0	1	2	7.29135	0.6	0.4	0.2	0.733333	0.5	-0.3	-0.2	1.66667	0	0.0666667	-0.466667	1.6	1.5	1	-1.7	1.4	0.933333	-0.333333	0	6-10	0	0	0	0	0	41.7	0	3
SJL1697609	0	1	1	-0.126165	-1.9	-2.5	-0.8	-0.8	-4	-3.2	-0.7	-2.06667	-1.66667	-2	0.266667	0.1	-0.5	-1.5	-1.7	-0.6	-2.93333	-0.666667	0	0-5	0	0	0	0	0	27.6	3.5	3
SJL1697802	1	1	1	-0.849011	0.1	1.2	-0.266667	1.06667	-0.9	-4	0.3	0.2	-1	-1.86667	1.06667	-0.5	-0.5	0	-1.7	0.0666667	-0.133333	-1.33333	0	6-10	0	1	0	0	0	28.4	0	2
SJL1697907	0	1	1	1.20572	0.7	0.8	0.266667	0	0.3	-0.5	-0.4	0.933333	0	0.133333	1.06667	0.5	-0.5	0.5	0.4	-0.533333	1.73333	0	1	11-15	0	0	0	0	0	25.3	0	2
SJL1698410	0	1	1	-0.28597	1.7	1.6	0.666667	0.0666667	-1.6	-1	0.3	1.26667	1.33333	-0.466667	1.8	2.3	1.5	1	0.4	2.06667	1.46667	2.66667	1	0-5	0	0	0	0	0	24.1	10.3333	1
SJL1698607	0	1	2	4.59482	-0.3	0	-0.466667	-0.333333	-0.8	-1.4	-0.6	-1.4	-1	0.266667	-1.13333	-0.3	1.5	1	-1.6	-0.533333	-4	-1	1	16-20	0	0	0	0	0	19.4	0	1
SJL1698709	0	1	0	-9.53119	0	1.2	0	0.466667	0.8	-0.2	0.1	1	-0.333333	0.933333	1.06667	0	0	-1	-1.7	-0.6	0.866667	1	0	0-5	0	0	0	0	0	31.8	6.66667	2
SJL1698816	0	1	2	1.58447	-1.8	0	-0.6	-1	0.7	-0.5	0.5	1.2	-0.333333	1	-1.26667	0.2	0	0.5	0.4	-0.6	0.0666667	-0.666667	1	0-5	0	0	0	0	0	23.7	0	1
SJL1699008	0	1	2	7.30882	-1.6	-0.5	-1	-1.8	-0.8	-1.3	1	-4	-2	-4	-1.6	-1.3	0.5	0.5	-2.4	-1.66667	-4	-1.66667	0	16-20	0	0	0	0	0	17.6	4.66667	1
SJL1700108	1	1	0	-2.87832	0.1	-0.4	-0.333333	-0.866667	0	0.1	1.1	0.666667	1	-0.4	-1.26667	-1.2	-0.5	-1	0.4	0.0666667	0.8	-0.333333	1	11-15	2400	1	0	0	0	33.1	3.75	1
SJL1700417	0	1	0	-3.0681	-0.6	0.4	-0.266667	0.866667	0.3	0.1	1.8	0.666667	0	-0.933333	1.06667	1.2	-0.5	-0.5	0.4	-0.533333	1.66667	-0.333333	1	16-20	0	0	0	0	0	21.9	33	1
SJL1700908	1	1	1	0.468409	-0.8	0.8	-0.133333	0.266667	0.8	0.4	-0.6	1.53333	0.666667	0.466667	1.06667	-0.3	0	0	0.4	0.0666667	1.4	0.666667	0	6-10	0	1	0	0	0	29.7	24	1
SJL1703209	0	1	0	-3.1038	-1.9	0.6	-0.733333	-2.2	-4	-2.1	-1.6	0.533333	-0.666667	0.8	-0.466667	-1.6	-3	-3	-2.1	-0.6	-0.4	0.333333	1	0-5	0	0	0	0	0	24.4	42	.
SJL1703608	1	1	1	1.53472	-0.5	0.2	0.2	0.0666667	0.9	0.3	1.5	0.533333	0	-1.6	1	0.6	0.5	1	0.5	0.0666667	-0.4	-1	0	0-5	0	1	1	1	0	43.7	2	1
SJL1703907	0	1	2	3.82646	0.4	-0.5	-0.133333	0.2	0.5	0.6	0.8	1.13333	1	0.2	1.06667	1.2	1	0.5	-1.7	-0.533333	0.666667	-0.666667	0	16-20	0	0	0	0	0	36.5	0	3
SJL1704007	0	1	2	14.0016	-0.8	0.4	0.2	0.2	0.8	0.2	1	0.533333	-0.666667	0.266667	1.06667	0.5	0.5	0	0.4	0.733333	0.266667	1.33333	0	6-10	0	0	0	0	0	27.9	3	2
SJL1704408	1	1	0	-2.35327	0.1	0.6	-0.133333	0.133333	0.8	-0.1	-0.9	-0.4	-0.666667	-1.13333	1.06667	-0.2	0.5	0	0.4	0.733333	-0.666667	-0.333333	0	11-15	0	1	1	0	0	27.8	0	3
SJL1709713	0	1	1	1.1904	-1.6	1	-1.33333	-0.866667	0.8	-0.4	0.8	-0.666667	-1	0.133333	1.06667	0	0.5	1	0.4	-0.6	-0.0666667	-1.66667	0	0-5	0	0	1	0	0	30.03	10	3
SJL1714610	0	1	0	-2.5087	-0.4	0.6	-0.466667	-0.333333	0.5	-0.3	-0.5	1.26667	2	0.866667	-1.2	-0.1	-1	1.5	0.3	-0.6	1.4	0.333333	1	0-5	0	0	0	0	0	35.5	0	3
SJL1715108	1	1	1	-0.737638	-0.5	0.8	0.4	0.333333	-2	-2.4	-1.6	0.333333	-1	0.0666667	1.8	-0.6	-1	-1	-4	1.4	0.6	0	1	11-15	0	1	0	0	0	26.9	6	1
SJL1715716	0	1	2	2.81433	-2.2	-2	-2.06667	-3.4	-1.9	0	-2.3	-1.06667	-2	-1.93333	-2	-1.1	-0.5	-0.5	-1.7	-1.26667	-4	-2	0	6-10	0	0	0	0	0	32.2	0	1
SJL1717016	0	1	2	6.29363	0.2	1	-0.533333	-0.133333	0.6	0.6	1.5	1	1.33333	0.4	0.266667	0.1	-0.5	-0.5	0.5	0	0.733333	-0.333333	0	0-5	0	0	0	0	0	21.2	18	3
SJL1717301	1	1	0	-8.21553	0.7	-0.6	-0.133333	0	-2.4	0.8	-2.4	0.133333	0.333333	-0.2	1	1.4	-0.5	0	0.3	-0.666667	0.666667	0	1	0-5	3600	1	0	0	0	30.9	7.75	3
SJL1717616	0	1	2	1.7559	0.5	-0.9	-0.2	-1.46667	0.5	-0.1	0.4	0.666667	1.66667	0.2	-1.2	2	1.5	1	0.3	0.0666667	-0.333333	0.333333	1	0-5	0	0	0	0	0	24	0.5	3
SJL1717708	1	1	0	-2.71542	1.7	0.8	0.2	1.8	0.9	0.8	0.9	1.2	2	0.2	1.8	0.7	0.5	1	0.5	2.2	1.2	0	0	6-10	0	1	1	1	0	22.1	5.5	3
SJL1718113	0	1	0	-9.2158	-0.8	-0.1	-0.4	0.0666667	-1	-0.3	0.4	-1.8	-1	-2.13333	-0.933333	-1.2	-1	-1.5	-3.1	-0.333333	-4	-1.66667	1	11-15	0	0	0	0	0	22.9801	0	3
SJL1718313	0	1	0	-6.02462	0.4	1.4	0.0666667	1.46667	0.1	1.2	0	0.333333	0.666667	-0.333333	0.266667	-1	-1.5	-1	0.4	-0.6	0.6	-0.333333	0	11-15	0	0	1	0	0	24.6276	8.5	2
SJL1718912	0	1	0	-5.11693	0	0.6	0.466667	-0.133333	0.7	-1.4	0.9	0.466667	0.333333	0.6	1.06667	0.1	0.5	0	0.4	0.866667	0.933333	2.33333	1	16-20	0	0	0	0	0	21.3	4.5	3
SJL1719407	0	1	2	4.99834	-0.6	0	-0.466667	-0.8	0.8	0.9	1.2	0	0	0.266667	-1.26667	-0.5	-0.5	-0.5	0.4	0.0666667	0.4	-0.666667	0	11-15	0	0	0	0	0	30.9	10.5	2
SJL1720402	1	1	2	7.36908	-1.9	0.2	-1.2	-1.33333	-3.9	-2.6	0.1	-2.66667	-1.66667	-2.26667	-1.26667	-2.2	-2	-2.5	-4	-1.93333	-2.13333	-2	0	11-15	2400	1	1	0	0	27.7	2	1
SJL1721009	0	1	1	-0.277615	-1.1	0.2	0.0666667	-0.466667	0.9	0	0.7	0.133333	-0.666667	-0.666667	0.266667	0.4	0.5	0.5	0.5	0.8	-0.4	0.666667	0	0-5	0	0	0	0	0	27.6	30	1
SJL1721607	0	1	2	9.89786	-1.9	-0.2	.	.	0.5	-0.2	0.3	-1.86667	.	-1.2	-0.466667	-1.4	-1.5	-1.5	0.4	0.733333	0.133333	-1	0	16-20	0	0	0	0	0	30.5	42	2
SJL1722617	0	1	1	1.12337	-0.5	-0.1	.	.	-0.4	0	0.5	-0.4	0	0.866667	0.266667	-1.9	-3.5	-4	0.4	-0.6	-0.733333	0.666667	1	11-15	0	0	0	0	0	26.2	8	1
SJL1723510	0	1	1	-1.70089	0	1	-0.0666667	0.133333	0.9	-0.1	0	0.466667	0.666667	-1.66667	1.73333	-0.7	-0.5	0	0.5	1.2	0.8	-0.666667	0	0-5	0	0	0	0	0	26.5	10	3
SJL1723908	1	1	0	-3.19517	-0.3	0.2	0.4	0.0666667	0.8	1.8	1.1	0.8	0.333333	0.333333	0.266667	-0.3	-0.5	0	0.4	0.0666667	0.133333	-1.33333	0	11-15	0	1	1	0	0	30.3	42	3
SJL1724107	0	1	2	10.2526	0.2	0.4	-0.133333	0.666667	0.8	0.6	0.3	0.4	0	-0.333333	1.8	0	0	0	0.4	0.0666667	0.333333	-0.333333	0	6-10	0	0	0	0	0	26.1	8	3
SJL1724309	0	1	0	-3.45996	-0.8	-0.5	-0.533333	-0.866667	0.5	-1.7	-0.2	-1.2	0	-0.2	-0.466667	-1	0	-1.5	0.3	-0.6	-0.466667	-1	1	0-5	0	0	0	0	0	25.4	11.25	2
SJL1725608	1	1	2	2.17412	1	0.2	-0.2	-1	0	-1	1.2	0.4	0	0.133333	-1.26667	1.1	1.5	1.5	-3.5	-0.6	-2.06667	1.33333	1	6-10	5640	0	0	0	1	27	6	2
SJL1725908	1	1	0	-2.00924	0.9	-0.3	0.733333	-0.266667	0.7	-0.2	0.3	0.0666667	1.33333	-2.66667	1.06667	0.5	0.5	0.5	0.4	-0.533333	1	-1.33333	1	16-20	0	1	0	0	0	21.8	5.25	2
SJL1726207	0	1	2	4.06998	0.3	0.8	0.266667	-0.0666667	-0.8	-0.5	0.9	1.13333	-0.666667	0.333333	-1.13333	1.2	2	1.5	-1.6	-0.533333	1	0.333333	1	11-15	0	0	0	0	0	18.9	15	3
SJL1726507	0	1	1	-0.360389	1	1.3	1	-0.466667	0.7	0.8	1.5	0.333333	1.66667	0.866667	1.06667	1	1	0.5	0.4	0.266667	1.2	-1.66667	1	0-5	0	0	0	0	0	38.4	3	2
SJL1727210	0	1	1	1.2372	-1.1	0.4	-0.533333	-0.866667	0.3	0.4	0.5	1	0.666667	0.533333	0.266667	1	0	0.5	0.3	-0.6	0.8	-1	1	0-5	0	0	0	0	0	38.1	1.5	3
SJL1728108	1	1	2	4.68589	-1.1	-2	.	.	-0.4	-1.9	1.1	0.533333	-1	-1.33333	-1.26667	-3.1	-4	-4	-1.6	-1.93333	-0.866667	-0.333333	1	11-15	0	1	1	1	0	17.9	1.33333	1
SJL1728807	0	1	1	1.22914	-1.1	-0.1	-0.2	0.2	.	.	.	1.46667	2	-3.06667	1.06667	0.5	-0.5	0	.	0.133333	1.26667	-0.333333	1	16-20	0	0	0	0	0	29.3	0	3
SJL1730608	1	1	0	-4.43189	0.6	0.4	0.2	-0.266667	-0.4	-1	1.4	1.53333	0.666667	0.4	-1.26667	0.6	1.5	1.5	-3.5	0.0666667	0.266667	0.333333	1	6-10	2400	1	0	0	0	29.9	9	1
SJL1730808	1	1	2	8.9388	-0.6	0.6	-0.133333	-0.333333	0.1	0.1	-0.1	1.2	-1	-0.533333	-1.26667	-0.3	-0.5	-0.5	0.4	-1.26667	0.4	-1	0	11-15	0	1	0	0	0	39.4	0	2
SJL1731307	0	1	2	13.1822	0.2	0.2	-0.333333	0.466667	0.8	-0.4	0.4	0.4	-0.333333	-0.866667	-1.13333	-0.2	0	0	0.4	-0.533333	-0.8	1	0	11-15	0	0	0	0	0	41.1	7.33333	3
SJL1731407	0	1	2	2.1511	-0.2	0	.	.	-0.4	-1	1.1	0.4	.	0.4	1.06667	-0.4	0	0	0.4	0.0666667	0.6	0	1	16-20	0	0	0	0	0	23.7	42	1
SJL1732913	0	1	0	-3.78722	-1.6	-0.6	-0.466667	-0.8	0.5	-0.1	1.1	0.333333	-1	-1.93333	-1.26667	0.4	0.5	0	0.4	0.0666667	0.466667	-2	0	6-10	0	0	1	0	0	19.685	0	1
SJL1733407	0	1	2	2.25756	-0.4	1.2	-0.333333	-1.06667	0.4	-2.2	0.1	0.866667	-0.666667	0	-1.6	1.4	0	0.5	0.8	-1.66667	-1.53333	-1	0	16-20	0	0	0	0	0	32.5	2.33333	1
SJL1733808	1	1	1	-0.99443	1.5	0.8	0.4	0.466667	0.9	0.7	0.6	1	0	-0.8	1	0	0	1	0.5	-1.26667	-0.133333	-0.333333	0	0-5	0	1	0	0	0	26.2	2.33333	3
SJL1734108	0	1	0	-9.50388	0.1	0.9	0.466667	-0.533333	0.7	1.2	1.1	1.53333	1	-0.0666667	0.333333	1.1	1.5	1.5	0.4	-0.533333	1.46667	0	1	11-15	0	0	0	0	0	24.6	3	3
SJL1734207	1	1	2	3.87782	-1.5	0	-1.13333	-0.466667	-1.2	-0.6	0.7	-1.06667	-1.66667	-1.13333	-1.86667	-1.6	-1.5	-1.5	0.4	-1.26667	-4	-1.66667	0	16-20	0	0	0	0	1	32.7	0	2
SJL1734608	1	1	1	0.0744229	1.5	1	0.2	-0.533333	-0.2	-1.1	-0.7	-0.666667	-0.666667	-1.46667	-0.466667	-0.2	-1	-1	-3.8	-1.26667	-1.66667	-2.33333	0	0-5	5410	1	0	0	0	35.7	4	2
SJL1735108	1	1	0	-3.68028	0.1	-0.8	-0.333333	-0.666667	0.9	-0.1	1.1	0.0666667	-1.33333	-2.2	1	0.3	-1.5	-1.5	0.5	0	-0.4	-0.333333	0	0-5	2400	1	0	0	0	25.1	3	3
SJL1735509	0	1	0	-2.74273	0.8	0.4	0.4	-0.6	0.3	-0.4	0.5	0.866667	0	0.733333	1.06667	1.1	0.5	1	0.4	-0.6	0.733333	0	1	6-10	0	0	0	0	0	23.7	0	1
SJL1736010	0	1	0	-8.53833	1.8	0.6	0.666667	0.6	-1.4	-0.3	-1	0	0.333333	-0.133333	1.8	0.5	0.5	0.5	0.3	0.8	-0.266667	1	1	0-5	0	0	0	0	0	20.9	9	3
SJL1736208	1	1	1	-1.44915	0.6	0.4	-0.0666667	-0.133333	0.5	-0.4	0.3	0.333333	-1	-0.4	1.06667	-0.4	-1	-1.5	0.4	-0.533333	0.266667	-0.333333	0	0-5	0	1	0	0	0	27.9	0	3
SJL1738807	0	1	0	-2.4859	-0.1	0.8	.	.	-0.8	-3.7	-1.6	0	.	0.466667	-1.13333	0.6	1	0.5	-4	-0.533333	0.333333	0.666667	1	16-20	0	0	0	0	0	20.5	0	1
SJL1739316	0	1	1	0.446986	-1.3	-0.8	-1.33333	-1	0.5	0.2	0.6	1	-0.333333	0.333333	0.333333	-0.7	-1.5	-1	0.4	0.133333	-0.133333	-0.333333	0	6-10	0	0	0	0	0	26.7	8.66667	2
SJL1739707	0	1	2	8.0055	-0.2	-0.3	0.2	0.133333	-4	0	-0.1	-0.733333	-1	0.2	1.06667	-1.2	-2	-1	0.4	0.0666667	-0.266667	0.666667	0	6-10	0	0	0	0	0	32.7	10	1
SJL1739907	0	1	2	5.28492	-1	0.6	-1.13333	-0.266667	0.8	1.3	0.7	0.733333	-1	-0.6	0.333333	0.5	1.5	0.5	0.4	-0.533333	1.2	0	0	16-20	0	0	0	0	0	24.8	0	3
SJL1740509	0	1	0	-3.4572	-1.4	0.6	-0.133333	0	-0.4	0.5	-0.1	1.46667	1	0.333333	-1.26667	0.3	-0.5	0.5	0.4	0.733333	1.73333	0	1	0-5	0	0	0	0	0	28.3	0	2
SJL1741409	0	1	2	3.39454	-0.9	0.2	-0.266667	-0.733333	-1.2	-2.2	-0.1	-1.6	-0.333333	-0.6	-0.466667	0.6	0	0	-1.7	0.0666667	-0.466667	-0.333333	0	0-5	0	0	0	0	0	21.9	3.33333	3
SJL1741608	1	1	1	-0.430377	-1.9	-2.1	-1.33333	-2.53333	-0.9	-1.4	-0.2	-3.2	-2	-4	-1.26667	-2	-1	-1	-3.8	-1.26667	-4	-1.66667	0	0-5	6900	1	0	0	1	25.7	0	3
SJL1742107	0	1	1	1.50022	-0.4	0.4	-0.133333	-0.266667	-0.8	-1.1	-2	-0.733333	-1.33333	-1.33333	-1.13333	0.5	0	0	-3.5	-0.533333	0.466667	-0.333333	1	11-15	0	0	0	0	0	26.7	1	3
SJL1742207	0	1	2	5.19136	-0.2	0	-0.0666667	-0.866667	-2.7	-1.1	0.7	1.33333	-1	-1.86667	-1.13333	-1.5	-1.5	-1.5	-3.5	-1.26667	-4	-0.666667	1	16-20	0	0	0	0	0	50.5	0.5	3
SJL1742609	0	1	1	0.410088	0.9	1.1	0.733333	0.8	0.7	0.7	1.5	1.13333	2	0.733333	-1.13333	1.7	1	0.5	0.4	0.133333	1.06667	1	1	6-10	0	0	0	0	0	18.7	1.5	3
SJL1743307	0	1	1	1.49688	0.4	0.3	0.466667	0.333333	0.7	-1	-2	1.33333	-0.333333	1.2	1.06667	0.8	0.5	1.5	0.4	-0.533333	1.6	0.666667	1	16-20	0	0	0	0	0	30.8	2	3
SJL1743608	0	1	0	-4.84856	-0.5	0.7	-0.466667	-0.133333	0.2	0.7	-2.3	0.733333	0.333333	0.333333	-0.266667	0.7	0.5	0	0.4	-0.333333	0.866667	0.666667	1	16-20	0	0	0	0	0	34.1	2.5	3
SJL1743810	0	1	1	-1.75064	1.4	0.8	0.733333	0.266667	0.7	-1	1.3	0.733333	-0.333333	0.933333	0.266667	2.1	0.5	1.5	0.4	1.4	0.6	0.666667	1	0-5	0	0	0	0	0	17.9	1	1
SJL1744207	0	1	2	3.43863	0.2	1.1	0.0666667	1.6	0.7	0.4	0.7	1.46667	1.66667	0.8	0.333333	0.7	1	1	0.4	-0.533333	1.13333	0.333333	1	11-15	0	0	0	0	0	31.2	0.666667	3
SJL1744416	0	1	0	-3.30487	-1.8	-0.4	-0.533333	-1.4	-1.2	0.3	-0.7	-0.466667	0	-0.866667	-0.533333	0.3	1	0	0.3	-1.26667	0.333333	0.666667	1	0-5	0	0	0	0	0	16.2	0	3
SJL1744607	0	1	1	-1.04137	1.3	1.1	1.06667	0.333333	-0.9	-1.9	0.5	1.33333	1	-0.333333	1.73333	-0.2	0.5	0	0.4	0.133333	0.666667	0.666667	0	11-15	0	0	0	0	0	40.7	21	3
SJL1744809	0	1	0	-2.17708	-0.5	0	-0.2	0.4	-0.5	-1.4	-0.3	-1.73333	-1.33333	-0.866667	-0.466667	-0.6	-0.5	-0.5	-1.7	-0.6	-1.53333	-0.666667	0	0-5	0	0	0	0	0	33.3	2	2
SJL1745307	0	1	2	3.50529	-1	0.4	-0.466667	0.333333	0.8	1.4	-0.1	0.333333	0	-1.46667	0.266667	-0.9	-1	-0.5	0.4	0.733333	-0.466667	0	0	11-15	0	0	0	0	0	17.8	24	3
SJL1745907	0	1	1	0.689187	1.4	0.8	.	.	.	.	.	-0.4	.	-2.2	-0.466667	0.3	0.5	0	.	0.0666667	-0.8	1.33333	0	11-15	0	0	0	0	0	20.6	30	2
SJL1746201	1	1	0	-3.55726	-2.9	-2.6	-1.53333	-1.4	-4	-2.1	-1.1	-2.66667	-2	-2.33333	-2.8	-2.1	-1.5	-1.5	-4	-1.26667	-4	-2	0	11-15	2400	1	0	0	0	41	0	2
SJL1747113	0	1	0	-3.37199	0.8	0.9	0.733333	1.93333	0.7	1.1	1.6	1.46667	1.66667	0.4	1.06667	0.5	-0.5	0	0.4	-0.533333	1.8	1	1	16-20	0	0	1	0	0	26.4641	1	3
SJL1747801	1	1	1	-0.542102	-2.7	-0.6	-0.933333	-3.13333	-0.5	-3.9	0.8	-2	-2	-4	-0.466667	-1.4	-1.5	-1	0.4	-0.6	-1.6	-2	0	0-5	2400	1	0	0	0	28.1	0	1
SJL1747908	1	1	0	-3.39304	1.3	0.8	0.2	0.933333	0.5	0.8	1.2	1.2	0.333333	-0.0666667	1.8	0.8	1.5	1.5	0.4	2.06667	0.666667	1	0	16-20	0	1	0	0	0	28.6	0	3
SJL1748010	0	1	0	-7.23782	1	0.8	0.266667	1.06667	0.5	0.3	0.6	-0.133333	1.33333	0	0.266667	0.5	0.5	0.5	0.3	0	-0.133333	1.33333	1	0-5	0	0	0	0	0	23.3	8	3
SJL1748413	0	1	1	-1.66444	0.6	0	0.2	-0.2	0.8	-1.4	0.6	1.13333	-0.666667	-1.53333	1.06667	-0.4	-0.5	-1	0.4	2.06667	1.06667	0	0	16-20	0	0	1	0	0	29.0765	3.33333	3
SJL1749007	0	1	1	0.94037	-1.2	0.6	-0.733333	-0.266667	0.3	0.8	0.3	2	0.666667	0.133333	-1.86667	0.8	0.5	1	0.4	-1.26667	0.533333	0.333333	1	16-20	0	0	0	0	0	33.7	2.5	2
SJL1749307	0	1	1	1.33024	1.3	0.6	-0.0666667	0.533333	0.8	0	1.2	1.2	-1	-0.4	1.06667	1.9	2	1.5	0.4	1.53333	-0.933333	-1	0	16-20	0	0	0	0	0	26.8	11	3
SJL1749810	0	1	0	-3.61425	0.2	0.4	0	0.666667	0.8	0.5	1.2	0.466667	0.666667	0.8	-0.4	-0.7	-0.5	-0.5	0.4	-0.533333	0.333333	-0.666667	0	11-15	0	0	0	0	0	27	3.66667	2
SJL1749907	0	1	1	0.60023	-0.7	-0.1	.	.	0	-2.3	-0.7	0.4	.	-1.66667	0.266667	0.4	-1	-1	0.4	0.0666667	-0.733333	0.333333	1	16-20	0	0	0	0	0	26.3	0	1
SJL1750316	0	1	1	-0.876957	1.2	0.8	0.266667	1.93333	0.6	1.1	-0.7	0.466667	1	0.2	1.73333	1.9	1.5	1	0.5	1.8	1.6	1.66667	0	0-5	0	0	0	0	0	25.9	5	3
SJL1750913	0	1	0	-2.87931	1.2	1.7	-0.2	1	0.8	0.7	0.3	1.33333	1	0.2	1.73333	1.1	1	1.5	0.4	2.26667	1.73333	-0.333333	0	11-15	0	0	1	0	0	35.924	5	3
SJL1751307	0	1	1	-0.850996	1.6	0.4	0.466667	0	0.7	0.3	1.1	-0.0666667	0	-0.466667	1.8	1.3	1.5	1.5	0.4	0.0666667	1	-0.333333	1	11-15	0	0	0	0	0	40.7	3	3
SJL1751413	0	1	2	2.39491	-0.8	-0.1	-0.533333	-1.8	-2.7	-1.7	0.1	-0.533333	-1.33333	-1.4	-1.2	-0.8	-0.5	-1	-3	-0.6	-2.13333	-0.333333	1	0-5	0	0	1	0	0	26.658	0	3
SJL1752007	0	1	1	1.37128	-1.5	0.9	-0.4	-0.4	0.5	0.2	0.6	1.2	-0.666667	-0.6	-1.13333	0.2	0	-0.5	-3.8	0.133333	-0.333333	-1	0	11-15	0	0	0	0	0	30.7	8	3
SJL1752513	0	1	1	0.477352	0.1	1.5	-0.266667	-0.466667	0.8	-1.2	0.3	0.533333	-0.666667	-1.26667	0.333333	1.2	0.5	1	-1.7	0.133333	-0.533333	-0.333333	0	11-15	0	0	1	0	0	38.4449	2.25	1
SJL1756210	0	1	1	0.56871	0.6	0	-0.0666667	-0.2	0.8	-0.3	0.5	-1.13333	0.333333	-0.133333	1.06667	0.3	0.5	1	0.4	0.0666667	0.333333	0.333333	0	0-5	0	0	0	0	0	33.9	3	3
SJL1756313	0	1	0	-3.69097	0.4	0.2	-0.266667	-0.0666667	0.5	0.2	1.3	1.13333	0.333333	-1	-0.4	-0.7	0	-0.5	0.4	-1.26667	-1.26667	-0.333333	0	16-20	0	0	1	0	0	31.131	6	3
SJL1756613	0	1	2	5.1585	-0.7	-2.2	-0.4	-1.2	-1.2	-4	1.4	-2.6	-1	-1.73333	1.06667	-0.6	0	-0.5	-1.7	.	0.6	-1	0	11-15	0	0	1	0	0	42.7422	0	1
SJL1756816	0	1	1	-0.910651	0.1	1.4	0.2	0.333333	0.5	1.7	1	1	1.33333	-0.133333	1.06667	1	0.5	0.5	0.4	0.733333	1.26667	1.33333	0	6-10	0	0	0	0	0	32.8	0	3
SJL1757712	0	1	2	1.75788	0.8	0.6	-0.2	0.733333	0.7	0.7	1.1	1.33333	0	0.6	-0.466667	0.7	1.5	1	0.4	0.733333	1.66667	0.666667	1	0-5	0	0	0	0	0	38.3699	0.833333	3
SJL1757809	0	1	2	7.67521	0.7	0.4	0.466667	0.4	0.8	0.2	1	-1.73333	0.333333	0.0666667	1.06667	0.5	0.5	0	0.4	2.26667	-0.4	0.333333	0	6-10	0	0	0	0	0	31.7	3	2
SJL1758016	0	1	2	3.07734	-1.1	-0.3	-0.933333	-1.2	0.8	0.2	1.1	-0.466667	-1.33333	-1.2	0.266667	0.6	0.5	1	0.4	0.0666667	-2.2	-1	0	0-5	0	0	0	0	0	26.3	0	3
SJL1758107	0	1	2	2.8442	-0.2	0.9	-0.266667	-0.0666667	0	-0.4	0.7	1.2	0.666667	0.266667	0.333333	2	2	1.5	0.4	-0.533333	1.46667	0	1	6-10	0	0	0	0	0	27.9	0	3
SJL1758307	0	1	2	7.16547	-0.8	-0.8	-0.466667	-0.133333	.	.	.	1.33333	0.333333	0.6	-1.13333	-1.7	-1.5	-1	.	-0.533333	-0.533333	1.66667	1	11-15	0	0	0	0	0	23.8	3.5	1
SJL1759010	0	1	1	-1.14013	0.5	-0.1	.	.	0.6	-0.1	1.1	-4	.	-4	1.8	0	0.5	0.5	0.5	2.2	.	1	0	0-5	0	0	0	0	0	31.1	2	3
SJL1761708	1	1	0	-4.02155	0.1	1	-0.2	0.6	0.8	0.3	1.3	0.733333	1.66667	-1.13333	1.8	0.2	-1.5	-0.5	0.4	0.733333	0.4	-0.666667	0	16-20	0	1	0	0	0	44.3	2.33333	3
SJL1762208	1	1	0	-7.21771	-1.2	-0.3	-1.33333	-0.733333	0.8	0.3	-1	-2.53333	-1.66667	0	-1.26667	-1.6	-1	-1.5	-1.7	-1.93333	-4	-1.66667	0	6-10	2400	1	0	0	0	31.8	0.333333	3
SJL1763101	1	1	0	-6.16366	-0.4	1.2	-0.266667	0.0666667	-0.2	0.8	0.1	1.33333	1.33333	0.533333	-0.466667	0.7	0	0	0.3	0.0666667	0.666667	0	1	0-5	1800	1	0	0	0	32.8	0	3
SJL1763310	0	1	2	5.71822	-1	-2.5	.	.	-0.9	-4	-0.6	-2.26667	-2	-2.4	0.266667	-0.6	-1.5	-1	-4	0.666667	-2.26667	-0.666667	0	0-5	0	0	0	0	0	34	0	1
SJL1763708	1	1	0	-7.05445	-1	-2.1	-2	-1.06667	0.5	-1.3	-0.6	-0.733333	-1.33333	-0.533333	-1.26667	-0.9	-1.5	-1	-3.8	-1.26667	-1.26667	-1.66667	0	6-10	2400	1	0	0	0	36.4	42	3
SJL1764007	0	1	2	7.19069	-0.2	0.6	-0.466667	-1.13333	0.1	-1.2	-1.1	-0.8	-1.66667	-2.66667	1.06667	-0.3	0	0	-4	-1.26667	-1.2	-1.66667	0	6-10	0	0	0	0	0	18.9	42	3
SJL1764109	0	1	1	-0.954548	-0.5	0	-0.266667	-0.6	0.3	-0.8	-2	1	1	0.4	0.266667	0.1	-0.5	-1	0.4	0.0666667	1	0.666667	1	0-5	0	0	0	0	0	33.5	12	2
SJL1764407	0	1	1	0.135946	1.6	0.8	.	.	0.3	-0.1	0.9	1	.	0.266667	1.06667	1.4	0.5	0.5	0.4	0.0666667	1	0.666667	1	11-15	0	0	0	0	0	22.1	10	3
SJL1770908	1	1	2	4.09112	-1.2	0.6	-0.6	-1.4	0.8	0.8	0.5	-0.333333	-1.33333	-0.4	-1.26667	0.8	0.5	1	0.4	-1.26667	-0.8	-1	0	6-10	0	1	1	0	0	28.6	6.83333	3
SJL1771208	0	1	1	-0.817565	-0.3	-0.9	-0.8	-1.93333	0.5	0.7	-0.1	-1.8	-1.33333	0.133333	-1.13333	-1	.	.	-1.7	-1.26667	0.466667	0	0	11-15	0	0	0	0	0	26.1	15	1
SJL1771308	0	1	2	2.89197	0.1	-0.2	-0.333333	-0.733333	0.7	0.7	-3.7	0.733333	0	0.266667	0.266667	-0.1	0	-2	0.4	-1.26667	0.333333	-2.33333	1	0-5	0	0	0	0	0	25.3	0	3
SJL1771707	0	1	1	-0.351012	-0.4	0.9	0.466667	-0.0666667	0.5	-0.4	0.4	-1.26667	-0.333333	-0.4	1.06667	1	1	0.5	-1.7	0.866667	-0.866667	0	0	6-10	0	0	0	0	0	25.9	4	3
SJL1772808	0	1	2	6.94677	0.6	0.6	0.466667	0.733333	-0.8	-0.1	0.9	1.66667	0.666667	0.266667	-1.13333	2.2	2	1.5	0.4	0.866667	1.53333	-0.333333	1	6-10	0	0	0	0	0	34.2	0	2
SJL1773809	0	1	1	-1.05211	-1.7	0	-0.4	-0.2	0	-1.2	-1.4	1	1	0.2	1.06667	-1.3	-1	-1.5	-1.6	0.733333	0.733333	1	1	6-10	0	0	0	0	0	18.7	1.5	1
SJL1774407	0	1	2	7.57022	-0.3	1.3	.	.	-2.3	-3.7	1.5	-0.2	.	-0.6	-1.13333	0.1	0	0	0.4	-0.533333	-1.66667	-0.666667	1	11-15	0	0	0	0	0	22.4	38	3
SJL1774608	0	1	2	3.02422	-1.9	-1.7	-0.2	-0.733333	0.3	-0.1	0.1	0.933333	-1.33333	-2.86667	-1.13333	-0.2	-1	-1.5	0.4	-0.533333	-4	-0.666667	1	11-15	0	0	0	0	0	16.8	3	1
SJL1774907	0	1	0	-5.97523	0.7	0.9	0.266667	-0.333333	0.7	0	1.5	0.4	1	0.2	-1.13333	0.5	1.5	0.5	0.4	0.133333	-0.266667	1	1	11-15	0	0	0	0	0	28.4	0	3
SJL1775216	0	1	0	-4.64763	-2	0.2	-0.866667	-1.6	-3.9	-4	-0.9	0.2	-1.33333	-1.26667	-0.466667	-2.1	-1	-1.5	-1.7	-1.26667	-0.533333	-0.333333	0	0-5	0	0	0	0	0	41.3	42	1
SJL1776407	0	1	2	3.17092	1.3	1.3	-0.333333	-0.133333	0.5	-0.3	-0.7	0.4	-1	0.4	1.06667	0.1	0.5	0.5	0.4	0.866667	-0.666667	0.333333	0	6-10	0	0	0	0	0	29	8.86667	3
SJL1778308	0	1	0	-2.29097	-0.6	1	-0.2	0.133333	0.1	0.1	0.4	1	-0.333333	-0.2	0.266667	-1.1	-1	0	0.4	1.4	0.0666667	-1	0	6-10	0	0	0	0	0	45.6	1.5	3
SJL1779316	0	1	0	-5.25785	-1.9	-2.9	-0.666667	-0.933333	0.7	0.1	-1	-0.266667	-1.33333	-1.66667	-0.466667	-0.2	-2	-1	0.4	-1.26667	-3.6	-2.33333	1	6-10	0	0	0	0	0	23.7	1.66667	3
SJL1780412	0	1	0	-3.71767	0.6	0	-0.133333	-1.13333	0.8	2.1	-0.1	0.666667	0.333333	0.2	-0.466667	-0.9	0	-0.5	0.4	-0.6	0.733333	-0.333333	0	0-5	0	0	0	0	0	26.7001	41.25	2
SJL1780607	0	1	0	-2.41736	0.7	0.8	-0.266667	0.866667	0.8	1.8	-1.2	-0.0666667	-0.666667	0.333333	0.333333	0	-1	-1	0.4	0.133333	0.466667	-0.666667	0	11-15	0	0	0	0	0	28.7	12	3
SJL1780813	0	1	0	-9.27068	0.8	0.3	0.8	-0.0666667	1	0.2	0.1	0.6	0.666667	-1	1.8	1.5	1.5	1.5	0.8	1.6	0.8	0.666667	0	11-15	0	0	1	0	0	30.5806	1	2
SJL1781216	0	1	0	-8.23131	-1.5	-1.6	-0.4	-0.8	0.7	-0.5	-0.8	-0.866667	-1.33333	0	-1.13333	-1.7	-1.5	-2	0.4	-0.533333	-0.333333	-1.33333	1	16-20	0	0	0	0	0	34.2	1.33333	.
SJL1781809	0	1	2	12.6019	-1.4	-3	-0.266667	-1.26667	0.6	0.1	-1.1	-0.733333	-1.33333	-4	-1.2	-0.7	-1	-1.5	0.5	-0.6	-1	-2	0	0-5	0	0	0	0	0	35.9	0	3
SJL1781916	0	1	0	-2.70072	0.6	0.2	0	0	0.3	0.5	0.7	0.266667	0.333333	-0.0666667	-1.13333	1.3	0.5	1	0.4	-0.533333	0.466667	-0.333333	1	11-15	0	0	0	0	0	24.8	3	1
SJL1782216	0	1	1	0.361674	-0.2	-0.1	0.4	0.8	0.1	-1.7	0.3	-0.333333	-0.333333	-0.733333	1.8	-0.2	-1	-1	-1.7	2.06667	0.466667	-0.666667	0	0-5	0	0	0	0	0	28.2	42	1
SJL1784808	0	1	0	-6.53213	1.2	1.2	0.2	1.66667	0.8	1.4	0.7	1.8	1	0.4	1.06667	1.5	1	0.5	0.4	0.733333	0.933333	-0.333333	0	11-15	0	0	0	0	0	36.2	6	3
SJL1785908	1	1	0	-6.56024	2	1.4	0.933333	0.866667	0.7	0.5	1.1	0	2	1.13333	1.06667	0.5	1	1	0.4	1.4	0.8	1	1	0-5	0	1	1	0	0	23.9	4	3
SJL1786109	0	1	2	2.15017	0.1	1	-0.6	0.6	0.5	0.4	0	2.26667	1.66667	0.666667	1.06667	-0.3	0.5	1	0.4	-0.6	1.6	0	0	0-5	0	0	0	0	0	32.9	31.5	3
SJL1786309	0	1	1	-0.641373	0.3	-0.2	0.2	0.266667	-0.4	-0.2	-2.9	1.33333	0.666667	0.0666667	1.06667	0.3	0	-0.5	0.4	0.733333	1.8	0.333333	1	0-5	0	0	0	0	0	17.3	0	3
SJL1786907	0	1	1	0.960536	-0.5	0.9	-0.0666667	-0.133333	0.8	1.2	1	1	0.666667	0	-0.4	0.5	0	-0.5	0.4	0.866667	-0.333333	-1.66667	0	16-20	0	0	0	0	0	31	3	3
SJL1787116	1	1	2	2.61735	-1.3	1	-0.6	0.8	0.8	0.1	0.6	2.13333	2.33333	0.666667	0.266667	1.6	0.5	0.5	0.4	0.0666667	2.06667	0.333333	0	11-15	4140	0	0	0	0	30.4	1.83333	3
SJL1787407	1	1	2	10.443	0.4	0.3	-0.2	0	0.3	0	-1	0.666667	-0.333333	0.533333	1.06667	-0.2	-0.5	-1.5	0.4	0.866667	0.8	-0.333333	1	11-15	0	0	0	0	1	21.6	0.666667	3
SJL1791807	0	1	2	6.48643	0.8	1.2	0.8	0.6	0.7	0.7	0.9	1.33333	1.33333	0.266667	1.13333	-1.5	-1	-1.5	0.4	2.2	1.33333	-0.333333	1	11-15	0	0	0	0	0	22.2	0	2
SJL1791902	1	1	1	0.244377	0.6	1.8	0.666667	1.46667	0.3	-0.3	0.1	1.26667	2.33333	0.266667	1.8	2.8	1.5	1.5	0.4	1.4	1.6	0.333333	1	0-5	0	1	0	0	0	39.6	1.16667	3
SJL1792508	0	1	2	4.75741	-0.2	0.6	-0.266667	0.133333	-1.6	-0.5	-0.4	-0.8	-1	-0.6	-0.4	-2	-2	-2	-3.5	-0.533333	-0.4	-1	1	11-15	0	0	0	0	0	35.1	0	2
SJL1793110	0	1	2	6.26863	0.6	0.8	0	0.6	0.8	0.5	-0.4	1.33333	0.666667	0.4	-0.466667	0.9	0	1.5	0.4	0.0666667	1.46667	-0.666667	0	0-5	0	0	0	0	0	31.6	4.66667	2
SJL1793212	0	1	1	0.725312	1.2	1.5	-0.333333	-0.466667	0.8	0.4	1.5	1	-0.666667	0.333333	1.06667	0.5	1	0.5	0.4	1.53333	1.26667	2.33333	0	11-15	0	0	0	0	0	17	11	1
SJL1793309	0	1	1	-1.85796	-1.8	-0.3	-0.333333	-0.6	-4	-4	-1.6	0.6	-0.666667	-0.866667	-1.26667	-0.1	-0.5	0	-4	-1.26667	-1.6	-0.333333	0	0-5	0	0	0	0	0	19	0	2
SJL1793713	0	1	2	2.38989	0.2	1.4	-0.2	-0.133333	0	-0.6	0.3	-0.133333	1	0.2	-0.466667	1.1	1	1.5	0.4	-0.6	0.266667	-0.666667	1	6-10	0	0	1	0	0	25.4202	5	3
SJL1794713	0	1	0	-7.45642	-0.9	0.6	-0.8	-0.333333	0	0.1	-1.2	1.33333	0.666667	-0.733333	-1.13333	2.1	2	1.5	0.4	-0.533333	1.33333	-1	1	16-20	0	0	1	0	0	18.7242	2	1
SJL1795109	0	1	1	1.29186	0.4	0.8	-0.266667	-0.666667	0.3	-0.5	0.3	0.866667	1.33333	0.533333	-0.4	1.8	0.5	0.5	0.4	0.133333	1.26667	2	1	6-10	0	0	0	0	0	27.5	2.66667	2
SJL1798707	0	1	2	4.86243	-0.5	0	-0.4	-1.93333	0.3	-0.1	-1.4	-0.533333	-1	-0.2	-1.26667	-1.5	-1	-2.5	0.4	-0.6	-0.2	1.33333	1	11-15	0	0	0	0	0	29.6	7	3
SJL1799207	0	1	2	5.04794	0.4	0.9	-0.2	-0.133333	0	-1.2	-2.5	1.8	1.33333	1.2	0.333333	1.2	0.5	1	0.4	0.866667	1.66667	-0.333333	1	16-20	0	0	0	0	0	25.1	2.5	2
SJL1799707	0	1	0	-4.41885	-1	-0.4	-0.666667	-1.06667	-4	-4	-1	-0.733333	-2	-2.6	1.06667	-2	-1	-1.5	-4	0.733333	-3.33333	-0.333333	0	6-10	0	0	0	0	0	31.6	0	1
SJL1799807	0	1	1	-0.642073	-0.1	1.1	.	.	0.8	-1.5	1.2	1.26667	.	-1.86667	1.06667	0.4	0.5	0	0.4	0.0666667	0	0.666667	0	16-20	0	0	0	0	0	43.6	5.33333	3
SJL1800910	0	1	0	-2.01422	0.5	1	-0.266667	-0.533333	0.3	0.1	0.4	-0.666667	1.66667	0	0.266667	1.3	1	1	0.3	0	-0.2	-0.666667	1	0-5	0	0	0	0	0	28.3	23	3
SJL1801407	0	1	2	6.0569	0.9	0.8	0.733333	-0.4	0.1	0	0.7	1.53333	-0.333333	0.6	1.8	0	0.5	0	0.4	2.06667	1.26667	-0.333333	0	11-15	0	0	0	0	0	35.4	13.5	1
SJL1802407	0	1	1	-1.1049	0	0.2	-0.2	0.6	0.7	0.1	1.6	2.06667	1	0.666667	1.06667	1.4	1	1	0.4	1.4	1	1	1	11-15	0	0	0	0	0	21.9	3.5	3
SJL1802507	0	1	0	-14.8219	-0.1	0.6	-0.133333	-1	.	.	.	0.666667	-0.333333	0.0666667	0.266667	0	0	1	.	0.733333	0.466667	0.666667	1	11-15	0	0	0	0	0	22.6	24.5	2
SJL1802816	0	1	0	-4.27595	-3	-0.6	-2.8	-2.06667	-0.2	-1.3	-1.2	-2.66667	-2	-1.4	-1.26667	-1.1	-1	-1.5	-3.8	-1.26667	-3.26667	-2.33333	0	0-5	0	0	0	0	0	30.4	0	3
SJL2020010	0	1	1	-1.31867	-0.7	-0.2	-0.6	0.133333	0.8	-0.7	1.1	-0.933333	-0.666667	-0.8	-0.466667	-1.1	-1	-1	0.4	0.733333	-0.0666667	-1.66667	0	0-5	0	0	0	0	0	26	21	2
SJL2020308	1	1	2	2.25661	0.7	-0.4	-0.133333	-1.2	0.8	-0.3	1	-0.0666667	0	-0.6	1.06667	0.5	0.5	-0.5	0.4	-0.6	0.2	0	0	6-10	2400	1	0	0	1	42.9	5	3
SJL2020608	1	1	0	-8.27103	0.2	1.5	-0.4	0.2	0.3	-0.1	0.1	1.33333	2.33333	0.733333	1.06667	-0.5	-0.5	-0.5	0.4	-0.533333	1.66667	-0.666667	1	11-15	0	1	0	0	0	33.4	0	3
SJL2020710	0	1	0	-3.75526	-2.2	-0.3	-0.666667	0	-0.8	-2.3	-1.6	0.333333	-1	-1.33333	-1.26667	-2	-1	-1.5	-3.5	-1.26667	-0.466667	-1.66667	1	0-5	0	0	0	0	0	38.5	0	3
SJL2020907	0	1	2	1.82967	0	0.8	0.0666667	-0.666667	0.5	-0.3	-0.9	0.0666667	-1	-1.6	0.133333	-0.1	0.5	0	-3.8	-0.0666667	-0.133333	-0.666667	0	11-15	0	0	0	0	0	19.8	0	1
SJL2021213	0	1	0	-2.33992	-0.2	1.1	0.8	0.666667	0.7	0.4	-1	1.33333	0.333333	-0.4	-1.13333	1.6	2	1.5	0.4	-0.533333	0.8	0	1	16-20	0	0	1	0	0	33.8223	0	3
SJL2021313	0	1	0	-3.55964	-2.3	-0.9	-1.73333	-0.133333	0.8	0.7	0.6	-0.0666667	-0.333333	-1.66667	-1.13333	-1.2	-1	-0.5	0.4	-1.26667	-0.533333	-1.66667	0	16-20	0	0	1	0	0	37.2631	0	2
SJL2021607	0	1	2	3.37978	-0.4	0.4	-0.133333	-0.266667	0.8	-1	0.8	0.533333	0.333333	-1.33333	1.73333	-0.6	-0.5	-0.5	0.4	0.866667	1	1.66667	0	0-5	0	0	0	0	0	38	13	2
SJL2021810	0	1	1	0.253659	1	0.6	-0.0666667	0.466667	0.6	0.9	1.5	-0.466667	0	-1.46667	-0.466667	0.2	0.5	0.5	0.5	0.8	0.2	-0.666667	0	0-5	0	0	0	0	0	32.6	0	3
SJL2022207	0	1	2	5.01847	-1.2	-0.1	-0.666667	-1.06667	0.3	0.1	-0.6	-0.4	0.666667	0.133333	-1.13333	0.8	0.5	0	0.4	-1.26667	1.4	-1	1	11-15	0	0	0	0	0	28.3	0	2
SJL2023308	1	1	2	5.88973	1.4	1.2	0.2	0.933333	0.8	-0.1	0.3	1.06667	1.66667	-0.733333	1.06667	0.9	0	1	0.4	0.0666667	1.53333	0.666667	0	6-10	5850	1	0	0	0	32	3	3
SJL2023413	0	1	0	-4.55111	1	1	0.4	0.133333	-1.2	-1.5	-2.4	1.46667	-0.333333	-0.733333	1.06667	0.3	0.5	-0.5	0.4	0.0666667	0.666667	3	1	6-10	0	0	1	0	0	31.9828	2.33333	3
SJL2023716	0	1	1	-0.482706	1.4	1.4	0.666667	1.13333	0.8	0	0.3	0.533333	-0.666667	-0.266667	-1.26667	0	0.5	0.5	0.4	0.733333	0.866667	1.66667	0	0-5	0	0	0	0	0	58.9	1.83333	2
SJL2023802	1	1	0	-2.31053	-0.6	-0.6	-0.333333	-1.2	-0.8	-1	-1.2	0.533333	-0.666667	-0.933333	1.06667	-0.5	0.5	-1.5	-3.5	-0.6	0.533333	0	1	0-5	2400	1	0	0	1	40.9	0	3
SJL2024007	0	1	2	10.3445	0.8	0	0.0666667	0.6	0.8	0.6	1.5	-0.466667	-0.666667	-0.0666667	1.06667	0.2	0.5	-0.5	0.4	0.733333	0.2	0	0	6-10	0	0	0	0	0	22.5	0	3
SJL2024817	1	1	0	-4.65832	-0.6	0	0.466667	-1.6	-0.8	-1.3	-2.1	-0.666667	-1.33333	-0.933333	1	-2.7	-3	-3.5	0.4	0.666667	-4	0.333333	1	11-15	6000	0	0	0	1	33.8	42	3
SJL2026007	0	1	1	-1.08812	1	0.5	-0.2	0.6	0.7	2.1	1.5	0.4	0.666667	0.133333	0.466667	-0.7	-0.5	-1	0.8	0.266667	1.2	1	0	11-15	0	0	0	0	0	30.1	13.5	3
SJL2051008	1	1	2	4.01249	0	0.2	-0.6	0.0666667	0.9	-0.2	-0.9	-0.0666667	-0.333333	-1.06667	-0.466667	-0.5	-0.5	0	0.5	0.0666667	-2.06667	-1.33333	0	0-5	6925	1	0	0	1	28.9	8	3
SJL2051102	1	1	0	-3.15234	-0.3	0.4	-0.266667	0.133333	0	-1.5	0.3	1.53333	1	-0.733333	-0.466667	-0.7	-1	-1	-3.5	-1.26667	1.53333	0.666667	1	6-10	0	1	0	0	0	37.6	8	2
SJL2051307	0	1	2	6.13247	-1.7	-2.5	-0.466667	-1.13333	0.7	0.1	-3.1	-0.133333	-1.33333	-4	-0.4	-0.5	-2.5	-2	0.4	-0.533333	-2.46667	-1	1	11-15	0	0	0	0	0	34.4	0.5	3
SJL2053109	0	1	0	-14.1201	1.7	-0.6	0.933333	-0.466667	0	-0.9	-0.4	1.26667	1.33333	0.2	1.8	1.5	1	0.5	0.4	1.4	1.13333	0	1	0-5	0	0	0	0	0	17.1	6	3
SJL2053608	0	1	0	-4.90005	-0.3	0.4	-0.2	-0.533333	0.5	-1.3	0.6	-0.466667	-0.333333	0.133333	1.06667	-0.1	-0.5	0	0.4	0.866667	-0.6	0.666667	0	11-15	0	0	0	0	0	29.5	6.75	2
SJL2054210	0	1	2	6.12443	1	1.6	0.2	-0.0666667	0.5	0.4	0.1	1.66667	-0.333333	0.2	1.06667	2.4	1.5	1.5	0.4	2.06667	1.26667	1.33333	0	0-5	0	0	0	0	0	23.8	34	1
SJL2054810	0	1	1	-0.536318	-2.3	-0.8	-0.533333	-0.466667	0.8	-0.8	0.5	-2.2	-1.33333	-1.2	-0.4	-0.9	-0.5	0	0.4	-0.533333	-2.26667	-1.66667	0	11-15	0	0	0	0	0	20.8	42	1
SJL2089101	1	1	2	4.64767	1.4	1.1	0.733333	0.933333	0.5	0.5	1.1	0.533333	0	-0.866667	1.06667	1.3	1.5	0	0.4	0.133333	0.6	0	0	16-20	1800	1	0	0	0	31.4	0	3
SJL2089209	0	1	0	-4.99945	-0.6	0.6	-0.266667	0	0.7	0.1	0.1	1.13333	1	0.4	-0.466667	-0.1	1	1.5	0.4	-0.6	1.26667	2	1	0-5	0	0	0	0	0	22.9	3.5	3
SJL2279101	1	1	2	3.48717	-3	-0.8	-1.66667	-2.8	-3.9	-2.7	-1.6	0.4	-1.66667	-1.6	-1.13333	-1.2	-1	-0.5	-3.5	-0.533333	0.333333	-0.333333	1	0-5	500	0	0	0	0	46.6	0	2
SJL2321110	0	1	1	0.424593	-0.2	1	-0.0666667	-0.0666667	0.7	1.1	1.6	1.66667	1.66667	1.33333	1.8	-0.4	-1	-2	0.4	0.733333	1.06667	-0.666667	1	0-5	0	0	0	0	0	23.4	0	2
SJL2398718	0	1	1	-0.778361	-1.2	0.2	-0.733333	-0.4	0.8	-0.9	0.8	-2.06667	-1	-0.866667	-1.13333	1.3	0.5	0.5	0.4	-0.533333	-2.93333	-1.33333	0	0-5	0	0	0	0	0	31	2	2
SJL2405401	1	1	2	2.47586	-1.1	0	-0.8	-0.533333	-1.9	-1.7	-0.4	0.666667	-1	0.4	-0.4	1.2	1.5	1	-4	-1.26667	0.866667	0.333333	0	0-5	2464	0	0	0	0	26.9	35	3
SJL2405503	0	1	2	15.728	-3	-2.2	-1.86667	-2.86667	0.3	0.3	-0.8	0.4	-1	-3.73333	-1.13333	-0.3	0	0	-1.6	-1.93333	-4	-1.66667	1	0-5	0	0	0	0	0	51.8	0	3
SJL2406608	0	1	0	-4.195	0.7	0.2	-0.0666667	0.0666667	0.8	0.3	1.2	0.2	0	-1	0.333333	-0.2	0.5	0.5	0.4	-1.26667	0.666667	0.333333	0	0-5	0	0	0	0	0	28.6	4	2
SJL2407808	0	1	1	1.47226	0	0.8	0	-0.2	0.7	0.1	0.6	0.466667	0.333333	-1.06667	0.466667	-0.1	-0.5	-0.5	0.8	0.266667	0.866667	0	0	6-10	0	0	0	0	0	35.7	0	2
SJL2409812	0	1	0	-6.07874	-3	-2	-1.8	-0.666667	-1.8	-1	-0.7	-1.33333	-1.66667	-1.2	-0.2	-0.1	-0.5	-0.5	0.8	-0.333333	-3.26667	-2.33333	0	16-20	0	0	0	0	0	25.0523	21	2
SJL2410201	1	1	0	-2.64905	0.7	0	0.266667	0.2	0.1	-1.2	1.4	0.4	0.666667	-0.0666667	1.06667	3.3	1.5	1.5	-1.7	0.133333	0.933333	0.666667	0	0-5	2540	0	0	0	0	26.5	9	3
SJL2416110	0	1	0	-4.37849	0.2	1.1	0.266667	0.4	-0.5	-0.3	-0.1	1.46667	0.333333	0	0.333333	1.2	1.5	1.5	0.4	-0.533333	-0.266667	0	0	0-5	0	0	0	0	0	24.6	2	3
SJL2417512	0	1	0	-3.96412	1.8	1.6	.	.	1	0.9	0.3	0	0.666667	0.133333	1.8	-0.6	-0.5	0	0.8	-0.333333	0.933333	0	0	6-10	0	0	0	0	0	40.3	3.5	3
SJL2421009	0	1	0	-6.03657	0.6	0.6	0.133333	0.333333	0.7	-0.3	1.5	-0.4	0.666667	0.533333	-0.4	1.5	1.5	1.5	0.4	0.133333	1.13333	1	1	0-5	0	0	0	0	0	26.2	0	2
SJL2500102	1	1	0	-2.44359	0	0.6	-0.2	-0.333333	-4	-4	-1	0.4	-0.333333	-0.666667	-0.466667	0.5	0	-1	-1.3	-0.6	-0.666667	0.666667	1	11-15	0	1	0	0	0	56.7	7	3
SJL2500901	1	1	0	-4.83529	0.1	1.2	0.4	-0.0666667	0	-1	0.9	1	1	0.266667	1.06667	2	1	1	0.4	0.733333	0.666667	2	1	16-20	0	1	1	0	0	23.7	10.8333	3
SJL2501107	0	1	0	-2.62912	1.3	0.8	0.666667	0.0666667	0	-1.5	1.3	1.2	1.66667	-0.133333	0.266667	0.1	-1	-1	0.4	-0.6	0.533333	1.66667	1	11-15	0	0	0	0	0	38.8	1.5	3
SJL2501807	0	1	2	3.54881	1	0.2	0	0.133333	-0.2	-0.6	0.2	0.2	-0.666667	-0.333333	-0.466667	-0.9	-1.5	-1.5	-3.8	-0.6	0.4	1.33333	0	16-20	0	0	0	0	0	46	1.5	3
SJL2502101	1	1	2	1.61578	-0.8	0.4	-0.333333	-1.26667	-4	-3.2	-0.5	-0.0666667	-0.666667	-1.06667	1.66667	-2.1	-2	-3	-3.3	1.2	-0.333333	-0.333333	0	0-5	1800	1	1	0	0	27.7	2.5	1
SJL2502608	1	1	0	-3.54116	0.7	0.6	-0.0666667	0.2	0.9	1.5	-0.1	1.26667	2	-0.133333	1	-0.9	-0.5	-1	0.5	0.0666667	0.466667	0.666667	0	6-10	0	1	1	0	0	27.8	13.6667	3
SJL2502707	0	1	1	0.0821874	-0.3	0	-0.266667	0.0666667	-0.6	-0.6	0.8	-0.333333	-0.666667	-1.6	-1.2	-0.6	-0.5	-1	0.5	-0.6	-1.46667	-1.33333	0	11-15	0	0	0	0	0	32.1	0.666667	1
SJL2503101	1	1	0	-2.40827	1.7	1	-0.0666667	0.333333	0.9	-0.3	0.2	-0.466667	-0.333333	-0.333333	-0.466667	1	1	1	0.5	-1.26667	-0.533333	0.333333	0	6-10	1800	1	1	0	0	35.4	9.5	3
SJL2503207	0	1	2	6.79594	0.3	0.6	0.666667	0.466667	0.3	0.7	-0.3	0.8	-0.333333	-0.733333	1.06667	-0.2	0.5	-0.5	0.4	-0.6	0.666667	0.666667	1	16-20	0	0	0	0	0	54.9	0	3
SJL2503608	1	1	0	-2.85956	-0.9	0.2	-0.4	0.533333	0.8	0.5	-0.6	1.2	-0.333333	-0.133333	1.06667	1.1	0.5	0	0.4	0.733333	0.4	1	0	16-20	0	1	0	1	0	26.8	27	3
SJL2504201	1	1	2	4.43851	-0.9	0.6	-0.4	-0.266667	0.8	-0.1	0.4	1.06667	0.333333	-0.4	1.06667	0.1	-0.5	-0.5	0.4	0.0666667	0.866667	0.333333	0	11-15	0	1	1	0	0	35.5	0	2
SJL2504301	1	1	2	3.41572	0.3	0	-0.2	-2	0.6	1.3	0.5	-0.6	-1	-2.2	0.266667	0.7	0.5	0.5	0.5	-0.666667	-1.66667	0	0	0-5	0	1	1	0	0	31.4	0	1
SJL2504608	0	1	2	2.7657	-0.5	-0.1	-0.2	-1	-0.2	-1.1	0.3	0.866667	0	-2.46667	1.06667	-0.1	-1	-1	0.4	-1.26667	0.2	0.666667	0	16-20	0	0	0	0	0	32.2	0	1
SJL2504813	0	1	0	-5.05813	-1.3	-0.1	-1	-1.13333	-0.2	-2.3	1	-0.933333	0	-1.13333	-0.466667	-0.9	0.5	0	0.4	-1.26667	-1.8	-0.666667	0	16-20	0	0	1	0	0	23.8308	0	1
SJL2505007	0	1	1	1.04528	-1.6	-0.4	-0.266667	-1.8	-0.4	-0.8	-3.5	1.2	1	0.0666667	0.266667	-1.3	-1	-1.5	0.4	-0.6	0.933333	-0.333333	1	16-20	0	0	0	0	0	20.4	23	1
SJL2505208	1	1	1	-1.71447	-0.4	0.6	-0.4	-0.333333	0	0.7	0.7	0.8	0.333333	-0.866667	0.266667	-1.5	-1	-3.5	-0.5	0.8	-0.0666667	-1.33333	1	11-15	0	1	1	0	0	30.8	1	1
SJL2505407	0	1	2	9.04504	0.6	0.4	0.933333	0.2	0.8	-0.9	-0.2	1	0.666667	0.133333	1.06667	0.7	0	0	-1.7	-0.6	0.866667	-2.33333	0	16-20	0	0	0	0	0	37.9	0	3
SJL2505509	0	1	1	0.827267	1.4	1.2	0.133333	0.266667	0.9	-0.3	-0.2	-1.53333	-1.66667	-3.4	0.266667	0	0	0.5	-0.1	-0.666667	-4	-0.333333	0	0-5	0	0	0	0	0	25.6	0.25	3
SJL2506301	1	1	1	-1.45139	-1.6	0.2	-0.8	-1.6	-0.6	-0.3	-0.2	-0.266667	-1.33333	-1.73333	-1.26667	-2.6	-1.5	-2	-2	-1.26667	-3	-1	0	6-10	1800	1	0	0	0	25.8	0	3
SJL2506913	0	1	2	5.5432	0.1	1	-0.2	-0.266667	0.5	0.2	-1	0.8	0	-0.333333	0.266667	0.1	0.5	0.5	0.4	-0.6	0.533333	-1	0	11-15	0	0	1	0	0	30.7285	4.66667	3
SJL2507408	1	1	1	0.897002	-1.3	0	-0.733333	-1.6	-4	-4	-0.6	-0.933333	-0.333333	-2	-1.26667	-0.2	-0.5	-1	-3.8	-0.6	-1.2	-0.666667	0	16-20	0	1	1	0	0	30.8	0	1
SJL2508808	0	1	0	-2.6651	-1.8	0.4	-0.333333	-1.53333	0.8	-1.2	0.6	0.2	-1	-1.06667	-1.26667	0.5	-0.5	0	0.4	-0.6	0.4	-0.333333	0	11-15	0	0	0	0	0	33.5	13	2
SJL2509707	0	1	2	3.28947	0.3	1.2	-0.2	-0.466667	-0.9	0.3	1.2	-0.466667	1.33333	-0.4	-1.2	0.8	-0.5	0	0.5	-0.6	0.866667	1.33333	0	16-20	0	0	0	0	0	36	20	2
SJL2509908	1	1	0	-6.47948	1.6	1.2	0.933333	0.2	0.6	0.1	1.5	0.6	-1	0.266667	1	0.7	1.5	1	0.5	-0.6	0.333333	0.666667	0	11-15	0	1	1	0	0	36.3	0	3
SJL2510001	1	1	0	-2.42396	0.2	.	.	.	.	.	.	.	.	.	-1.26667	0.8	1	0.5	.	-0.666667	.	-0.666667	0	0-5	1800	1	1	0	1	34.2	36.5	3
SJL2511501	1	1	0	-6.15002	0.8	1.4	0.4	0.333333	0	1.1	0.7	1.33333	3	0.6	0.266667	1.1	1.5	1.5	0.3	0.8	1.33333	0.666667	1	11-15	0	1	1	0	0	24.5	1	3
SJL2512701	1	1	2	5.58896	-0.1	-0.1	-1.06667	-0.733333	0.3	-1	0.9	-1.13333	-1.33333	-2.4	-1.4	-0.7	-1.5	-1.5	-0.1	-0.733333	-3	-1.33333	0	6-10	1800	1	1	0	0	26.2	16	3
SJL2514112	0	1	0	-2.12807	0	-0.4	-0.0666667	-0.933333	0.5	-0.1	0.6	1.46667	1	0.133333	1.8	1.6	1.5	1.5	0.4	2.06667	0.266667	0.333333	0	16-20	0	0	0	0	0	25.3	4	3
SJL2514601	1	1	1	-0.727503	1	-0.2	-0.266667	-0.266667	0.8	0.4	0.4	0.4	1	-0.6	-0.466667	0.9	0.5	1	0.4	0.0666667	0.533333	-0.333333	0	11-15	0	1	1	0	0	33.1	3.66667	2
SJL2515001	1	1	1	0.425762	-0.1	0.8	-0.2	-0.2	0.5	0.2	0.1	1.53333	0.333333	-0.333333	-0.466667	0.3	0	0	0.4	-1.26667	0.333333	-0.333333	0	11-15	1800	1	1	0	0	31.1	12.6667	3
SJL2516401	1	1	0	-9.6738	0	1.2	-0.133333	-0.666667	0.5	0.2	-1.6	1.26667	-0.666667	0.266667	0.266667	0.5	0.5	0.5	-0.5	1.46667	0.866667	-1.66667	1	6-10	0	1	1	0	0	38.3	4.66667	1
SJL2517601	1	1	0	-8.02138	-0.1	0.4	0	-0.266667	0.7	0.6	-0.6	1.46667	1	0.133333	-1.26667	1	1	1	-3.5	-0.6	0.0666667	0	1	11-15	0	1	1	0	0	32.9	4.33333	3
SJL2518001	1	1	2	3.77567	0.7	-0.4	-0.266667	0.533333	0.5	0.3	1.7	-0.0666667	1.66667	0.666667	0.0666667	0.2	-0.5	0	0.5	-0.6	1.2	0	0	0-5	0	1	1	0	0	21.5	12.5	2
SJL2518101	1	1	1	-1.14631	-0.3	-0.9	-0.4	0	-2.7	-0.5	-1.9	0.533333	1	-0.266667	0.133333	-0.8	-0.5	0	0.3	-0.733333	0.333333	-0.666667	1	0-5	0	1	1	0	0	36.4	15	3
SJL2518801	1	1	1	-0.960739	1.3	1.2	0.733333	0.533333	0.6	-0.1	-1.2	1.2	1	0.533333	0.266667	0.7	0.5	-0.5	0.5	2.2	1.4	0.666667	0	6-10	0	1	1	0	0	22.9	10	3
SJL2519701	1	1	0	-3.84429	-1.5	0	-1.6	-1.06667	-0.2	0.1	-0.9	-0.133333	0.666667	-0.866667	-2	0.7	0.5	1	0.3	-1.26667	-4	0.666667	1	0-5	6840	1	1	0	0	29.2	9	3
SJL2520901	1	1	2	4.38792	-0.3	-0.2	-0.0666667	-0.533333	-1.8	0.2	-0.9	0.8	-1	-1.13333	-1.26667	0.4	1.5	1	-2	-0.666667	-0.866667	-0.333333	0	6-10	0	1	1	0	0	48.5	0	3
SJL2521301	1	1	0	-6.29615	0.9	0.8	0	-0.0666667	0.3	-0.3	0.7	1.2	1	0.4	-1.26667	0.1	0.5	-0.5	0.4	1.4	0.733333	-0.666667	1	11-15	0	1	1	0	0	33.5	2.66667	3
SJL2521707	0	1	1	-1.88094	1.4	1.4	0.733333	1.06667	0.9	-0.2	0.4	-0.933333	-0.333333	-0.333333	1	0.1	-0.5	0	0.5	1.46667	0.2	-1.33333	0	11-15	0	0	0	0	0	28.3	14.5	3
SJL2521801	1	1	0	-2.7299	-1	0.8	-0.2	-0.133333	0.5	1.5	0.9	0.666667	1.66667	0.333333	1	0.7	0.5	0	0.3	1.2	1.46667	0	1	0-5	0	1	1	0	0	28.7	4	3
SJL2523108	1	1	2	1.6763	1.9	1.2	0.4	0.0666667	0.9	-0.6	1.5	1.86667	1.33333	0.533333	0.266667	2.3	1.5	1.5	0.5	0.8	1.6	2.66667	0	0-5	0	1	0	0	0	32.9	5.83333	3
SJL2523601	1	1	1	-0.618189	-0.8	1	-1.13333	-1.46667	0.9	0.4	0.9	0.533333	-0.333333	-2.26667	-1.2	-1	-0.5	-1	0.5	-0.6	0.0666667	-0.666667	0	11-15	0	1	1	0	0	36.8	18	2
SJL2523907	0	1	2	2.01505	-0.6	0.8	-0.333333	-0.0666667	0.8	0.2	-0.1	0.666667	1	-0.466667	0.266667	0.5	1	0.5	0.4	0.0666667	0.6	0	0	16-20	0	0	0	0	0	33.1	0.75	3
SJL2524501	1	1	2	9.52591	0	0.2	-0.333333	-0.133333	0.5	-0.2	-0.2	-0.266667	-0.333333	-1.46667	0.266667	0.6	-0.5	0	-0.5	0.6	-0.266667	0	1	0-5	0	1	1	0	0	21.2	3.16667	1
SJL2524612	1	1	2	11.8048	-0.3	0.1	-0.4	-0.866667	0.9	0.3	0.4	1.2	-0.666667	-2.53333	-0.666667	-0.3	0	0.5	0.5	-0.733333	-0.4	-1.33333	0	6-10	3600	0	0	0	0	26.4	2.25	3
SJL2524701	1	1	0	-6.23087	-0.4	0	-0.466667	-2	0.9	0	0.4	-0.0666667	-1	-0.866667	0.266667	-0.2	-0.5	0	0.5	-0.666667	-0.866667	-2.33333	0	0-5	1800	1	0	0	0	22.2	7	3
SJL2524909	0	1	0	-8.83727	0	-0.5	-0.133333	-0.333333	0.9	1.4	0.6	0.666667	0.333333	-0.666667	-0.466667	-0.5	0.5	0	0.5	-0.6	0.666667	-0.666667	0	0-5	0	0	0	0	0	44.1	10	1
SJL2525101	1	1	2	6.20758	-0.7	0.8	-0.466667	-0.133333	0.6	-0.4	0	-0.466667	-1.33333	-1.33333	1	-2.2	-1	-1	-0.1	1.46667	0.2	-0.333333	0	11-15	1200	1	1	1	0	25.5	.	.
SJL2525507	0	1	2	4.38277	0.7	0.6	-0.266667	0.466667	0.9	1.5	1.5	1.06667	2.33333	0.933333	1	1.1	1.5	1.5	0.5	1.46667	0.4	0.333333	0	11-15	0	0	0	0	0	27	7	3
SJL2526001	1	1	0	-2.02653	-0.4	0.6	-0.266667	-1.8	0.5	0.9	0.7	-0.533333	-0.666667	-2.26667	0.266667	0	0.5	1	0.3	1.46667	-0.2	0	1	6-10	1800	1	1	0	0	20	4.33333	3
SJL2526716	0	1	2	8.81768	1.3	0.6	-0.6	0.266667	0.9	-0.2	-0.1	0.466667	-0.666667	0.466667	1.73333	0.7	0.5	1	0.5	0.6	-0.133333	0.333333	0	6-10	0	0	0	0	0	33.9	30	1
SJL2526907	0	1	0	-2.53332	-0.3	0.6	-0.2	0.4	0.7	0.1	-1.2	0.333333	0.333333	-0.2	-1.26667	0.5	0	0	0.4	0.0666667	0.933333	0.333333	1	11-15	0	0	0	0	0	29.8	4.5	3
SJL2527001	1	1	2	3.23667	0.8	-0.3	-0.0666667	-1.06667	0.5	0.6	1.2	0.866667	0	-0.4	1	-0.4	-0.5	-0.5	0.3	0.0666667	-0.866667	-0.666667	1	11-15	0	1	1	0	0	21	4	3
SJL2528507	0	1	1	0.513429	-0.6	0.6	-0.533333	-0.0666667	0.7	0.1	0.3	1.33333	1.66667	0.6	0.266667	0.4	-0.5	-0.5	0.4	0.0666667	1.4	-0.666667	1	16-20	0	0	0	0	0	26.1	4.25	2
SJL2530108	1	1	2	8.73868	-1.1	0.3	-0.2	-0.333333	0.6	0.4	1.1	1.4	-0.666667	-3.13333	0.133333	0.4	0	1	0.5	-0.0666667	-1.8	-0.666667	0	0-5	0	1	1	1	0	30.5	42	3
SJL2530407	0	1	2	4.96023	0.4	1	-0.333333	-0.133333	0.9	0.6	0.2	1	0	0	1	0.4	0.5	1	-0.1	0.0666667	0.933333	-0.333333	0	11-15	0	0	0	0	0	36.7	9.33333	3
SJL2530601	1	1	0	-3.83555	0.5	0.6	-0.0666667	0.533333	0.6	0.8	-0.2	-0.0666667	0.333333	-0.866667	-0.533333	0.6	1	1	0.5	0	-1.26667	0	0	6-10	0	1	1	0	0	34.4	42	3
SJL2530807	0	1	2	6.79111	1.4	0.4	0.666667	0.0666667	0.9	0.5	0.4	0.6	0.666667	-0.866667	1	1.9	1.5	1.5	0.5	0.8	-1.46667	1.66667	0	11-15	0	0	0	0	0	23.4	23.3333	3
SJL2531108	1	1	0	-4.16974	0.5	0.5	-0.6	-0.533333	0.6	0.3	1.2	0.466667	-1	-1.33333	-0.6	-0.2	1	0	-3.9	-0.733333	-0.533333	-1.33333	0	6-10	0	1	1	0	0	26.7	1	3
SJL2531513	1	1	0	-4.98728	0.7	1	-0.0666667	-1.06667	0.5	0.5	-0.4	1.06667	1.33333	0.666667	-0.533333	2.7	1	1	-0.5	0.533333	1.2	0	1	6-10	0	0	0	0	1	23.9	17.5	3
SJL2532108	0	1	0	-2.13573	-2.4	-0.1	-0.733333	-0.333333	-1.8	-0.9	1.5	0.533333	-1.33333	0.466667	0.266667	-1.4	-1	-1.5	0.5	-0.6	0.2	-2.33333	0	11-15	0	0	0	0	0	31.9	0	2
SJL2533301	1	1	0	-3.26738	0.3	0.2	-0.266667	-0.666667	0.3	0.6	-0.7	1.2	1.66667	-0.466667	0.266667	1.4	1	0	0.3	0	1.6	-0.333333	1	0-5	0	1	1	0	0	31.8	0	2
SJL2533507	0	1	2	3.5884	0.1	1.2	-0.133333	0.733333	0.7	0.3	0.7	0.533333	0.666667	0	-0.466667	1	1.5	1.5	0.4	0.0666667	1.2	1	1	16-20	0	0	0	0	0	28.9	1	3
SJL2535301	1	1	1	-0.678351	0.7	0.1	1.06667	0.4	0.9	0.5	1.7	-0.866667	0.333333	-1.66667	-0.6	1	1	1	0.5	-0.0666667	-1.06667	-1	0	0-5	0	1	1	0	0	23.4	3.25	3
SJL2535607	0	1	2	2.44832	-0.2	0.2	-0.2	-0.0666667	0.8	0.4	-0.2	1.06667	-0.333333	-0.2	1.06667	1.4	0.5	1	0.4	0.733333	1.13333	-0.333333	0	11-15	0	0	0	0	0	26.1	4	2
SJL2535701	1	1	1	1.07128	0.3	0.4	-0.333333	-0.133333	0.9	0.3	-0.6	1.06667	0.333333	-0.733333	0.266667	1.6	2	1.5	-0.1	-0.666667	0.466667	0	0	0-5	0	1	1	0	0	30.6	1.5	3
SJL2536201	1	1	2	2.768	1.4	1.2	0	0.0666667	0.7	0.1	1.1	1.53333	2.33333	0.866667	1.06667	2.3	1	1.5	0.4	2.06667	1.46667	0.666667	1	6-10	0	1	1	0	0	21.8	3.66667	3
SJL2536707	0	1	2	1.82535	-0.2	0.2	-0.533333	-0.333333	0.7	-1.4	0.1	2	1.33333	0.933333	1.06667	0.3	0.5	1	0.4	0.0666667	1.06667	1	1	16-20	0	0	0	0	0	23.3	2.33333	3
SJL2536901	1	1	1	-0.695907	-0.7	1	-0.466667	-0.533333	0	0.3	-0.5	-0.133333	-1.33333	-1.66667	-0.533333	0.6	0	0	0.5	-0.666667	-0.933333	0	0	6-10	1800	1	1	0	0	26.6	5	1
SJL2537401	1	1	1	-1.02225	0.2	0.2	0.466667	0.4	0.6	-1	-0.1	-0.133333	2	0.666667	0.266667	1.1	1.5	1	0.5	0.6	1.13333	1.33333	0	6-10	0	1	1	0	0	32.6	5.5	3
SJL2537613	0	1	1	1.02693	-1.5	0.4	-0.466667	-1.26667	0.6	-0.3	0.9	0.6	-0.666667	-0.2	1	-1	-1	-1	-0.1	-1.26667	0.4	0	0	11-15	0	0	1	0	0	24.7774	12.5	3
SJL2538001	1	1	1	-0.731272	0.5	0.2	0	0	0.3	0.5	-0.5	-0.266667	-0.333333	-1.06667	0.266667	0.2	1.5	1	0.5	-0.666667	0.0666667	0.666667	0	0-5	3900	1	1	0	0	26.7	20	3
SJL2538612	0	1	1	-1.86917	-0.3	0.8	-0.2	0.6	0.1	-1	1.1	0.2	1	-0.6	0.266667	1.7	1.5	1.5	0.4	0.733333	0.666667	2.33333	0	16-20	0	0	0	0	0	38.5	2	3
SJL2539807	0	1	1	1.21371	-0.4	0.2	-0.533333	-1.26667	-1.9	-1.5	-1.8	0.2	-0.666667	-0.466667	-0.466667	0.4	-0.5	0	-1.3	1.46667	-0.266667	0.666667	1	16-20	0	0	0	0	0	21.8	2.33333	3
SJL2540710	0	1	1	-1.43617	1.4	0.2	1.06667	-1.06667	0.5	1.3	1	0.533333	0.333333	0.866667	-0.533333	0.3	0	0	0.3	-0.666667	1	0	1	0-5	0	0	0	0	0	25.3	4.5	3
SJL2540901	1	1	1	-1.77143	-1.1	-1.8	-0.6	-2.86667	0	-1.4	0	0	-1.66667	-2.8	-1.2	-1.4	-1	-1	0.5	-0.6	-4	-1	0	6-10	2700	1	1	0	1	35.3	0	3
SJL2541907	0	1	2	2.28142	-1.9	0.8	-0.4	0.866667	0.8	-0.2	1.4	-0.4	-0.333333	-0.266667	1.06667	-0.1	0.5	0.5	0.4	1.4	1.06667	-1.33333	0	11-15	0	0	0	0	0	32	0	2
SJL2542201	1	1	0	-8.39435	0.8	0.6	-0.866667	-0.466667	0.9	0.9	0.3	0.466667	0.666667	0.4	1	0.4	1	0.5	0.5	0	-0.666667	-0.333333	0	0-5	0	1	1	0	0	26.2	6.5	3
SJL2542312	0	1	1	0.846867	-0.7	0	0	-2	-4	-3.9	0.3	0.666667	-0.666667	-0.0666667	0.266667	-0.5	-1	-1.5	-1.3	0.6	0.466667	0.333333	1	0-5	0	0	0	0	0	14.1	.	.
SJL2543501	1	1	1	1.49119	-0.2	0.6	-0.733333	-0.866667	0.3	-1.4	-0.1	1.06667	-0.666667	0.2	0.266667	-0.4	-0.5	-0.5	0.5	-0.666667	0.133333	-0.333333	0	0-5	0	1	1	0	0	23.5	7.5	1
SJL2543909	0	1	1	0.43959	-0.9	-0.1	-0.2	-1.06667	0.6	-0.5	1.1	0.8	-1	-1.33333	-0.466667	-0.3	-1	-1	0.5	-0.6	1.06667	-1.33333	0	11-15	0	0	0	0	0	32.7	0	3
SJL2544107	0	1	1	-0.723721	-0.3	1	-0.466667	-0.466667	0.8	0.3	-0.1	0.866667	-0.333333	-0.866667	0.266667	-0.7	-0.5	0	0.4	0.0666667	0.466667	-0.333333	0	16-20	0	0	0	0	0	22.2	0.166667	3
SJL2544810	0	1	0	-2.73551	-1.6	0	-1.13333	-1.6	-4	-4	-1.1	-2.8	-0.666667	-4	-1.26667	-1.5	-1	-1.5	-4	0	-0.933333	-1.33333	1	0-5	0	0	0	0	0	38.7	0	1
SJL2545801	1	1	1	-0.540724	0.1	1.4	0.4	0.333333	0.8	1.5	0.7	1.46667	2	1	0.266667	2.8	1.5	1	0.4	1.4	1.46667	1.33333	0	16-20	0	1	1	0	0	26.2	4.5	3
SJL2545901	1	1	0	-5.00109	1.1	0.8	0.733333	0.0666667	0.6	1	-0.1	0.333333	-0.666667	0.2	-0.466667	1.5	1	1.5	0.5	0.0666667	-0.4	0	0	6-10	0	1	1	0	0	24.3	36.6667	3
SJL2546001	1	1	2	4.12601	0.2	1.1	0.333333	0.266667	0.6	-0.3	1.5	-1	1	-1.06667	0.933333	0.5	0	-1	0.5	1.26667	1.13333	-0.333333	0	0-5	0	1	1	0	0	25.8	13.5	3
SJL2546701	1	1	2	8.23732	-0.7	-0.6	-0.2	0	-0.5	0.2	0.6	0.533333	0.666667	0.333333	1	1.4	1	1	0.3	0	0.8	-1.66667	1	0-5	0	1	1	0	0	18.7	12	3
SJL2547407	0	1	1	1.26462	-2.9	-2.6	.	.	0.1	0.9	-1	-2.46667	.	-4	-0.466667	-0.3	-1	-1.5	0.4	-1.26667	-2.46667	-1	0	16-20	0	0	0	0	0	35.4	0	3
SJL2548412	0	1	1	1.45989	0.2	0.6	-0.133333	-0.466667	0.1	-1.9	0.4	0.666667	0	-0.0666667	0.266667	-1	-2	-1	0.4	0.0666667	0.4	-0.333333	0	11-15	0	0	0	0	0	58.9	3.5	3
SJL2548601	1	1	0	-2.24733	-0.5	0.6	-0.133333	-1.6	-0.9	0.1	-0.9	0.4	-0.666667	-4	-0.466667	0.2	0	0	-1.4	0.8	0.666667	-0.333333	0	16-20	0	1	1	0	0	31.3	0	3
SJL2549207	0	1	2	8.46357	-0.7	0.6	-0.2	-0.2	0.3	0	0.1	1.66667	1	0.733333	-1.26667	0	-0.5	-1	0.4	0.0666667	1.53333	1.66667	1	16-20	0	0	0	0	0	30.5	6.5	3
SJL2831908	1	1	2	4.2269	-2.1	0.8	-0.866667	-0.666667	0.1	-0.2	1.2	0.8	0	-0.333333	0.266667	-0.3	-0.5	-1	0.4	0.0666667	-0.266667	0	0	11-15	0	1	0	0	0	45.2	15	3
SJL2832008	1	1	1	-1.59895	1.5	1.4	0.4	1.6	0.9	0.8	-1.2	1.06667	1.66667	-0.333333	1	1.6	1.5	1.5	-0.1	-0.6	1.6	-0.333333	0	11-15	0	1	0	1	0	35.9	1	3
SJL2836407	0	1	2	2.6419	0	-0.2	-0.133333	0.533333	0.8	1.4	-0.8	1.2	0	0.666667	1.06667	0.6	0.5	0	0.4	0.0666667	0.933333	2.66667	0	11-15	0	0	0	0	0	27.1	4	2
SJL2836507	1	1	2	2.19876	0	-0.2	0.2	-0.266667	-4	-4	0.5	1	0	-1.86667	1.06667	-0.1	-1	-1	-4	1.4	-0.8	0	1	16-20	0	0	0	0	1	43.8	0	3
SJL2837506	0	1	1	-0.571985	0.2	-0.3	0.666667	0.666667	0.7	-0.4	0.3	-0.533333	0.666667	-0.266667	1.06667	-0.2	-1	-0.5	0.4	2.06667	0.8	-1	1	16-20	0	0	0	0	0	18.4	13.5	3
SJL2837607	0	1	2	12.4819	-2.2	-1.6	-1.33333	-0.866667	-3.6	-1	1.1	-1.33333	-1	-1.06667	0.266667	-3.3	-1.5	-1.5	-0.1	-1.26667	-2.13333	-2	0	6-10	0	0	0	0	0	16.5	42	3
SJL2838007	0	1	2	6.4879	0.4	0	0	-1.6	0.3	0.4	-0.4	0.666667	1.33333	0.0666667	0.266667	0.5	1	1	0.4	0.733333	0.2	-0.333333	1	16-20	0	0	0	0	0	46.6	0	3
SJL2838412	0	1	2	5.2988	-0.3	-0.5	-0.4	0.2	0.6	-1	0.4	-1.33333	-1	-1.66667	0.266667	-0.7	0	0	0.5	-1.26667	-0.2	-0.666667	0	11-15	0	0	0	0	0	29.3	29.3333	1
SJL2839107	0	1	2	9.88927	0	0.6	0.4	-0.666667	-1	-1.5	-2.1	-1.2	-0.333333	-1.6	1	-2.3	-2.5	-3	-0.5	-1.26667	0.533333	1	1	11-15	0	0	0	0	0	37.6	3	1
SJL2839407	0	1	1	-1.02988	0.7	0.6	0.933333	-0.466667	0.7	0.9	0.7	1.26667	1.66667	0.466667	0.266667	-0.8	-1.5	-1.5	0.4	-0.6	1.2	-0.333333	1	16-20	0	0	0	0	0	27	0	3
SJL2840301	1	1	2	1.61241	0.2	0	0	-0.133333	0.6	0.6	-1.1	0.0666667	1	-0.666667	-1.26667	0.5	1	1	0.5	0.6	0.2	1	0	0-5	0	1	1	0	0	26	0	3
SJL2840710	0	1	0	-11.2386	-0.2	1.2	-0.466667	0.133333	-0.5	0.2	-0.8	0.8	0	-1.06667	0.266667	0.6	1	0.5	0.3	-0.666667	0.933333	0.666667	1	0-5	0	0	0	0	0	22.2	4.5	3
SJL2841516	0	1	1	0.421575	1.2	1	0.6	1.2	0.3	0.2	0.4	0.8	0.333333	-1.46667	1	1.6	1	1.5	-0.5	0.6	1.73333	1.33333	1	0-5	0	0	0	0	0	18.4	5	3
SJL2844408	1	1	0	-5.58493	0.8	0.6	0	-0.866667	-0.2	-0.2	-1	1.2	1	0.6	0.266667	1.8	0.5	1	0.3	-0.6	0.2	0.666667	1	11-15	0	1	1	0	0	33.1	7	3
SJL2844801	1	1	1	0.0672609	-1	0.4	-0.0666667	-1.6	0.3	0.7	0.4	1	-1	-0.133333	1	0.3	1	1.5	0.3	1.46667	0.4	0.333333	1	11-15	0	1	1	0	0	32.5	0	2
SJL2846316	0	1	1	1.25293	-0.1	0.2	.	.	-3.4	-1.7	0.9	-0.0666667	-1	-0.8	1	-1.3	-2	-1.5	-1.3	-0.6	-1.33333	0.333333	1	0-5	0	0	0	0	0	16.7	0	1
SJL2846416	1	1	2	5.29201	0.1	-0.1	-0.2	0.0666667	-4	-2.3	0.8	1	-1.33333	-2.66667	1	0.6	1.5	1	-0.1	-0.6	0	-2	0	6-10	12710	0	0	0	1	28.8	1.33333	3
SJL2846901	1	1	1	0.928249	0	-0.1	-0.2	-0.666667	-0.7	0.3	-0.2	0.133333	0.666667	-1	-1.2	-1.5	-1	-1.5	0.3	-0.6	-0.0666667	-1.66667	1	6-10	0	1	1	0	0	26.3	6	3
SJL2847101	1	1	2	4.80575	0	0	0.533333	-0.866667	-0.2	1.9	-0.4	-1.2	-0.666667	-0.866667	1	1.8	1.5	1.5	0.3	0.6	-0.8	-0.666667	1	0-5	0	1	1	0	0	42.6	4	3
SJL4174407	0	1	2	3.33845	-0.8	0	-0.466667	-0.6	-1.9	-2.8	1.2	0.4	-1.33333	-1.53333	-0.466667	-2.8	-2	-2.5	-4	-0.6	-1	0	0	16-20	0	0	0	0	0	25.6	7.5	2
SJL4174507	0	1	1	1.03243	1	1	0.666667	0.2	0.7	-0.7	-0.8	0	-0.333333	-0.8	1.06667	-1	-1	-1	0.4	1.4	-0.933333	0	1	11-15	0	0	0	0	0	27.3	0.583333	3
SJL4175901	1	1	0	-2.05453	0.2	0.7	-0.333333	-0.666667	0.3	-0.1	0.3	0.866667	0.666667	0.266667	0.133333	-0.9	-1.5	-1	0.3	-0.0666667	-2.33333	-1.66667	1	6-10	0	1	1	0	0	27	0.933333	1
SJL4176907	0	1	2	2.46221	0.1	1.2	0.0666667	-0.333333	0	0.6	1.2	1	0.666667	0.466667	0.266667	0.5	0.5	-1	0.3	-0.6	0.866667	1.66667	1	11-15	0	0	0	0	0	30.1	4.16667	1
SJL4177213	0	1	0	-3.8546	-0.7	0.8	-0.466667	-0.466667	0.9	-0.3	-2.1	0.6	0	-0.333333	0.266667	0.9	-0.5	0	-3.9	0.0666667	-0.0666667	-1	0	11-15	0	0	0	0	0	26.9	6.33333	3
SJL4177301	1	1	2	3.20388	0.8	0	-0.133333	0.266667	0	-0.4	-1.3	0.666667	0.333333	1.06667	0.266667	1.1	1.5	1.5	0.3	-1.26667	-0.266667	-1	1	6-10	0	1	1	0	0	30.7	2	3
SJL4177810	0	1	2	8.77553	-1.9	-3	.	.	-3.3	-1.3	-1	-4	-2.33333	-4	-2.73333	-2.9	-2.5	-3	-0.1	-0.666667	-4	-2.66667	0	0-5	0	0	0	0	0	20.1017	5	3
SJL4178602	1	1	1	0.0498808	-1	-1.1	-0.933333	-0.733333	0	-0.9	-0.3	-0.8	-1.33333	-4	-1.4	0.9	0	0	0.3	-2.06667	-1.86667	0	1	0-5	2700	1	0	0	0	42.6	0	3
SJL4181601	1	1	0	-2.13724	-0.5	0.8	-0.2	-1.6	0.3	0.1	0.1	0	-1.33333	0.466667	1	-1.4	-1	-1	0.3	0.0666667	-0.533333	-1	1	6-10	0	1	1	1	0	34.3	6.66667	3
SJL4182213	1	1	2	7.27042	-0.4	-0.8	0	-0.133333	0.5	-0.3	-0.8	0.666667	0.666667	0	0.266667	0.7	-0.5	-0.5	0.3	0	-0.266667	-1.33333	1	6-10	0	0	1	0	1	32.6	4.5	3
SJL4182313	0	1	0	-4.0804	-0.4	-0.1	0.0666667	-0.4	-0.8	-0.8	-0.6	0.0666667	0.666667	-0.733333	0.266667	-0.6	-0.5	-0.5	0.4	0.0666667	-0.466667	-0.666667	1	11-15	0	0	1	0	0	35.0934	0	3
SJL4182413	0	1	2	3.47544	-2.2	-0.4	-0.466667	-1.06667	0	-1.7	-0.8	0.8	-0.666667	-0.466667	-0.466667	-0.5	-1	0	0.4	-0.6	-1.4	-1.33333	1	6-10	0	0	1	0	0	50.7808	0	3
SJL4182507	0	1	2	5.99726	1.2	1	0.2	0.533333	0.3	0.5	0.7	0.533333	0.333333	0.733333	0.266667	1.4	0.5	1	0.4	0.0666667	0.6	0.666667	1	16-20	0	0	0	0	0	27.6	1.5	3
SJL4182701	1	1	1	1.50148	-1	0.6	-0.333333	-1.4	-4	-2.9	-1.6	0.133333	-0.666667	0.333333	0.266667	-1.7	-2	-1.5	-0.5	-0.666667	-0.866667	-0.666667	1	0-5	0	1	1	0	0	22	0	1
SJL4183009	0	1	0	-4.60055	0.5	-0.3	-0.333333	-1.46667	-0.2	-0.2	-1.3	1	1	-1.53333	-0.6	1	-1	-1	0.2	-0.733333	-0.733333	-1.33333	1	0-5	0	0	0	0	0	20	7.5	3
SJL4183102	1	1	2	4.22386	-0.6	-0.5	-0.866667	-1.26667	0.6	-0.3	-1.2	-1.73333	-1.66667	-3.6	-1.93333	-1.3	-2	-2	0.5	-0.6	-2.93333	-2	0	11-15	0	1	0	1	0	32.4	10	1
SJL4183301	1	1	0	-2.39901	0	0.2	0.333333	-0.666667	0.5	0.8	0.3	0.866667	0	-0.866667	1	0.3	0.5	0	0.3	0	0.933333	1.33333	1	6-10	0	1	1	0	0	26	1.16667	3
SJL4183501	1	1	1	-1.82301	-1.1	0.3	-0.466667	-0.533333	-0.2	-0.8	-1	0.533333	0	-1.8	-1.4	1	0	0.5	0.3	-1.4	-1.4	0	1	0-5	0	1	1	0	0	23.9	3.33333	1
SJL4184001	1	1	1	1.0359	-1.6	-0.4	-0.466667	-2	0	0.3	0.9	0.266667	-0.333333	0.333333	0.266667	1.5	1	0.5	0.3	-0.666667	-0.266667	0.333333	1	0-5	1800	1	1	0	0	43.3	0.5	3
SJL4185108	1	1	0	-4.0299	-0.6	0.2	0.6	0.266667	0.6	1.5	-0.3	0.333333	0.666667	-0.666667	0.266667	-1.5	-0.5	-0.5	0.5	0	-0.266667	-0.333333	0	0-5	0	1	1	1	0	22.1	42	2
SJL4186407	1	1	0	-8.65343	-0.2	0.6	0.733333	-1.33333	0.3	1.1	-0.4	-0.733333	1	-0.133333	1.06667	1	1	1	0.4	0.0666667	0.2	-0.333333	1	16-20	7050	0	0	0	0	30.4	8.5	2
SJL4186613	0	1	1	0.190317	-2.2	-0.2	-1.73333	-1.86667	-0.2	-2.9	-0.8	-0.466667	-1	0.2	-0.466667	-0.3	-0.5	-0.5	-3.8	-0.6	-4	-1	0	16-20	0	0	1	0	0	20.1564	18	1
SJL4186707	0	1	2	1.69361	0.7	-0.2	0.2	-0.2	0.8	0.2	0.6	1.53333	1.33333	-0.0666667	-0.4	0.8	1	1	0.4	0.133333	-4	-0.333333	0	16-20	0	0	0	0	0	35	15.75	3
SJL4186908	1	1	2	3.78894	-2.6	-3	-1.93333	-1.06667	-2.1	-0.5	1.5	-1.2	-1.66667	-2.4	-1.93333	-0.3	-1	-1	0.5	-1.26667	-2.73333	-1.33333	0	6-10	0	1	0	1	0	20.5	42	3
SJL4189007	0	1	0	-2.05924	1.8	0.8	0.733333	0.0666667	-1.2	0	-1.4	0.666667	0	-0.866667	1.8	0.5	-0.5	-0.5	-0.7	0.0666667	1	0.666667	0	6-10	0	0	0	0	0	26.7	3.83333	3
SJL4189207	0	1	1	0.0766516	0.7	0.4	-0.266667	1.4	0.7	1.1	0.5	0.533333	1.33333	0.533333	-0.466667	-0.6	-1	-0.5	0.4	-0.6	1.33333	-1	1	16-20	0	0	0	0	0	39.8	2	3
SJL4189302	1	1	1	-1.2185	0.4	0.2	-0.4	-1.06667	0	-0.3	0.7	0.266667	1	-0.4	-1.93333	-0.3	0	0	-0.1	-0.6	0.733333	-1.33333	0	6-10	0	1	1	0	0	27.8	6.83333	3
SJL4189508	1	1	0	-1.96533	-1.1	0.2	-0.666667	-0.866667	0.3	-0.1	-1	-1	-1.66667	-4	-2	-1.6	-2.5	-3	0.5	-1.26667	-1.2	-0.333333	0	0-5	0	1	1	1	0	25.4418	0	1
SJL4190007	0	1	1	-1.05718	1.3	1.6	0.666667	2.13333	0.1	-1.3	0.8	1.73333	2	0.333333	1.8	1	0.5	1	0.4	-0.6	1.26667	2	0	11-15	0	0	0	0	0	28.1	10	3
SJL4190501	1	1	1	1.11873	-0.8	0.6	-0.466667	-0.533333	0.6	1	0.4	0.8	-1.66667	-0.0666667	-1.26667	0.5	0.5	0	0.5	-1.26667	-2.93333	-0.666667	0	0-5	3900	1	1	0	0	26.1	0.333333	3
SJL4191016	1	1	1	-1.04093	-1.1	0	-0.466667	-1.8	-4	-2.6	-0.6	-3.2	-1.66667	-2.4	-1.26667	-2.8	-4	-4	-3	-1.26667	-4	-1.33333	1	6-10	4400	0	1	0	0	15.6	8	3
SJL4191409	0	1	0	-4.47459	1.6	1	0.8	1.2	0.5	0.9	1.2	0.466667	2.33333	0.6	1	1.1	1.5	1.5	0.3	1.2	1.26667	1.33333	1	0-5	0	0	0	0	0	26.3	1	3
SJL4194607	0	1	2	6.90421	-1.2	-0.8	-0.2	-0.933333	-3.9	-0.9	-2.7	-0.266667	-1.33333	-1.4	-0.466667	-1.5	-1	-1	0.4	-0.6	-1.33333	-2	1	16-20	0	0	0	0	0	32.9	0	1
SJL4195113	0	1	0	-2.37598	-0.8	0.6	-0.0666667	0.4	0.8	0.2	-0.1	0.0666667	-0.666667	-1.53333	-0.466667	-0.7	-0.5	0	0.4	-1.26667	0.266667	-0.333333	0	16-20	0	0	1	0	0	42.953	0	3
SJL4195707	0	1	2	1.85491	1	0.8	0.2	1.2	-0.4	-0.5	-1.2	1	1	0.333333	1.06667	-0.3	0.5	0.5	0.4	0.733333	1.26667	1.66667	1	16-20	0	0	0	0	0	27.7	6	3
SJL4195816	0	1	1	-1.17556	-0.9	-0.8	-0.933333	-1.4	-0.3	0.9	-1	-1	0.333333	-1.53333	-0.533333	1.7	1.5	1.5	0.5	-0.666667	-4	-1.33333	0	0-5	0	0	0	0	0	18.4	0	3
SJL4196001	1	1	0	-3.22967	-1.4	0.3	-0.466667	-0.133333	-0.3	0.2	-0.5	0.266667	-0.666667	-1.33333	-0.6	-0.1	0	0	-0.1	-0.733333	-1.8	-1.66667	0	11-15	0	1	1	0	0	37.7	27	3
SJL4196701	1	1	0	-6.94453	1.4	1	0.933333	1	0.5	0.9	-0.4	1	2.66667	0.866667	0.266667	2	1.5	1	0.3	0.8	1.13333	2	1	6-10	0	1	1	0	0	24.6	5.16667	3
SJL4196901	1	1	2	2.22759	-1.1	-0.3	-1	-1.26667	0.8	0.3	-0.7	0.6	0.666667	-0.4	1.06667	1	0.5	1	0.4	-0.6	0.866667	-1	0	16-20	0	1	1	0	0	30.8	8	3
SJL4197201	1	1	0	-6.19861	1.1	0.8	-0.333333	0.533333	0.9	0.6	0.2	0.133333	1	-0.666667	-0.533333	0.6	1	1	-0.7	-0.666667	1	1.66667	0	6-10	0	1	1	0	0	33.9	13	3
SJL4197307	0	1	2	2.29101	-0.1	1.6	0	0.666667	0.7	0.9	0.3	1.4	1	0.666667	0.266667	0.4	0	0	0.4	0.733333	0.733333	0	1	11-15	0	0	0	0	0	20.5	4.66667	2
SJL4197513	0	1	2	2.59073	0.1	-0.2	0	0.4	-0.5	-0.1	0.9	0.466667	0	0.666667	1.73333	2.2	1	1	0.3	-0.666667	0.733333	-0.333333	1	6-10	0	0	1	0	0	20.9885	1	3
SJL4197701	1	1	1	-0.753276	0.5	0.2	-0.2	-1.26667	0.3	-0.7	0.6	0.0666667	-0.666667	0.8	0.266667	0.3	0	0	0.3	-0.666667	-1.46667	0	1	0-5	1800	1	1	0	0	40.3	7.5	3
SJL4198008	1	1	2	3.25676	0.4	-0.2	-0.133333	-0.466667	-0.5	-2.2	-0.6	0.4	-0.666667	0.2	-0.466667	-0.6	-0.5	-1	-4	-0.6	0.2	-0.666667	0	16-20	0	1	1	0	0	30.2	9	3
SJL4199101	1	1	0	-3.62863	1.2	0.7	0.266667	1.06667	-0.6	0.7	-0.6	-0.4	1.33333	-0.866667	-0.6	1.6	1	1.5	-1.4	-0.0666667	0.133333	0.333333	0	0-5	0	1	1	0	0	19.6	1	1
SJL4199401	1	1	1	-0.778173	-0.5	0.8	-0.266667	-0.666667	0.7	-0.7	0.9	0.6	0.333333	0.133333	-1.26667	1	0.5	0.5	0.4	-0.6	-0.866667	-0.333333	1	6-10	3900	1	1	0	0	24.5	0.5	3
SJL4200201	1	1	1	-0.736517	-1.6	-0.7	-1.06667	-1.13333	0.5	-0.4	0.3	0.666667	-0.333333	-0.6	-1.4	-1.2	-2	-0.5	0.3	-0.733333	-1.06667	-0.666667	1	0-5	0	1	1	0	0	29.6	0	1
SJL4201307	0	1	2	1.92078	-0.9	0.6	-0.266667	-0.333333	0.9	2	-0.5	1	1.33333	0.533333	1	-0.3	-1.5	-2	0.5	1.46667	1	-1.33333	0	11-15	0	0	0	0	0	44.6	0	3
SJL4725008	0	1	1	0.162401	-1.9	1	-0.533333	-1.6	-4	-1.5	-3.1	0.2	-1.66667	-2.26667	1.06667	-1.7	-1.5	-3.5	0.4	0.0666667	-0.466667	-0.666667	1	11-15	0	0	0	1	0	48.3	9.83333	1
SJL4725113	0	1	0	-3.32222	0.3	0.2	-0.0666667	0.0666667	0.5	-0.6	-0.6	-0.533333	0.333333	-2.53333	0.266667	-0.1	0.5	0.5	0.4	0.0666667	0.4	-0.666667	0	11-15	0	0	1	0	0	32.9802	0	3
SJL4725213	0	1	0	-5.8705	1.1	0.2	0.933333	0.333333	0.9	0.7	0.3	0.533333	0.666667	0.666667	1.8	0.8	0.5	0	0.5	0.8	1.4	1	0	6-10	0	0	1	0	0	24.8086	13	3
SJL4726207	0	1	2	2.29625	0.5	-3	0.333333	-0.133333	0.6	-0.1	0.7	-1.2	0	-0.733333	1	1.7	1.5	1	0.5	0	-0.466667	0.666667	0	0-5	0	0	0	0	0	39	12	3
SJL4726613	0	1	2	1.7777	0	0.4	-0.266667	0.333333	-0.4	0.5	0.1	0.8	1	-2.26667	0.266667	0.3	1	1.5	0.4	0.733333	1	-0.333333	1	11-15	0	0	1	0	0	27.1874	0.333333	3
SJL4726702	1	1	2	2.43572	0.6	-0.1	-0.0666667	0.466667	0.5	0	1	0.4	0.333333	-0.266667	1.06667	0.4	0.5	0.5	0.4	-0.6	0.133333	0	0	16-20	0	1	0	0	0	33.6	15	3
SJL4726802	1	1	2	2.50138	-0.6	-0.1	-0.4	-0.533333	0.7	0.2	-0.6	-1.73333	-1	-1.53333	-1.26667	-1.5	-3	-1.5	0.4	-0.6	-2.33333	-1.66667	1	16-20	0	1	0	0	0	17.9	0	1
SJL4727807	0	1	2	4.88266	0.6	0.8	-0.4	0.333333	-4	-1.5	-2	0.2	-1	-0.933333	-1.26667	-0.1	0.5	-0.5	-4	-0.6	0.333333	0	1	16-20	0	0	0	0	0	27.6	0	1
SJL4727908	1	1	2	5.16141	0	-0.7	-0.466667	-0.866667	-0.6	-1	0.9	1.13333	-1	-0.866667	1	-0.7	-0.5	0	-1.4	0.0666667	0.666667	0	0	6-10	1200	1	0	1	0	18.6	1.25	3
SJL4728001	1	1	1	1.41914	-2.1	-3	-0.733333	-0.866667	-2.7	0.4	-3.6	-0.4	0.333333	-1.33333	-1.4	-1.6	-1.5	-1	-4	-0.733333	-2.46667	-0.333333	1	0-5	0	1	1	0	0	39	0	3
SJL4728501	1	1	2	2.26732	-0.9	-0.5	-0.733333	-0.533333	0	-0.4	-1.4	-4	-1.33333	-1.8	0.133333	0.4	0.5	0	0.5	-0.0666667	-3	-1.33333	0	0-5	1800	1	1	0	0	28.1	30	1
SJL4729001	1	1	1	-1.33681	1.5	0.7	0.933333	1.73333	.	.	.	-0.4	1.33333	-1.8	0.133333	2.1	2	1	.	0.6	0.533333	0.666667	0	0-5	0	1	1	0	0	19.5	5	3
SJL4733501	1	1	2	9.21685	-0.6	1	-0.4	-1.6	0	1	-0.5	0.333333	0.666667	-0.466667	-0.466667	-0.8	-1	-2	0.5	0.0666667	-1	-0.666667	0	6-10	0	1	1	0	0	25.9	36	1
SJL4734010	0	1	0	-9.01158	1.8	0.4	1.06667	0.133333	0.5	1.4	0.7	-0.133333	1.33333	-0.866667	0.266667	0	-2	-1	0.3	0.6	0.666667	1	1	0-5	0	0	0	0	0	20.8	2.66667	3
SJL4735008	1	1	0	-2.93998	1.5	0.9	1.2	0.133333	0.5	0.6	0.7	1.06667	0	-0.333333	0.933333	0.9	1	1	-0.5	-0.733333	0.533333	1	1	0-5	0	1	0	0	0	22.1	6.5	2
SJL4738001	1	1	2	2.22171	0.8	0.6	0.4	0.333333	0.3	-1.1	-1.2	-0.866667	-1	-0.933333	-0.466667	2.3	1.5	1.5	0.4	-0.6	0.333333	1	1	6-10	1800	1	1	1	0	32	0	3
SJL4738101	1	1	1	-1.67858	0.5	0.2	0	0.6	0.5	1.8	0	0.866667	0.333333	-0.133333	1	2	1.5	1.5	0.3	1.46667	0.866667	2.66667	1	6-10	1800	1	1	0	0	24.6	2.25	3
SJL4738507	0	1	1	-1.51819	0.4	1	-0.666667	0.333333	0.9	0.1	0.7	-0.733333	-1	-0.4	-1.93333	0.6	0.5	0	0.5	-1.26667	-0.4	-0.666667	0	11-15	0	0	0	0	0	33.8	0	3
SJL4738701	1	1	2	4.11559	-1.5	-0.7	-1.13333	-1.8	-0.3	-0.2	-0.7	-0.266667	-1.66667	-1.6	0.133333	-1.1	-1	-1	-0.1	-0.733333	-4	-1.66667	0	0-5	0	1	1	1	0	29.6	0	1
SJL4739901	1	1	1	-1.54149	-3	-3	-3.13333	-3.6	0	-0.5	-1.1	-4	-2.33333	-4	-1.4	-3.9	-2	-2.5	-0.5	-1.4	-4	-2.33333	1	0-5	2400	1	1	0	0	47.8	3	3
SJL4742001	1	1	2	4.62365	-1.5	-0.2	-0.0666667	-1.06667	0.6	-0.5	-0.2	-1.2	-1.66667	-1.33333	1	-1.1	-0.5	-0.5	0.5	0.6	-0.8	-2.33333	0	0-5	0	1	1	1	0	26.4	0	1
SJL4742907	0	1	2	7.67665	-0.7	0.2	-0.2	-0.0666667	0.8	-0.2	0.7	-0.2	-0.333333	-0.4	-0.466667	1	0.5	1	0.4	-1.26667	-0.266667	1	0	11-15	0	0	0	0	0	28.2	17.5	2
SJL4743801	1	1	2	3.32617	0.3	0.6	0.266667	-0.333333	-2.4	-1	-0.9	0.666667	0	-0.466667	1	-0.9	0	-1	-0.7	1.2	0.8	-1.33333	0	0-5	0	1	1	0	0	33.6	42	1
SJL4744007	0	1	1	0.499812	0	-0.9	-0.533333	-0.466667	0.5	-1.5	-1.4	0.8	0.333333	-0.2	-1.2	1.1	0.5	-0.5	0.3	-0.6	-1.4	0	1	11-15	0	0	0	0	0	25.5	7	3
SJL4744602	1	1	2	7.20485	-2.2	-0.7	-0.8	-0.733333	-4	-3.1	-1.2	-0.866667	-0.333333	-0.6	-0.6	-0.2	-1	0	-4	-1.4	-0.8	-1.33333	0	0-5	0	1	0	0	0	20	.	.
SJL4744801	1	1	1	-1.20328	-0.3	0.8	-0.333333	-0.666667	0.6	0.3	-0.3	-0.666667	-0.333333	-1.26667	-0.533333	-0.3	-1	-1	0.5	1.2	0.666667	0.333333	0	0-5	3900	1	1	1	0	29.6	3	1
SJL4747601	1	1	2	5.37061	-2.7	-0.5	-3.2	-2.86667	0.3	-0.6	-0.5	-1.6	-2	-2.06667	0.133333	-4	-2.5	-3	0.5	-0.733333	-4	-2	0	6-10	0	1	1	0	0	18.9	10.5	1
SJL4748316	0	1	0	-5.96747	-0.5	0	-0.266667	-0.333333	-0.6	-0.3	-0.3	-1.06667	-2	-2.93333	0.266667	0.7	-0.5	0	-0.7	-1.26667	-2.53333	-1	0	0-5	0	0	0	0	0	24.5	0	1
SJL4749216	0	1	2	4.44436	-1	0.4	-0.466667	-1.26667	0.9	0	-0.7	0.866667	-1	-0.6	-0.533333	-0.5	1	0	0.5	-0.666667	-0.2	-1	0	0-5	0	0	0	0	0	27.2	11	1
SJL4749701	1	1	2	1.68111	0.2	0.8	-0.133333	-0.533333	0.5	-0.1	0.9	0.266667	0	0.4	0.266667	0.7	0.5	0	0.3	0	-2.73333	-1.33333	1	0-5	0	1	1	0	0	49.2	0	2
SJL4750201	1	1	0	-4.50023	1	-0.2	0.2	-0.266667	0.5	0.1	1.5	0.133333	0	-1.13333	1.06667	0.8	1	0	0.4	-0.6	-0.466667	1	0	16-20	0	1	1	0	0	31.6	.	3
SJL4753507	0	1	1	0.752763	-1.4	0	-0.133333	-0.666667	-0.5	-1.5	0.6	0.2	1	0.866667	-0.466667	0	0.5	-0.5	0.3	0.0666667	0.533333	-0.666667	1	11-15	0	0	0	0	0	22.3	9	1
SJL4753608	1	1	1	-0.465911	-2.6	-2.5	-1.66667	-0.866667	-4	-2.6	-0.4	0.6	-0.333333	-2	-1.2	0.3	-0.5	0	-2	-1.26667	-0.266667	-1.33333	0	11-15	0	1	0	1	0	35.3	18	3
SJL4754201	1	1	1	-0.834993	-0.3	0.8	-0.333333	-1.4	-1.4	-1.5	-0.5	-1.13333	-1.33333	-0.0666667	-1.26667	-0.7	0	-0.5	0.3	-1.26667	-2	0.333333	1	0-5	1800	1	1	0	0	39.6	1	3
SJL4754901	1	1	1	-1.77042	-1.3	0.2	-0.533333	-0.533333	0.3	0.2	0.3	0.533333	-1	-0.6	-1.26667	-0.2	0.5	0.5	0.3	-0.666667	-1.4	-2	1	6-10	0	1	1	0	0	28.1	4	3
SJL4755106	0	1	2	6.01652	-0.5	0.6	0.666667	-0.0666667	0.5	-0.7	0.3	0.8	0.666667	-0.133333	1.06667	0.3	0.5	0.5	-1.7	0.866667	0.8	0	0	16-20	0	0	0	0	0	27.3	8	3
SJL4755301	1	1	1	-1.51329	-1.6	-0.1	-1.66667	-1.6	-3.9	-3.4	-2.1	-2	-1.66667	-0.2	-0.466667	-1.3	-1	-0.5	-4	-0.6	-1.2	-1	1	11-15	0	1	1	0	0	19.6	3.66667	1
SJL4756301	1	1	2	1.84944	0.4	-0.4	-0.266667	-0.533333	0	-0.3	-0.8	0.466667	-1	-1.26667	0.266667	0.9	1	-0.5	0.3	-1.26667	-0.2	2	1	0-5	0	1	1	1	0	27.6	1	3
SJL4756401	1	1	2	2.46719	-1.7	1	-0.466667	-1.06667	-0.3	0.4	-0.9	-0.0666667	-1.33333	-3	-1.26667	-2.3	-2	-2	0.5	-1.26667	-0.4	-2	0	0-5	0	1	1	0	0	30.3	0	1
SJL4760308	1	1	2	7.00174	1.2	0.6	0.4	-0.333333	-0.9	-1.2	0.7	0.666667	2.33333	-1.13333	1	0	0.5	1	-0.1	1.46667	0.933333	2.66667	0	6-10	0	1	1	1	0	28.9	0	1
SJL4760701	1	1	1	-0.322096	-1.8	0.4	-2.06667	-1.06667	-2.7	-0.8	-1.6	-0.266667	-1	-0.2	-2	-2.3	-2.5	-1.5	-4	-1.26667	-0.733333	-1.66667	1	0-5	0	1	1	0	0	23.3	5	1
SJL4760908	1	1	0	-3.41345	0.8	1	0	0.8	-1.5	0	-0.6	0.666667	-0.333333	-0.933333	0.266667	0.3	-0.5	0	-2	0	0.333333	1	0	0-5	0	1	1	1	0	23.4	21	3
SJL4763407	0	1	2	9.74835	-1.4	-0.3	-0.533333	-0.133333	-0.7	-0.5	-0.4	1.06667	0	-0.0666667	-1.2	-1.7	-1.5	-2	-0.5	-0.6	0.4	-1	1	11-15	0	0	0	0	0	21.3	2.5	1
SJL4763601	1	1	0	-4.24401	-0.7	-0.4	-0.866667	-1.26667	0	-0.8	-0.4	0.333333	0	0.333333	0.266667	-0.7	0.5	-0.5	0.3	0	0	-1	1	0-5	0	1	1	0	0	24.8	0	3
SJL4764008	1	1	1	0.703901	0.2	-0.4	-0.4	0.2	0.5	0	1.2	0.8	0	0.133333	-0.533333	0.9	1.5	1.5	0.3	0	-0.466667	0.333333	1	11-15	0	1	0	0	0	19.6	1.5	1
SJL4764107	0	1	2	3.48462	-0.2	-0.5	-0.266667	-0.266667	0.6	-0.8	-1.2	0.6	0	-0.533333	1	1.1	0.5	0.5	-0.7	1.46667	0.866667	-0.333333	0	11-15	0	0	0	0	0	40.1	0	3
SJL4764201	1	1	1	-1.94073	0.8	0.6	0.4	0.533333	0.7	0.5	1.3	1.2	2.66667	0.533333	1.06667	0.9	1	1.5	0.4	0.733333	1.46667	2	1	11-15	1800	1	1	0	0	29.4	0	3
SJL4764608	1	1	2	3.60598	1.3	0.6	0	0.333333	0.1	-0.4	0.4	0.533333	-1	-0.133333	1.06667	0.4	0	0.5	-1.7	1.4	-1.06667	-0.333333	0	6-10	0	1	1	1	0	29.9	3	3
SJL4765012	0	1	2	1.63598	0.8	0.4	0.4	0.0666667	0.7	0.5	0.3	1.33333	1.33333	0.266667	1.8	-0.1	-1	0	0.4	0.733333	-0.133333	0.333333	1	6-10	0	0	0	0	0	23.5	0	2
SJL4765201	1	1	1	-0.759368	0.8	0.8	0	0.533333	0.7	0	0.5	1.33333	1	0.133333	-1.26667	1.8	1	1.5	0.4	0.0666667	1.06667	0.666667	1	11-15	2400	1	1	0	0	33.6	0.666667	3
SJL4767801	1	1	1	-0.969994	-0.7	0.4	-0.4	-0.2	-0.5	0.8	-1.4	0.533333	-1.33333	-0.8	-2	1	1	1	-3.8	-0.6	0.6	-1	0	11-15	2400	1	1	0	0	29.4	3.5	1
SJL4768208	1	1	0	-5.57078	-0.9	0.2	-1.06667	-1.6	-1.8	-0.2	-1.5	0	-1.66667	-1.6	0.266667	0.5	0.5	0	-0.1	-0.6	-1	-0.666667	0	11-15	0	1	1	0	0	54.3	0.166667	2
SJL4768709	0	1	1	0.787549	0.3	0.4	-0.0666667	-0.666667	0.5	0.5	0.7	0.133333	-0.333333	-0.0666667	1	0.5	0	-0.5	0.3	-0.6	0.533333	1.33333	1	0-5	0	0	0	0	0	28.3	4.5	2
SJL4769101	1	1	2	5.65856	-1.4	-1.4	-0.333333	-1.06667	-1.2	-0.2	-1.4	-1.8	-0.333333	-1.13333	1	-1.4	-0.5	-0.5	0.3	-1.26667	-1.33333	0	1	0-5	1800	1	1	0	1	44.5	9	3
SJL4769307	0	1	0	-4.33195	1.7	0.8	0.933333	0.666667	0.7	1	1.3	1.2	1	0.8	1.8	1	0.5	0	0.4	2.06667	1.4	2.66667	1	16-20	0	0	0	0	0	25.5	3.5	1
SJL4769616	0	1	1	-1.13783	0.7	0.6	-0.133333	0.266667	0.9	0.6	-0.1	0.466667	1	0	1	-0.7	-0.5	-0.5	0.5	1.8	0	0	0	0-5	0	0	0	0	0	27	10.6667	2
SJL4770007	0	1	1	-0.437019	0.4	0.4	-0.266667	-1.6	0.6	0	-1.2	0.133333	0.333333	0	1.8	1.6	1	1	-0.7	1.46667	0.133333	1	0	6-10	0	0	0	0	0	28.7	0	1
SJL4770102	1	1	2	7.78258	-0.7	-0.3	-0.466667	-3.13333	-0.9	-0.6	-0.7	-0.466667	-1	0.2	-1.93333	-0.2	-0.5	-1	-0.7	-1.26667	-2.2	-1.33333	0	11-15	0	1	0	0	0	20.6	6.33333	3
SJL4771601	1	1	1	-0.807602	-0.6	1	-0.466667	-0.466667	0.5	-1.3	0.3	1.46667	0	0.266667	1	-1.6	-3	-2.5	-0.5	0.0666667	1.13333	-1.33333	1	6-10	0	1	1	0	0	25.3	3	1
SJL4771708	0	1	2	11.1901	-0.8	0.2	0.2	-0.6	0.1	-3	1.2	0.333333	0	-1.66667	1.06667	1.1	0.5	0.5	0.4	-0.6	-1.26667	-0.333333	0	16-20	0	0	0	1	0	45.8	0	2
SJL4772201	1	1	1	-1.5606	-1	0.4	-0.4	0.0666667	0	-0.2	0.8	-0.933333	-1	-0.466667	0.266667	0.9	1	1	0.5	1.46667	-1	-2	0	11-15	1800	1	1	0	0	35.8	1.83333	2
SJL4772612	1	1	2	9.82422	0.2	0.2	-0.266667	-1.06667	0.3	-1.2	0.9	-0.6	-1	-1.4	-1.26667	0.1	0	0.5	0.4	-0.6	-0.866667	-1	1	16-20	9510	0	0	0	0	25.9	0.833333	.
SJL4773407	0	1	2	2.12215	-2.2	-1	-0.4	-1.6	0.8	-0.1	1.1	0.8	-0.666667	-0.933333	-0.466667	-0.7	0	-0.5	0.4	-0.6	-0.533333	-1.33333	0	16-20	0	0	0	0	0	38.6	14	1
SJL4773513	0	1	0	-2.0695	-1	0.2	-0.266667	-1.4	0.9	-0.1	0.4	0.333333	0.666667	-0.6	-0.533333	-0.3	0.5	0	0.5	-1.26667	1.33333	-1.33333	0	6-10	0	0	1	0	0	19.4	36	3
SJL4773901	1	1	1	-1.61302	-0.2	-1.1	0.2	-0.466667	0.3	0.4	1.1	0.666667	-1.33333	0.266667	1.8	-0.4	-1.5	-1	0.5	1.46667	-0.133333	-1	0	11-15	1800	1	1	0	0	27	6	3
SJL4774116	0	1	0	-7.33352	2	1	0.733333	0.4	0.9	0.8	1.6	1.4	0.666667	-1.46667	0.266667	0.3	-1.5	-1	0.5	1.2	1.26667	1.33333	0	6-10	0	0	0	0	0	25	5.33333	2
SJL4774401	1	1	0	-7.33693	-0.7	-0.4	-0.6	-1.06667	-1.5	-2.2	-0.6	-1.8	-2	-1.8	-1.26667	-1	-0.5	-1.5	-4	-0.866667	-4	-1.33333	0	0-5	0	1	1	0	0	37.1	0	1
SJL4775008	1	1	1	-0.816076	0.4	0.4	-0.266667	-0.533333	0	-0.9	0.3	-1.2	0.333333	-0.666667	0.266667	-0.4	0.5	0	0.3	0	-1.13333	-1	1	6-10	0	1	1	0	0	21.3	5.66667	3
SJL4776407	0	1	2	4.68208	0.4	1.4	0.666667	-0.0666667	0.8	-0.1	1.3	1.53333	0.333333	0.2	0.266667	0.7	0	0	0.4	0.0666667	1	2	0	16-20	0	0	0	0	0	41.2	0	3
SJL4777001	1	1	0	-5.82903	-1.6	0.4	-0.666667	-1.6	0.5	0.6	-0.2	0.466667	0	-0.866667	-0.533333	1.3	1	1	-0.5	-1.26667	-0.866667	-0.333333	1	0-5	0	1	1	0	0	21.1	0	1
SJL4780107	0	1	2	3.24337	.	0.2	-1.13333	-1.53333	0	-0.8	1.1	1.33333	0.666667	0.6	.	.	.	.	0.4	.	-0.2	.	1	16-20	0	0	0	0	0	34.9	0	3
SJL4780702	1	1	1	0.380839	0	0.6	0.0666667	-0.866667	0.3	0.5	0.3	0.666667	0.333333	-0.666667	1	0.4	0.5	0.5	0.3	0	-0.666667	0	1	6-10	0	1	0	0	0	32	13	1
SJL4780812	0	1	2	8.16766	-1.2	1	-0.266667	-1.06667	0.9	-0.1	1.8	0.533333	0	-1.06667	0.266667	1.4	0.5	0	0.5	0.0666667	0.733333	0.666667	0	11-15	0	0	1	0	0	33.1379	0	.
SJL4781601	1	1	1	1.30368	-1.3	-0.2	-0.333333	-1.06667	0.3	-0.8	1.6	-0.133333	-1	-1.33333	0.266667	-1	-0.5	0	0.5	0	0.0666667	-1	0	6-10	0	1	1	0	0	34.5	2	3
SJL4782201	1	1	0	-7.83608	0.4	0.4	0.333333	-0.866667	0.3	-1.1	-1.3	0.666667	0.666667	-0.2	0.266667	1	1.5	1.5	0.3	1.8	2.33333	0	1	6-10	1800	1	1	0	0	22.4	0	1
SJL4786107	0	1	2	5.04278	-1.7	0.2	-0.333333	-1.26667	0.1	-0.4	-0.3	0.866667	-0.333333	-1.13333	0.266667	-2.5	-2.5	-2.5	0.4	-1.26667	-1.6	0.333333	0	11-15	0	0	0	0	0	24.7	12	1
SJL4786407	0	1	2	20.2535	-0.9	0	-0.466667	-1.06667	0	-1.4	1.2	1.26667	-0.333333	-0.133333	-0.466667	1.4	1	1	0.3	-0.6	0.266667	-0.333333	1	11-15	0	0	0	0	0	30.7	4.5	1
SJL4787201	1	1	2	1.90901	-1.3	-0.8	-0.4	-0.866667	0.3	0.4	0.6	1.2	0.333333	-1.06667	-1.26667	0.8	1	1	0.5	0.6	-2.2	2	0	0-5	0	1	1	0	0	35.5	0	1
SJL4787609	0	1	1	-0.133281	0.1	0	-0.6	-1.6	-3.3	-2.5	0.3	-0.866667	0	-1.26667	-1.26667	-1.4	-0.5	-1	0.5	-0.666667	-0.933333	-0.333333	0	6-10	0	0	0	0	0	27.5	24	1
SJL4787701	1	1	1	-1.79531	-1.5	0.4	-0.266667	-0.866667	-0.5	1.4	-0.8	0.866667	0	0.666667	-0.533333	1.1	1	1	0.3	-0.666667	0.733333	-0.666667	1	0-5	1800	1	1	0	0	23.4	1.5	3
SJL4788401	1	1	2	3.85025	0.9	-2	0.0666667	-1.4	-0.6	-0.1	0.2	-4	-2.33333	-4	-1.26667	1	1	1	0.5	-0.666667	-4	1	0	0-5	3900	1	1	0	0	27.7	7	2
SJL4788601	1	1	2	1.87832	-0.4	0.4	-0.133333	-1.6	0.9	-0.2	0.4	-0.466667	-1	-1.33333	0.266667	-0.8	0	-1	0.5	-0.666667	-0.6	-1.33333	0	0-5	1800	1	1	0	0	29.5	42	2
SJL4789001	1	1	0	-2.38292	1.4	0.1	0.666667	0.4	0.9	1	0.4	1.06667	-0.333333	-0.333333	0.933333	0	0	0	0.5	-0.0666667	0.2	0	0	0-5	0	1	1	0	0	23.2	3	3
SJL4789210	0	1	0	-7.26362	1.2	0.4	-0.333333	0.533333	0.5	-0.7	0.4	1	0.333333	-0.466667	-1.26667	0.1	-0.5	-0.5	0.3	-0.666667	1.6	0.333333	1	0-5	0	0	0	0	0	18.4	14	3
SJL4789508	1	1	0	-7.87326	1.9	0.5	0.666667	1.6	-0.2	-0.1	-1.6	0.866667	-0.666667	-0.733333	0.133333	-0.2	-0.5	0.5	0.3	-0.0666667	0.666667	0.333333	1	0-5	0	1	0	0	0	27	6.08333	3
SJL4791801	1	1	2	6.71676	-1	0.2	-1.93333	0.0666667	0.3	0.5	0.9	-1.13333	-0.666667	-0.4	-2	-0.7	-0.5	-1	0.3	-0.666667	-1.46667	-1.33333	1	0-5	0	1	1	0	0	27.5	0	3
SJL4792516	0	1	1	1.04416	-2	0.8	0.266667	-1.06667	0.9	1.2	1.1	0.266667	0	-4	1	-1.1	-1	-0.5	0.5	1.2	0.8	1	0	11-15	0	0	1	0	0	19.8	4	2
SJL4793007	0	1	2	6.90531	-1	-1.3	-0.4	-1.06667	0.3	1	-2.2	0.4	0.333333	-0.533333	-0.466667	-0.5	-1	-1	-0.5	0.0666667	0.533333	-0.333333	1	6-10	0	0	0	0	0	23.6	5	1
SJL4793907	0	1	2	4.72278	0.7	0.6	-0.2	0.4	0.9	1.2	-0.6	0.8	-0.333333	-0.0666667	-0.533333	-0.1	0	0	0.5	0	0.266667	0.333333	0	0-5	0	0	0	0	0	36.5	0	3
SJL4794608	1	1	1	-1.24097	-0.7	0.1	-0.466667	-0.133333	-1.2	-1	-2.5	-0.266667	0	-1.93333	-0.6	-1.6	-2	-2.5	-2.1	-0.733333	0.4	-0.333333	1	0-5	0	1	1	1	0	32.5	0	1
SJL4796601	1	1	0	-9.50287	0.8	1	0.2	1.6	0.5	1	0.3	0.666667	2	-0.4	1.06667	-0.1	0.5	0	0.4	1.4	1.13333	0.333333	0	11-15	0	1	1	1	0	22.1	1.83333	3
SJL4797207	0	1	2	8.20836	-0.6	0	-0.2	-1.2	-3.9	-0.9	-0.1	0.8	0	0.4	-1.26667	-0.3	-1.5	-1.5	0.4	-0.6	0.6	-2	0	11-15	0	0	0	0	0	30.1	10	2
SJL4797408	1	1	1	0.486873	-2.3	-3	-1	-2.66667	-4	-4	-0.2	-0.533333	-1.33333	-3.86667	-0.466667	-3.1	-3	-3.5	-0.5	-2	-1.06667	-3	1	6-10	0	1	0	0	0	22.7	0	1
SJL4798308	1	1	1	-1.62956	-1.4	-3	-1	-1.26667	.	.	.	-2.86667	0.666667	-0.466667	-1.26667	.	.	.	.	-0.666667	-4	-2.33333	1	6-10	0	1	1	0	0	30.2	7	3
SJL4798716	0	1	1	1.0007	-0.2	0.8	-0.266667	-0.333333	0.9	0.9	-0.3	-1.93333	-1	-2.4	-1.26667	-0.8	0	0	0.5	-1.26667	-1.2	-1.33333	0	0-5	0	0	0	0	0	23.9	10.25	3
SJL4799210	0	1	1	-1.1818	-0.3	0.2	-0.466667	-2.4	0.3	0	0.3	0.466667	-1	0.6	0.266667	0.1	0	0	0.3	-0.666667	-1.33333	-2	1	0-5	0	0	0	0	0	24.9	6	2
SJL4800601	1	1	1	-1.18455	0.8	0.6	-0.2	-0.333333	0.9	0.9	1.3	0.333333	-1	-0.533333	-1.2	1.7	1.5	1.5	0.5	0.0666667	0.266667	0	0	11-15	1800	1	1	0	0	24.7	1.5	3
SJL4800707	0	1	2	3.92419	-0.7	0	-0.133333	-0.6	0	-0.9	0.1	-2.06667	-2	-0.866667	-1.26667	-1.5	-2	-2	-1.6	-0.6	-1.73333	-0.666667	1	11-15	0	0	0	0	0	26.1	7	3
SJL4801816	0	1	1	1.36052	-0.2	0.8	-0.333333	-0.466667	-0.2	-1.6	-2.2	-0.466667	-0.666667	-0.4	1.8	-1.4	-1	-1	-0.5	1.46667	-0.666667	0	1	0-5	0	0	0	0	0	33.4	.	.
SJL4802008	0	1	1	-1.6789	-2	0.6	-0.8	-2.06667	0.9	0	-1.1	0.2	-0.333333	-0.466667	-1.93333	-0.2	0	0	0.5	-0.6	0.333333	-0.333333	0	0-5	0	0	0	0	0	23.8	15	1
SJL4802101	1	1	2	3.44197	-1	-0.5	-0.2	0.2	0.9	-0.3	1.5	0.8	0.333333	-1.26667	-1.2	1.5	1.5	1.5	0.5	-0.6	0.0666667	0.666667	0	6-10	1800	1	1	0	0	33.9	0	3
SJL4802201	1	1	0	-4.26291	1.7	0.4	1	1.33333	0.9	1.2	-0.1	-1.8	-0.333333	-1.46667	1.73333	1.6	1	1	-0.1	1.2	-1.46667	1.33333	0	6-10	1800	1	1	1	0	28.8	8.5	3
SJL4802607	0	1	2	4.19832	0.4	0.2	-0.2	-0.866667	0.9	0.9	1.3	-0.0666667	1	-0.533333	-1.2	-0.3	-0.5	-0.5	0.5	-1.26667	-0.8	0.333333	0	11-15	0	0	0	0	0	24.3	42	2
SJL4803209	0	1	1	1.32062	-0.7	0.4	-0.4	-0.666667	0.3	-0.4	0	0.333333	-1	0.4	-1.26667	-0.1	1	-1	0.3	0	0.666667	0.666667	1	0-5	0	0	0	0	0	27.4	18	2
SJL4806107	0	1	2	7.18727	-0.8	0.6	.	.	-4	-1.7	-0.3	0.0666667	.	-0.466667	-1.26667	-0.5	-1	0.5	0.4	-0.6	0.2	-0.333333	1	16-20	0	0	0	0	0	37.8	9.33333	3
SJL4806301	1	1	1	1.44702	1.3	0.8	0.2	0.6	0.9	0.2	1.4	1.46667	1.33333	1.46667	1	2.4	1.5	1.5	0.5	0.8	0.666667	-0.333333	0	11-15	0	1	1	0	0	24	22	3
SJL4806709	0	1	1	0.0547684	-0.8	0.4	-0.6	-0.866667	-0.2	-1.1	0.7	0.133333	0.333333	-0.2	-1.26667	0.3	0.5	1	0.3	-0.666667	0.266667	-1.33333	1	0-5	0	0	0	0	0	22.3	3.5	3
SJL4807408	1	1	2	5.65241	-1.1	-0.9	-0.666667	-1.26667	-4	-1.3	-1.6	-1.93333	-2	-1.33333	-1.4	-0.1	-0.5	0	-2	-0.733333	-4	0	0	0-5	0	1	1	1	0	31.8	42	1
SJL4808801	1	1	1	1.1744	-0.8	-0.6	0.266667	-0.333333	-2.4	-2.1	-1.3	0.266667	-1	-2.86667	-1.26667	-0.1	0.5	0.5	-3	-0.666667	0.0666667	0	1	0-5	0	1	1	0	0	40.9	2.5	1
SJL4808908	0	1	1	-0.358595	-0.4	0	-0.2	-1.4	0	-0.8	0.9	0.466667	-1.33333	-0.866667	-0.533333	0.6	1	1	0.5	-0.666667	-1.4	0	0	0-5	0	0	0	1	0	33.3	10	1
SJL4810707	0	1	2	5.12841	1.5	0.8	0.933333	-0.0666667	0.3	0.7	0.7	0.666667	0.333333	0.666667	1.06667	0.7	-1	0.5	0.4	0.733333	0.533333	0.333333	1	16-20	0	0	0	0	0	37.1	0.166667	3
SJL4810808	1	1	0	-8.51022	-1.1	-0.3	-1	-0.333333	0.6	1.1	1.3	0.4	-1	-0.4	-0.466667	-0.2	-0.5	0	0.5	-1.26667	0.2	-0.666667	0	11-15	0	1	1	0	0	29.1	42	3
SJL4811407	0	1	1	-0.844868	-0.8	0.8	-0.266667	-0.466667	0.5	1	0.9	1.33333	2	0.866667	1.8	-0.6	-1	-1	0.3	2.2	1.2	1.33333	1	11-15	0	0	0	0	0	22.9	0	3
SJL4811710	0	1	0	-1.99667	1.6	-0.4	0.8	-0.333333	0.9	-0.4	0.8	-0.466667	-0.666667	-4	0.266667	1.1	1	1	0.5	-0.666667	-1.33333	-0.333333	0	0-5	0	0	0	0	0	30.4	5	2
SJL4811807	0	1	2	2.48923	0.1	0	0.666667	0.2	-2	-0.4	-3.3	0.866667	1	-1.73333	-0.533333	-0.2	-1	-1	-1.6	0.0666667	0.866667	0.333333	1	11-15	0	0	0	0	0	25.5	12	3
SJL4811907	0	1	2	10.9622	0.5	0	-0.0666667	0.0666667	0.9	1	0.2	-0.733333	-1	0.333333	0.266667	-0.3	-0.5	-1	-0.1	-0.6	-0.266667	1.66667	0	11-15	0	0	0	0	0	37	0.333333	2
SJL4812701	1	1	2	3.5628	0.9	0.6	0.266667	-0.533333	0.3	-0.9	-0.7	0.0666667	-1	-1.53333	0.266667	0.7	-0.5	0	-0.7	0.6	-1.8	0.666667	0	0-5	1800	1	1	0	0	37.8	7	1
SJL4813101	1	1	0	-6.95143	-1.5	-0.3	-1.13333	-1.86667	-4	-2.4	-1	-1.4	-1	-4	-0.6	-0.5	-0.5	0	-0.1	-0.733333	-1.46667	-2	0	6-10	0	1	1	0	0	30.6	15	2
SJL4814413	0	1	0	-6.98975	-0.4	0.6	-0.0666667	0.0666667	0.5	0.1	-0.8	0.866667	-0.333333	0.333333	0.266667	0.5	1	0.5	0.3	1.46667	0.133333	0	1	11-15	0	0	1	0	0	32.4	37	1
SJL4814601	1	1	2	1.66335	0.9	1	0.0666667	0	0.8	1.6	0	-0.4	-1.33333	-1.6	-0.466667	0	-0.5	0	0.4	0.0666667	-1.4	3	0	16-20	3900	1	1	1	0	42.3	0	.
SJL4816308	1	1	2	2.95503	0	0.6	-0.266667	0.666667	0.9	0.6	0.8	0.6	0.333333	-1.13333	-0.466667	0.7	1.5	1.5	0.5	0.0666667	0	0.333333	0	6-10	0	1	0	0	0	40.8	0	3
SJL4816916	0	1	1	0.513656	0.5	0.2	-0.2	-1.4	0.9	-0.6	0.6	-0.0666667	-0.333333	-0.666667	0.266667	0.3	0.5	-0.5	-0.1	0.6	-1.06667	0.333333	0	0-5	0	0	0	0	0	31.3	17	3
SJL4817007	0	1	1	-0.613453	1.2	1	0.266667	-1.06667	0.9	1.2	1.2	0.0666667	-0.333333	-0.0666667	0.266667	1	1	1	0.5	0	0.0666667	0.666667	0	6-10	0	0	0	0	0	28.3	1	3
SJL4818001	1	1	1	0.921517	0.6	0	.	.	0.5	-1.9	-1.2	1.26667	1.33333	0.0666667	0.266667	1.2	1	1	-4	0.733333	0.866667	2.33333	0	16-20	2400	1	1	0	1	31.8	1.33333	3
SJL4818307	0	1	1	-1.58195	-0.1	1	-0.2	-0.0666667	0.8	0.8	-0.3	-0.2	1.33333	-0.666667	-0.466667	-0.2	0.5	0.5	0.4	0.0666667	1.13333	0.666667	0	16-20	0	0	0	0	0	27.4	0.0666667	3
SJL4818401	1	1	1	1.10899	-0.8	-0.1	-0.2	-0.666667	0	0.5	-2.4	-0.2	-0.333333	0.133333	-1.26667	-2	-1	-3	0.4	0.0666667	-0.0666667	-1	1	16-20	1800	1	1	0	0	23.4	1	3
SJL4819701	1	1	2	2.8009	1.1	1.4	0.733333	0.0666667	0.9	0	1.7	0.2	0.666667	-0.2	1	1.5	1.5	1	0.5	0.8	0.533333	1.66667	0	11-15	0	1	1	0	0	22.3	0	2
SJL4819808	1	1	1	1.19155	-0.5	0	-0.4	-0.466667	0.3	0.5	0.9	-0.2	-1	0.533333	0.266667	-1.6	-1	-2.5	0.3	-0.6	0.2	0.333333	1	6-10	0	1	1	0	0	32.3	3	2
SJL4820808	1	1	0	-3.07269	1	0.8	0	0.2	0.1	0.4	0.5	0.2	-1	-0.6	1.06667	0.4	0.5	0.5	0.4	0.733333	-0.4	0	0	11-15	0	1	0	0	0	23.7	0.166667	3
SJL4823209	0	1	0	-6.75524	-0.3	1.6	-0.266667	-0.533333	0.5	0.8	1.2	0.466667	1	0.4	1	0.7	1	0	0.3	0.6	0.6	0	1	0-5	0	0	0	0	0	26.5	0	2
SJL4823801	1	1	2	1.96336	0.7	1.6	0.4	1.46667	0.1	0.9	-0.1	1.06667	3	-0.666667	1.06667	1.5	1.5	1.5	-1.7	1.4	1.46667	2.66667	0	16-20	0	1	1	0	0	24.8	7.5	3
SJL4824208	1	1	1	-0.979445	0.2	0.2	0.666667	-0.0666667	0.8	0.1	1.5	1.46667	1.66667	0.0666667	1.06667	-2.6	-1.5	-1.5	0.4	0.0666667	1	0	0	11-15	4800	1	0	0	0	20.6	0.666667	1
SJL4824807	0	1	1	0.930617	0.3	0.4	-0.0666667	0.0666667	-0.3	0	0.2	0.4	-0.333333	0.133333	-0.466667	0.6	0.5	0	0.5	0.8	1	-0.666667	0	16-20	0	0	0	0	0	25.5	1.5	3
SJL4825001	1	1	2	2.45523	0.9	0.4	-0.4	0	-0.6	-0.4	-1.9	1.26667	1	-0.4	1	.	.	.	-1.4	0.6	1.13333	1.33333	0	6-10	0	1	1	0	0	35.6	1.5	1
SJL4825512	0	1	0	-2.28332	0.7	0.8	0.2	0.266667	-0.5	-0.6	-0.3	1.8	-0.666667	0.133333	1.06667	0.3	1	0.5	-1.7	1.4	1.53333	-0.666667	0	11-15	0	0	0	0	0	29.0183	0	1
SJL4825601	1	1	1	-1.44081	0.3	0	-1.13333	-1.06667	-4	-3	-0.5	0.866667	-1.66667	-2.13333	1	-1.3	-2	-1.5	-1.3	0.0666667	0.8	-1	1	6-10	1800	1	1	0	0	39	1.33333	2
SJL4826013	0	1	1	-1.69797	-0.9	0	-0.266667	0.466667	0.5	0.1	0.4	0.2	0.333333	-0.333333	1.8	-0.3	-2	-2.5	0.3	0.0666667	0.4	-0.666667	1	11-15	0	0	1	0	0	37	0	2
SJL4827007	0	1	1	-1.83282	0.2	-0.1	-0.333333	-0.2	0.8	0.9	1.2	-0.266667	-0.333333	-0.2	0.266667	-1.6	-0.5	-1	0.4	-0.6	0.266667	-1	0	11-15	0	0	0	0	0	24.2	38	2
SJL4829107	0	1	2	6.79367	-3	-2.1	.	.	-2.2	-1	0.3	-0.133333	.	-1.13333	-1.26667	-1.3	-2	-1.5	-1.7	-1.26667	-1.26667	-2.33333	0	16-20	0	0	0	0	0	25.3	0	1
SJL4829501	1	1	1	-0.872241	1.1	0.4	-0.0666667	-1.6	0.3	1.3	-1.2	0.2	0	0.533333	1	-0.7	-2	-2	0.3	0.0666667	-0.666667	1.33333	1	6-10	0	1	1	0	0	24.4	2	3
SJL4830007	0	1	2	10.2967	-1.1	-0.1	-1	-1.2	0.3	-1	-1.4	-0.2	0	0.0666667	0.266667	-0.5	-0.5	-0.5	-1.6	-1.26667	-1.86667	-1	1	6-10	0	0	0	0	0	28.6	0.333333	3
SJL4830301	1	1	0	-2.29763	0.2	0.5	0.4	-0.133333	-1.2	-0.9	-2.1	0.333333	-1.33333	-1.06667	0.933333	1	0.5	0	-0.1	-0.733333	-2	0	0	0-5	0	1	1	0	0	33.9	7.5	3
SJL4830501	1	1	1	0.47004	0	0	-0.4	-0.466667	0.5	1	1	1.2	0	-0.0666667	-0.466667	-0.2	0.5	0.5	0.3	-0.6	0.333333	0	1	11-15	0	1	1	0	0	27.8	3.83333	2
SJL4830609	0	1	0	-3.72878	0.1	0.2	0	-0.533333	0.5	1	-0.7	1	1.33333	0.6	-1.26667	1.5	1	1	0.3	0.6	1.33333	-0.666667	1	0-5	0	0	0	0	0	16.9	0	2
SJL4830713	0	1	2	2.62357	0	0	.	.	-4	-4	-1.8	0.533333	-2.33333	-2.66667	-0.466667	-1.2	-2.5	-2.5	-4	1.46667	-1.26667	-0.333333	0	11-15	0	0	1	0	0	31.0331	23.3333	1
SJL4830816	0	1	1	-1.96529	0.4	-0.7	-0.2	-1.06667	0	0.3	-0.7	0.333333	-1	-1.06667	1	0.5	0	0	0.5	-0.6	-1.4	-0.333333	0	0-5	0	0	0	0	0	28.4	.	.
SJL4830908	0	1	2	7.98824	2	0.8	-0.133333	0.0666667	0.9	1.1	0.7	0.133333	-0.333333	-0.866667	0.266667	1.5	1	1	0.5	-1.26667	0.266667	2	0	11-15	0	0	0	0	0	32.5	0	3
SJL4831101	1	1	1	1.37451	-1.1	0.4	-0.266667	-0.333333	0.9	0.8	0.6	-0.466667	-0.666667	-0.666667	0.266667	0	-1	-1	0.5	0	-2.4	0.333333	0	6-10	0	1	1	0	0	25.9	42	2
SJL4833013	0	1	1	-0.134241	-1.9	0.6	-1.26667	-0.666667	-0.4	-0.9	-0.9	0.533333	-0.333333	-0.666667	1.06667	0	-0.5	-1	0.4	0.0666667	-1	-2	1	6-10	0	0	1	0	0	27.497	0	1
SJL4833801	1	1	2	4.1494	0	0.4	-0.333333	-0.333333	0.6	-0.4	1.6	0.8	1.33333	0.266667	0.266667	1.1	0.5	1	-0.1	-0.6	0.4	0	0	6-10	0	1	1	0	0	28.4	3.75	3
SJL4834201	1	1	2	3.26958	-1.7	-0.7	-0.666667	-0.666667	-0.6	-2.2	-2.4	0.2	-0.666667	-0.333333	-0.466667	0.8	-0.5	0	-4	-0.6	0.8	-0.333333	0	16-20	0	1	1	1	0	35	0	1
SJL4835402	1	1	1	1.52501	-0.3	0.8	-0.0666667	0.2	0.9	1	1.5	-0.666667	-0.666667	-0.2	1.8	-1	-0.5	0	0.5	0.8	-0.2	-1	0	11-15	0	1	0	0	0	21.5	42	2
SJL4835613	0	1	2	4.06863	-0.9	0.2	-0.2	-0.6	0.5	-0.5	0.5	0.8	-1	-0.4	0.266667	0	0	0	0.4	-1.26667	0.266667	-1.33333	0	11-15	0	0	1	0	0	33.0575	42	2
SJL4835901	1	1	2	7.77565	1	0	-0.2	-0.533333	0.6	0	0.2	-1.93333	-1.33333	-3.46667	-0.533333	-0.3	-1.5	-1.5	0.5	-1.26667	-1.4	2	0	0-5	0	1	1	1	0	37	3.5	3
SJL4836207	0	1	2	2.27682	-0.1	1.2	-0.0666667	-0.466667	0.7	-1.1	-0.8	0.8	0.666667	0.933333	1.06667	0.6	0.5	0.5	0.4	0.0666667	0.933333	1	1	11-15	0	0	0	0	0	21.6	0.666667	2
SJL4836507	0	1	1	-1.45502	0.4	0.4	-0.466667	-0.133333	0.6	0.1	-0.5	0.666667	1	1.06667	0.266667	-0.1	-0.5	0	0.5	-0.666667	-0.0666667	1.66667	0	11-15	0	0	0	0	0	22.5	42	3
SJL4836701	1	1	0	-5.26389	0.7	0.5	0.4	0	0	-0.1	0.7	1	0.333333	-0.266667	0.133333	0.9	0	1	0.5	-0.0666667	-1	1.66667	0	0-5	0	1	0	0	0	30.7	4	3
SJL4839007	0	1	2	5.16444	-1.4	-0.7	-0.533333	-0.666667	-0.5	0.3	0.9	0.533333	-0.333333	-0.8	-1.93333	0.6	0	0.5	0.3	-0.6	-1.8	0	1	11-15	0	0	0	0	0	34.1	0	3
SJL4839208	1	1	1	-1.7276	-0.2	-2.8	-0.333333	-1.26667	0.9	0.3	0.2	-1.13333	-2	-4	-0.466667	-0.5	-1	-1.5	-0.7	0.8	-1.26667	-1.33333	0	6-10	0	1	1	0	0	27.2	.	.
SJL4840416	0	1	2	11.3033	1.5	0.6	.	.	.	.	.	1.33333	0	0.333333	-1.2	0.9	0.5	.	.	-0.6	0.666667	0	1	6-10	0	0	0	0	0	20.4	2	2
SJL4841207	0	1	2	5.29775	0.3	0.6	-0.333333	0.0666667	0.1	-1.5	0	0.533333	-0.666667	-0.133333	1.06667	0.8	0.5	0.5	0.4	0.733333	-0.933333	-0.666667	0	11-15	0	0	0	0	0	34	4.33333	3
SJL4844007	0	1	1	-0.511363	-1.2	-0.2	-0.533333	-0.666667	-4	-1.7	-0.9	0.666667	-1	0.2	-1.26667	0.7	0.5	0.5	-1.7	-1.26667	-0.0666667	0.666667	0	16-20	0	0	0	0	0	29	42	2
SJL4844801	1	1	0	-4.99358	0.9	1.1	0.466667	0	0.9	-1.1	-0.3	-0.133333	0.333333	-0.866667	0.133333	1	1.5	0.5	0.5	-0.0666667	0.733333	1	0	0-5	0	1	1	0	0	22.7	4.5	3
SJL4845601	1	1	1	-1.53166	0.9	-1.3	-0.133333	-0.733333	0.5	0.4	-1.4	-0.666667	0.333333	0.333333	-0.6	0.9	1	1.5	-1.3	-0.733333	0.2	1.33333	1	6-10	0	1	1	0	0	22.3	3.5	3
SJL4848216	0	1	2	2.88548	0.1	0.6	-0.266667	-0.133333	0.5	0.1	-0.2	0.666667	0.333333	-0.733333	-0.533333	0.3	-0.5	0.5	0.3	-0.6	-0.8	-1	1	6-10	0	0	0	0	0	17.6	17	3
SJL4849201	1	1	2	2.58507	-1.7	-0.4	-0.333333	-2	0.5	1.1	0.7	-0.466667	0	-0.666667	-0.533333	-0.9	0	0.5	0.3	-0.666667	-4	-1.33333	1	0-5	1800	1	1	0	0	48	4	3
SJL4851201	1	1	2	3.3799	-2.4	1	-0.333333	0.333333	-4	-3.1	-1.9	1	1	0.6	-1.2	0.4	0.5	0.5	-0.5	-0.6	0.866667	-1	1	6-10	0	1	1	0	0	25.2	0	3
SJL4851402	1	1	1	-1.55959	0	0.6	-0.333333	-0.533333	0.3	0.3	0.4	-0.8	1.66667	0	0.266667	0.7	1	1	0.3	0.6	-1.6	-1	1	0-5	0	1	0	0	0	29.3	10	3
SJL4851501	1	1	2	3.35007	-2.4	-3	-0.333333	-0.133333	-4	-0.6	-1.9	-2.46667	-1.66667	-4	0.933333	-2.5	-1	-1.5	-1.4	1.26667	-1.66667	-0.666667	0	0-5	0	1	1	0	0	24.9	2	3
SJL4851909	0	1	0	-2.21445	-1.2	-0.4	-0.333333	-0.866667	-0.7	-0.1	-1.9	0.333333	-0.666667	-0.4	0.266667	-0.2	-1	-1.5	0.3	0	1	0	1	0-5	0	0	0	0	0	24.3	0	1
SJL4853207	0	1	2	2.1104	0.9	1.8	-0.0666667	0.533333	0.7	-0.6	0.9	0.866667	1.33333	0.133333	1.06667	1.5	0.5	1.5	0.4	0.0666667	1	1.33333	1	16-20	0	0	0	0	0	24.2	4.5	3
SJL4853801	1	1	1	0.812618	0.8	0.3	0.266667	-0.733333	0.5	0.7	1.5	0.533333	0.666667	-0.133333	0.933333	0.9	1.5	1.5	0.3	1.26667	0.666667	0.666667	1	0-5	0	1	1	0	0	26.7	10	2
SJL4854501	1	1	1	1.39861	-0.8	0	-0.533333	-2.6	0.9	0.7	1.6	-1.4	-1.66667	-1.33333	0.266667	-2.7	-2	-2	0.5	-0.666667	-2.6	-1	0	6-10	1800	1	1	0	0	34.3	22.5	3
SJL4855707	0	1	2	2.23047	1	0.6	-0.2	0.333333	0.9	0	-0.1	1.26667	-0.333333	-0.4	0.266667	-0.4	0	-0.5	0.5	-1.26667	0.933333	0.666667	0	0-5	0	0	0	0	0	27.8	3.33333	3
SJL4857701	1	1	2	2.02875	-0.4	-1.1	-0.733333	-0.866667	-2.7	-2	-1.6	-0.0666667	-1	-1.33333	-2.26667	-0.8	-1.5	0	-0.5	-0.733333	-0.333333	0.666667	1	0-5	1800	1	1	0	0	35.7	7	3
SJL4866901	1	1	1	-0.3283	0.7	0.9	0.533333	-0.733333	0	-0.2	-0.2	0.333333	-1	-1	0.133333	1.4	1	0.5	0.5	0.6	0.4	0.666667	0	6-10	0	1	1	0	0	26.2	6	1
SJL5000308	0	1	0	-2.93257	1.1	0.3	0.333333	0.666667	.	.	.	-0.533333	1	-1.86667	-0.266667	-0.5	-1	-0.5	.	0.266667	1	1.33333	0	6-10	0	0	0	0	0	22.1	0.333333	3
SJL5000601	0	1	1	-0.77512	0.4	0.3	-0.2	-0.8	0.8	-0.4	1.1	-0.0666667	0.333333	0.2	0.333333	1.1	0.5	0	0.4	0.133333	0.333333	-0.333333	0	6-10	0	0	0	0	0	30	0	2
SJL5001909	0	1	1	0.0296625	-1.8	-0.3	-0.733333	0.266667	-0.9	-1	-1.4	0.733333	-1.33333	0.133333	-1.13333	-0.3	-0.5	0	0.4	-1.26667	-0.866667	-0.333333	0	0-5	0	0	0	0	0	25.9	0	1
SJL5002310	0	1	0	-7.35609	-0.4	0.9	-0.2	-0.6	0.3	-0.1	-0.1	1.66667	1.33333	0.8	-0.4	-0.3	-0.5	-1.5	0.4	-1.26667	0.6	1.33333	1	0-5	0	0	0	0	0	25.6	19	3
SJL5002507	0	1	0	-1.99722	-1.3	1	.	.	.	.	.	-0.933333	0	-0.533333	-0.933333	.	.	.	.	-0.333333	-0.466667	0.666667	1	16-20	0	0	0	0	0	24.4	0	2
SJL5002701	1	1	1	-0.651919	-0.6	0	-0.266667	-0.666667	0.3	0.3	-1.4	0.466667	0.333333	0.533333	-0.4	-0.5	-1.5	-1	0.4	-0.533333	0.333333	-0.666667	1	0-5	2500	1	0	0	0	31.6	7.83333	3
SJL5002914	0	1	1	0.680666	1.3	1.1	0.333333	0.6	0.4	0.4	0.3	-0.8	-0.333333	-0.0666667	0.466667	1.5	0	2	-2.4	0.266667	0.333333	-1	0	11-15	0	0	0	0	0	42.1	0	1
SJL5003201	1	1	0	-3.4793	-0.4	0.9	-0.266667	-0.466667	-0.8	-1.2	-1.4	-2.73333	-0.333333	-0.6	-1.13333	-1.2	-0.5	-0.5	0.4	-0.533333	-1.53333	0.666667	1	0-5	5500	1	0	0	1	30.3	3	3
SJL5004118	0	1	2	9.34309	1	1.3	0.466667	-0.266667	-0.5	-0.9	1.4	1	-1	-0.866667	0.333333	2.8	2	2	-1.7	-1.26667	1.2	0.333333	0	0-5	0	0	0	0	0	49.2	1.5	2
SJL5004201	1	1	0	-3.17416	-1.2	0	-0.666667	-0.866667	0.5	0.7	0	0.466667	-1	-0.4	-1.86667	0	0.5	-0.5	0.4	-1.26667	-0.2	-0.666667	0	0-5	2500	1	0	0	0	23.8	0.75	2
SJL5004401	1	1	1	-0.744555	-2.3	-1.9	.	.	-4	-0.6	-1	-1.6	-2	-0.933333	-1.13333	-1	0.5	0.5	0.4	-1.93333	-2.53333	-1.66667	1	0-5	2480	1	0	0	0	30.1	0	2
SJL5004507	0	1	2	4.75993	0	-1.1	0.133333	-1.13333	.	.	.	-1.26667	-0.666667	-2.26667	-0.933333	-2.6	-1.5	-2	.	-0.333333	-1.2	.	1	11-15	0	0	0	0	0	20.7	0	1
SJL5004608	0	1	1	-0.546177	0.4	0.2	.	.	0.1	-0.8	-0.8	-0.533333	-1.33333	-2.66667	0.333333	-0.6	0	0	0.4	0.133333	-1.53333	0.666667	0	6-10	0	0	0	0	0	33.7	0.5	2
SJL5004701	1	1	0	-2.22121	-0.7	0.4	0	-0.466667	0.7	0.9	0.3	0.2	0.666667	-0.666667	0.333333	1.8	1.5	1.5	0.4	0.133333	0.266667	0.666667	1	6-10	2460	1	0	0	1	36.1	2	3
SJL5005109	0	1	2	2.89944	0.1	1.3	0.8	0.8	0.7	0.9	0.7	0.866667	0.333333	1	0.333333	2	0.5	0	0.4	-0.533333	1.13333	1.66667	1	0-5	0	0	0	0	0	36.4	0	3
SJL5005201	1	1	0	-3.21497	-2.8	-0.6	-1.33333	.	-0.8	-0.7	-0.8	-0.0666667	-1.33333	-2.2	-1.13333	-0.4	-1.5	0	0.4	-1.26667	-4	-2.66667	1	0-5	2455	1	0	0	1	38.1	2	3
SJL5005701	1	1	0	-5.22865	0.2	-2.3	-0.466667	0	1	1.1	0	-0.0666667	-1	-0.8	-1.6	-0.3	0	0	0.8	-0.333333	0.666667	-1.33333	0	11-15	2520	1	0	0	0	29.9	3.33333	3
SJL5006101	1	1	0	-4.11536	-2.6	-0.5	-1.2	-2.86667	0.7	0.5	0.7	0.333333	-0.333333	-0.333333	-1.13333	-0.2	0.5	-0.5	0.4	-0.533333	-4	-2	1	0-5	2478	1	0	0	0	33.1	0.666667	3
SJL5006201	1	1	1	-1.81402	-1.2	0	-0.866667	-1.46667	0	-0.4	-0.6	-3.2	-2	-4	-1.13333	-1.1	-0.5	-1.5	0.4	-1.93333	-3.13333	-0.333333	1	6-10	8417	1	0	0	1	26.7	1.16667	2
SJL5006501	1	1	0	-6.08905	0	0	-0.0666667	1.06667	-0.4	-0.5	-3.5	-1.2	0.333333	-0.733333	-1.13333	2.2	1.5	1.5	-1.6	-0.533333	-3.93333	0	1	6-10	8566	1	0	0	0	28.9	2.66667	3
SJL5006801	1	1	1	-1.86826	-0.9	0.3	-0.2	-0.0666667	0.3	-0.6	1.3	0.333333	0.333333	0.866667	0.333333	0.4	0.5	0.5	0.4	-0.533333	0.933333	1.33333	1	0-5	0	1	0	0	0	27.3	11	1
SJL5007501	1	1	1	-0.359853	0.8	1.2	-0.133333	-0.733333	-1.6	0.4	-1	1.13333	0.333333	-0.666667	-1.26667	1.3	1	1.5	-1.6	0	0.8	0.333333	1	0-5	4740	0	0	0	0	33.2	0.75	3
SJL5007707	0	1	1	-0.607829	1.2	1.5	0.466667	1.53333	0.8	0.6	1	0.933333	0.333333	-0.733333	-0.4	1.7	2	2	0.4	-0.533333	1.53333	1	0	6-10	0	0	0	0	0	29.9	1.5	3
SJL5008501	1	1	2	3.97567	-0.5	0.5	-1.2	-0.266667	0.7	-0.5	-0.1	0.4	-1.66667	-0.533333	-0.266667	-0.7	-0.5	-0.5	0.8	-1	-0.466667	-1	0	11-15	7460	0	0	0	0	46.3	0	3
SJL5008701	1	1	0	-3.90723	-0.2	0.9	-0.2	-0.133333	0.3	-0.3	-0.8	1.46667	0	-0.666667	0.333333	-0.4	-0.5	-0.5	-1.6	-0.533333	0.933333	-1.33333	1	0-5	4865	0	0	0	0	41.4	9.83333	3
SJL5008901	1	1	1	1.33317	-0.1	.	.	.	.	.	.	.	.	.	-0.4	1.6	1.5	1	.	-0.533333	.	-0.333333	0	0-5	4900	0	0	0	0	43.8893	0	3
SJL5009301	1	1	1	-0.261043	-2.6	-0.2	-1.13333	-0.533333	0.8	-1.1	1	0.666667	-0.666667	-0.733333	0.266667	-1.6	-1.5	-2	-1.7	-1.33333	-0.133333	0.666667	0	0-5	4730	1	0	0	0	26	25	1
SJL5009801	1	1	2	5.74635	1	1.4	-0.133333	0.266667	0.8	0.9	-0.2	1.33333	-1.33333	-0.266667	0.266667	-0.6	0.5	0	0.4	1.33333	0.866667	-1.66667	0	0-5	2400	0	0	0	0	38.8	8.2	3
SJL5010209	0	1	0	-2.09257	-1.6	0.8	-0.266667	-0.866667	0.7	-1.9	-0.4	0.733333	0.666667	1	0.333333	-0.2	0	0	0.4	0.133333	1.53333	1.33333	1	6-10	0	0	0	0	0	30.5	0	3
SJL5010301	1	1	0	-2.2339	0.2	0.4	0.466667	0.4	0.7	0.2	0.3	0.533333	0	0.666667	-0.4	1.4	1	1.5	0.4	0.133333	-0.533333	-0.333333	1	0-5	4800	0	0	0	1	40.3	0	3
SJL5010801	1	1	2	6.77393	-3	-1.8	-1.8	-2.46667	0.3	-0.5	-0.3	0.0666667	-0.333333	0.466667	-2.8	-1	-0.5	-1	0.4	0	-1.86667	-2.33333	1	0-5	2110	0	0	0	0	48.3	2.5	3
SJL5011009	0	1	0	-2.44486	0.3	-0.1	-0.4	-1.2	0.8	0.7	-1	1.13333	0	-0.2	0.266667	-1.2	-1	-1.5	0.4	0.0666667	0.133333	0.333333	0	0-5	0	0	0	0	0	28.7	42	.
SJL5011501	1	1	1	-1.25643	-2.1	-1.2	-1.6	-4	0.5	-1.3	0.1	-2.4	-1.66667	-0.4	0.333333	-4	-4	-4	-4	-1.93333	-4	-1.66667	0	0-5	4775	0	0	0	0	35.8	10.5	1
SJL5011601	1	1	0	-2.16764	-0.2	1.1	0.466667	-0.2	0.7	0.5	0.9	1.4	1	0.666667	-0.4	0.5	0	0	0.4	0.133333	1.6	0.666667	1	6-10	2400	0	0	0	0	28.2	2.33333	1
SJL5011716	0	1	0	-4.64294	-0.2	0.9	-0.133333	1.46667	0.8	1.4	1.7	2	2.33333	0.933333	0.333333	-0.1	0	1	0.4	0.133333	2.06667	-0.333333	0	0-5	0	0	0	0	0	30.1	1	3
SJL5011901	1	1	0	-4.22179	-1.8	-0.6	-1.06667	-0.266667	0.1	-0.3	1.2	0.866667	-1	0.266667	-1.13333	-0.8	0	0	0.4	-0.533333	-1.53333	-2	0	0-5	4800	0	0	0	0	30.1	0	3
SJL5012001	1	1	2	1.81613	-2.5	-0.1	-0.8	-0.533333	-0.8	-0.2	-1	0.533333	-0.333333	-0.266667	-2	-1.3	-1	-0.5	0.4	-1.26667	0.666667	-0.666667	1	0-5	2400	1	0	0	0	36.8	2	3
SJL5012418	0	1	1	1.44504	0.2	0.3	0.0666667	-0.6	0	-0.8	-2.2	-0.466667	0.333333	-0.6	1.06667	-0.2	-1	-0.5	0.4	0.866667	0.266667	-0.666667	1	0-5	0	0	0	0	0	23.8	1.16667	1
SJL5013018	0	1	0	-2.65149	0.1	0.6	-0.266667	-0.866667	0.5	-2.9	0.5	-0.4	-0.666667	-1.73333	-0.466667	-0.2	-0.5	-1	0.4	-0.6	-0.6	-0.333333	0	0-5	0	0	0	0	0	44.5	21	1
SJL5013418	0	1	0	-3.13255	0.1	.	.	.	.	.	.	.	.	.	-1.26667	-0.8	-1	-1	.	0.0666667	.	0.666667	1	0-5	0	0	0	0	0	29.6	4.5	3
SJL5013508	0	1	0	-10.374	-0.5	0.8	-0.666667	0.266667	0.7	-0.4	0.1	0.4	0.333333	0.266667	-0.266667	-1.4	-1	-0.5	0.8	-0.333333	0.333333	-0.333333	0	6-10	0	0	0	0	0	18.5	2.5	1
SJL5013618	0	1	1	-1.65805	0	0.6	-0.466667	0.6	-0.2	0	-0.2	1.2	-1	-0.533333	1.06667	-0.2	0.5	0	0.4	2.06667	0.933333	1.33333	0	0-5	0	0	0	0	0	34.9	0.666667	1
SJL5013918	0	1	0	-5.42286	0.8	1.2	1	-0.533333	0.7	0.5	-2	-0.6	-1	-1.13333	1.06667	-0.2	0	0	0.4	0.0666667	0	0.666667	1	0-5	0	0	0	0	0	23.1	0	1
SJL5014018	0	1	0	-12.7373	-0.6	-0.8	-0.333333	-0.6	0.5	-1.8	1.4	-1.26667	-1	-0.733333	1.06667	-1.5	-1	-1	0.4	-1.26667	-4	0.666667	0	0-5	0	0	0	0	0	33.3	7.5	2
SJL5014507	0	1	0	-3.14033	0.6	0.9	-0.133333	0.133333	-0.3	-0.3	0.6	0.733333	1	-2.26667	0.466667	0.3	0	0	0.4	1.6	0.8	0	1	21-25	0	0	0	0	0	22.7	0	3
SJL5014918	0	1	1	-1.19657	0.9	0.8	0.4	1.2	0.7	-0.1	-1	0.8	1.33333	0.4	0.266667	1.3	1.5	1.5	0.4	-0.6	0.8	0	1	0-5	0	0	0	0	0	36	12	3
SJL5015418	0	1	0	-5.93532	-0.9	0.8	-0.266667	-0.266667	0.8	0.3	0.7	1.86667	1.33333	0.4	-0.466667	0	0	-0.5	0.4	0.733333	1	1.33333	0	0-5	0	0	0	0	0	33.4	0	2
SJL5016218	0	1	0	-4.03024	-0.7	-0.1	-0.0666667	-0.2	0.7	-0.6	-0.8	1.2	1.66667	1.06667	0.266667	0.3	0	0	0.4	-0.6	1.66667	-0.666667	1	0-5	0	0	0	0	0	36.4	0	3
SJL5016518	0	1	2	7.01686	-2.8	-0.8	-0.466667	-1	0.3	-0.6	-0.1	-0.533333	-0.333333	0.2	0.266667	0.5	1	1	-1.6	-0.6	0.266667	-0.666667	1	0-5	0	0	0	0	0	26.7	0	3
SJL5016610	0	1	0	-3.32739	-1.7	0.4	-1.2	-0.333333	0.8	-0.1	0.1	1	-0.333333	-1.2	-1.26667	-1.1	-1	-1	0.4	0.733333	-1.06667	-0.666667	0	0-5	0	0	0	0	0	28.9	24	1
SJL5016718	0	1	0	-5.81657	1	0	0.4	-0.466667	0.5	-2	-0.1	0	0.666667	-0.466667	-0.466667	0.6	0.5	0.5	-1.7	0.0666667	-1.13333	-0.333333	0	0-5	0	0	0	0	0	28.1	3.75	3
SJL5016814	0	1	0	-11.1683	0.7	0.9	1.06667	-0.133333	-2.5	-0.1	-0.1	0.4	0.333333	0.133333	-0.4	0.9	1	1	0.4	0.133333	0.733333	-0.333333	0	11-15	0	0	0	0	0	.	6	3
SJL5018009	0	1	0	-11.4277	1.8	1.1	0.0666667	-0.466667	0.3	0.4	1.1	0.333333	1.66667	-0.133333	1.06667	1.9	2	1.5	0.4	2.26667	0.933333	1.66667	1	0-5	0	0	0	0	0	21.9	3.75	3
SJL5018401	1	1	2	3.93927	-1.9	0.2	-0.333333	-0.933333	0.7	-1.3	-0.4	1	0.333333	1.06667	0.266667	1.1	0.5	1.5	0.4	-1.26667	0.666667	0.666667	1	0-5	0	1	0	0	0	24	3.66667	1
SJL5018518	0	1	0	-7.85152	-0.9	0	-0.266667	0.2	0	0.7	0.5	1.33333	1	0.0666667	-0.466667	0.1	0	-1.5	0.4	0.0666667	0.133333	-0.666667	1	6-10	0	0	0	0	0	20.4	1.5	3
SJL5019510	0	1	2	3.73561	1	0.8	0.733333	0.733333	0.3	-0.1	0.3	-0.466667	-0.666667	-1.46667	0.266667	-0.2	1	0.5	0.4	0.0666667	0.866667	-0.333333	1	0-5	0	0	0	0	0	28.2	3	2
SJL5020010	0	1	1	-1.91012	0.4	-0.2	0	0.2	0.7	0	1.5	0.2	0	-0.933333	0.266667	-0.7	-0.5	-1	0.4	0.733333	-2.93333	0.666667	1	0-5	0	0	0	0	0	40.7	0	1
SJL5021318	0	1	0	-6.16327	0.8	0.4	-0.2	-0.466667	0.3	-0.9	0.9	0.4	0.666667	-0.266667	-0.466667	0.4	0.5	-1	0.4	0.733333	-1.13333	0.666667	1	0-5	0	0	0	0	0	29.2	1	1
SJL5021517	0	1	0	-6.98179	0.1	0.9	-0.333333	0.6	0.1	1	0.3	1.13333	0.333333	0.0666667	-0.933333	0.3	-0.5	-0.5	0.8	-1	0	-0.666667	0	16-20	0	0	0	0	0	35.0442	3.5	3
SJL5021718	0	1	2	1.79583	0	1	-0.266667	-0.266667	-4	-2.1	0.3	0.533333	-1	-0.133333	-1.26667	0.1	0.5	-0.5	-4	-0.6	-0.266667	0	1	0-5	0	0	0	0	0	47.1	0	1
SJL5022207	0	1	1	-0.938	0.3	1.8	0.266667	0.266667	0.7	-0.3	0.7	0.866667	1	-0.333333	1.13333	0.8	1	1.5	0.4	0.933333	0.8	-0.666667	1	21-25	0	0	0	0	0	26.8	0.666667	2
SJL5022618	0	1	0	-4.85153	0.1	1.2	0.666667	0.0666667	0.5	1.6	-0.8	1	0.333333	-0.2	1	2.3	1.5	1.5	0.3	1.46667	1.26667	-0.333333	1	0-5	0	0	0	0	0	34.3	3.5	2
SJL5023909	0	1	1	-0.399782	-1.7	-0.6	-0.6	-2.2	0.7	0.1	-0.8	-0.0666667	-0.333333	-0.4	-0.466667	-2.5	-2.5	-4	0.4	-0.6	-4	-1.66667	1	0-5	0	0	0	0	0	49	0	2
SJL5025415	0	1	0	-5.25679	-0.1	-1.3	-0.133333	-0.533333	-0.4	-2	-1.8	1.46667	-0.666667	-1.8	0.266667	-1.5	-1.5	-2	-1.6	0.733333	1.46667	0	1	11-15	0	0	0	0	0	21.3	6	3
SJL5025718	0	1	0	-8.66552	0	0.4	0.0666667	1.06667	0.9	1.1	1.7	-0.866667	0.333333	-0.6	0.266667	2	2	1.5	0.5	1.8	1.33333	0.666667	0	0-5	0	0	0	0	0	32.8	0	1
SJL5025911	0	1	0	-5.14214	1.6	1.2	1	0.733333	0.7	0.6	0.3	1.13333	1.33333	0.2	0.266667	1.4	1.5	1	0.4	1.4	1.53333	1.66667	1	6-10	0	0	0	0	0	39.4	0	3
SJL5026818	0	1	1	-0.206447	1.3	1.2	-0.2	0.4	0.1	-1.6	0	-0.533333	-0.666667	-0.6	1.8	1.2	1	1	0.4	0.733333	-0.0666667	0	0	0-5	0	0	0	0	0	27.6	7.5	2
SJL5027111	0	1	0	-3.59007	0.1	0.8	-0.266667	0.8	0.8	1.2	0.7	1.53333	0.666667	0.866667	1.8	1.9	1.5	1.5	0.4	-0.6	0.866667	0.333333	0	6-10	0	0	0	0	0	28.2	4.66667	1
SJL5027418	0	1	0	-2.94862	0.9	0.6	0.266667	1.33333	0.6	-1.3	0	-0.466667	-0.666667	-2.4	0.266667	1.6	2	1.5	0.5	0.6	-0.666667	1	0	0-5	0	0	0	0	0	33.4	4	3
SJL5028012	0	1	1	0.351828	-2.1	-1.7	-0.8	-1.13333	0.1	-0.1	1.1	0.266667	-0.333333	-1.2	-1.13333	-1.4	-1.5	-1.5	-1.7	-0.533333	0.4	-1.66667	0	21-25	0	0	0	0	0	25.8	2	1
SJL5028409	0	1	0	-8.1474	0.8	0.8	0	0.8	0.3	-2.3	-1.2	1.06667	0.666667	-0.2	-1.26667	0.9	1	1	0.4	-0.6	0.8	-0.333333	1	0-5	0	0	0	0	0	23	1	3
SJL5028805	0	1	2	3.19771	0.4	-1.9	-0.266667	-0.666667	0.7	0.6	1.8	1.66667	1	0.666667	0.333333	1.2	0.5	1.5	0.4	0.133333	1.8	0.666667	1	11-15	0	0	0	0	0	21.7	1	3
SJL5029018	0	1	0	-10.4752	0.9	0.6	-0.133333	-0.466667	0	0.7	-0.6	0.6	0.333333	-0.333333	-1.2	0.3	0.5	0.5	-0.1	0.0666667	0.8	-0.333333	0	0-5	0	0	0	0	0	37.9	0	3
SJL5029418	0	1	0	-2.25532	1.2	0.4	0.8	0	-0.5	2	-0.2	-0.866667	0.333333	-1.06667	-0.533333	0.5	1	0	0.3	0	-0.333333	1.66667	1	0-5	0	0	0	0	0	34.2	1.5	2
SJL5029918	0	1	0	-2.43509	0.8	0.6	1	-0.133333	-0.5	-1.1	-1.6	1.06667	0.666667	-1.26667	1	2.3	1	1	-0.5	0.6	-0.533333	0.666667	1	0-5	0	0	0	0	0	30.5	6	3
SJL5030113	0	1	2	2.04536	-0.2	0.6	-0.666667	-1.06667	-0.2	-1.9	0.3	0.6	-1	-1.2	0.333333	0.2	-0.5	0	-3.8	0.133333	-2.73333	0.333333	0	16-20	0	0	0	0	0	31.4556	14	1
SJL5031018	0	1	2	2.53775	-3	-1.4	-0.266667	-1.26667	-4	-1.9	-2.7	-3.26667	-1.66667	-1.73333	-0.533333	-2.1	-3.5	-3	0.3	-0.666667	-3.2	-2	1	0-5	0	0	0	0	0	26.4	2	1
SJL5031507	0	1	1	-1.17975	-0.8	0.3	-0.2	-0.666667	0.8	0.1	1	0.666667	0.333333	-0.0666667	0.333333	0.3	-0.5	0	0.4	-0.533333	0.733333	-0.333333	0	16-20	0	0	0	0	0	31.2	8	3
SJL5032405	0	1	1	0.940818	1.4	1.2	0.4	-1.26667	0	0.6	-0.3	-1.06667	0	-0.2	0.266667	0.4	-1	-0.5	0.5	0.0666667	0.2	-0.333333	0	0-5	0	0	0	0	0	37.8	0	3
SJL5032501	1	1	2	2.93693	-2.8	-0.3	-1.66667	-1.26667	-2.4	-1.3	1.2	-2.86667	-2	-0.666667	-1.93333	-1.5	-1	-1	-1.3	-1.26667	-3.33333	-1.33333	1	0-5	5700	1	0	0	0	28.7	0	1
SJL5033118	0	1	0	-4.04746	-1.1	0.8	-0.4	-0.133333	0.6	-0.2	1.1	0.533333	-1.33333	-0.266667	1	-0.4	-0.5	-0.5	0.5	0	-0.733333	-0.333333	0	0-5	0	0	0	0	0	19.1	42	1
SJL5033218	0	1	1	0.901389	0.8	-0.5	-0.466667	0.333333	-1.2	-0.8	-1.9	-2.93333	-1.33333	-3.06667	1	0	0	-0.5	-2	0.0666667	-1.33333	-1	0	0-5	0	0	0	0	0	37.7	2	3
SJL5033618	0	1	0	-4.92043	-0.1	1.2	-0.466667	-0.133333	0.3	1	0.1	1.33333	0	0.466667	-1.2	-0.1	0.5	0.5	0.3	0.0666667	1.46667	-0.666667	1	0-5	0	0	0	0	0	28.9	0	3
SJL5034405	0	1	0	-7.8903	-0.5	0.4	0.0666667	1.73333	0.3	-0.8	0.9	0.333333	1	0	-1.26667	-0.9	0.5	0	0.4	-0.6	0.133333	0.333333	1	6-10	0	0	0	0	0	22.9	4.66667	3
SJL5034718	0	1	0	-8.53146	0	0.4	0.333333	0.266667	0.6	-0.4	1.2	0.333333	0.666667	-1.13333	1.73333	-0.9	0	0	0.5	0.6	0.533333	0.333333	0	0-5	0	0	0	0	0	39.1	0	2
SJL5036605	0	1	0	-6.24815	1.3	0.6	0.733333	-0.333333	0.6	0.6	1.4	1.06667	1	1	-0.466667	-0.3	-1	-1.5	0.5	0.0666667	0.4	0	0	0-5	0	0	0	0	0	21.5	0	3
SJL5037114	0	1	0	-3.86357	0.4	1.2	0.733333	0.0666667	0.9	0.6	1.1	0.866667	1	-1.4	0.266667	0.8	1	1	0.5	1.46667	0.533333	1	0	0-5	0	0	0	0	0	35.5	0.166667	3
SJL5038405	0	1	0	-5.12086	1.2	-0.1	0.666667	-0.266667	-0.7	1.4	-0.2	-0.0666667	0.666667	-2.06667	1	-0.8	-1	-1	0.3	-0.6	0.533333	0.333333	1	6-10	0	0	0	0	0	29.2	0	3
SJL5038907	0	1	2	3.16107	-0.6	0	-0.333333	-0.666667	0.8	0.6	1.7	0.8	-0.666667	0.266667	-0.466667	0.4	1.5	1.5	0.4	0.0666667	-0.866667	0.666667	0	6-10	0	0	0	0	0	26.6	0	3
SJL5039705	0	1	1	-0.948146	-0.6	0.6	-0.4	0.0666667	0.7	-0.9	0.1	1.2	-0.333333	0.666667	-1.26667	0.6	1.5	1.5	0.4	0.0666667	1.06667	-1.33333	1	11-15	0	0	0	0	0	30	4.83333	3
SJL5039804	0	1	1	-0.177176	2	1.4	0.933333	1.2	-3.5	-0.5	0.5	-0.333333	0.333333	-0.866667	1.8	.	.	.	-3.8	0.733333	0.666667	2.66667	0	11-15	0	0	0	0	0	23.4	1	3
SJL5040717	0	1	0	-4.33957	0.8	1.2	0.0666667	2.46667	0.7	0.3	1.8	2.13333	3	0.0666667	0.266667	1.1	1	1	0.4	0.0666667	1.86667	2.66667	1	11-15	0	0	0	0	0	28.6082	1	3
SJL5041301	1	1	0	-2.34028	-2.3	-3	-1.93333	-3.6	-4	-3.1	-1.6	-4	-2.33333	-4	-2.73333	-3.9	-4	-4	-4	-1.26667	-4	-2.66667	1	0-5	1800	1	0	0	1	39.2	0	3
SJL5041617	0	1	1	-0.77288	-0.9	0	-0.266667	-0.2	0.8	0.2	1.1	-0.133333	-1	-1.46667	-0.466667	-0.6	-1	-1	0.4	-1.26667	-1.73333	-1.33333	0	11-15	0	0	0	0	0	34.7	1.16667	3
SJL5041805	0	1	0	-4.28711	-1.5	0.4	-1.33333	-1.06667	0.9	0.7	0.4	-1	-1.33333	-1.13333	0.266667	-0.7	0	-1	0.5	-0.666667	-1	-1	0	0-5	0	0	0	0	0	35.5	42	2
SJL5042113	0	1	0	-6.85821	-0.6	0.2	-0.866667	-0.266667	0.8	0.6	1.4	0.333333	-0.333333	0.266667	0.333333	1.3	1.5	1	0.4	-0.533333	0.533333	-1.33333	0	21-25	0	0	1	0	0	28.2651	1	1
SJL5042518	0	1	1	1.21285	-0.7	-0.2	.	.	0.3	-1.2	-1.4	-2.46667	-1.66667	-3.93333	-1.26667	2.3	1.5	1	0.3	-0.666667	-2.46667	-1.33333	1	0-5	0	0	0	0	0	51.6	0.5	3
SJL5042617	0	1	2	1.91767	0.3	0.6	-0.0666667	-0.266667	-0.5	0.1	-0.8	0.6	0	0.4	1.06667	0.4	-0.5	-1	-4	0.0666667	0.266667	0.666667	0	11-15	0	0	0	0	0	30.9	15	2
SJL5043115	0	1	0	-5.15243	-0.4	0.4	-0.866667	0.0666667	0.3	-0.1	0.9	0.6	1.66667	-0.4	0.266667	1.6	0.5	0.5	0.4	0.0666667	0.333333	-0.333333	1	11-15	0	0	0	0	0	22.9	3.16667	3
SJL5043318	0	1	2	1.95898	0	.	.	.	.	.	.	.	.	.	-2.2	1.9	1.5	1.5	.	-0.0666667	.	-0.333333	1	0-5	0	0	0	0	0	21.4	0	3
SJL5043411	0	1	1	0.653518	0.1	-0.8	-0.0666667	-1.26667	-0.5	-1.5	0.1	0.333333	-1	-1.66667	-1.26667	-1.8	-1	-1.5	0.4	0.0666667	-0.866667	-0.333333	0	16-20	0	0	0	0	0	25.3	6.5	3
SJL5044017	0	1	0	-2.4851	-2.3	0.2	-0.6	-1.8	0.8	-0.4	0.7	-0.266667	-0.333333	0.0666667	0.266667	0.3	0.5	1	0.4	0.733333	-3.33333	-0.666667	0	11-15	0	0	0	0	0	37.5	1.33333	1
SJL5044618	0	1	0	-4.40342	0	0.1	-0.666667	-0.333333	0.6	1.3	0.3	0.866667	0	0.6	-1.4	0.7	0	0.5	0.5	-0.733333	-0.466667	0.666667	0	0-5	0	0	0	0	0	23.4	6	3
SJL5045017	0	1	1	-1.833	-0.4	-1.1	-0.4	-1.33333	0.5	-0.3	1.4	-2.2	0.666667	-0.866667	-1.26667	0.5	0.5	1	0.4	-0.6	-1.13333	-0.666667	0	11-15	0	0	0	0	0	28.4	1.5	3
SJL5045309	0	1	2	3.81471	1.6	0.8	0.733333	0.2	0.6	0.9	-0.2	0	0	-0.0666667	0.266667	-0.3	-0.5	-0.5	0.5	0.0666667	-0.4	0.333333	0	0-5	0	0	0	0	0	26.9	7	3
SJL5045717	0	1	1	-1.67618	-0.8	0.2	-0.666667	-0.0666667	0.8	0.8	0.7	1	0.666667	0.666667	0.266667	0	0.5	0	0.4	-0.6	0.4	-1.33333	0	11-15	0	0	0	0	0	36.8	0.333333	3
SJL5045917	0	1	1	-1.64203	0.2	0	0.4	-0.0666667	0.7	1.5	1.1	0.8	1.33333	-0.0666667	2.4	.	.	.	0.4	2.06667	1.26667	0.333333	1	11-15	0	0	0	0	0	18.8	5.25	3
SJL5046218	0	1	0	-14.1336	1	0.4	0.4	-0.333333	0.3	-0.3	0.6	1	0.333333	0.533333	0.266667	0.5	1.5	1.5	0.3	0.0666667	0.533333	0.333333	1	6-10	0	0	0	0	0	25.5	5	2
SJL5046408	1	1	2	3.80369	1.6	0	0.666667	-0.466667	0.9	-0.6	1.1	-0.2	-0.333333	-1	-1.2	-0.1	1	1	0.5	1.46667	0.533333	1.66667	0	0-5	0	1	0	0	0	27.6	9.5	3
SJL5047617	0	1	1	0.44621	0.5	0	0.466667	-1.4	0.6	-1.6	0.8	-1.13333	-1.66667	-0.4	0.266667	0	-1	-0.5	0.5	1.46667	-1.46667	-0.333333	0	6-10	0	0	0	0	0	25.812	21.6667	1
SJL5047715	0	1	2	5.10912	-0.5	-0.1	-0.333333	-0.2	0.3	-1.9	0.1	-0.133333	-0.666667	-2.4	1.06667	-0.2	-0.5	-0.5	-4	1.4	-0.266667	1.33333	1	16-20	0	0	0	0	0	38.3	0	2
SJL5048517	0	1	1	0.534364	-1.2	-0.5	-0.733333	0.0666667	0.3	-0.6	0.6	-0.0666667	-0.333333	-2.26667	-0.466667	-0.1	0	0	0.5	-1.26667	-0.2	-1	0	6-10	0	0	0	0	0	27.4027	2	.
SJL5048613	0	1	0	-3.32176	0.4	0	0.266667	1.06667	0.8	0.3	0.7	1	1.33333	-1.2	1.8	2	0.5	1	0.4	2.06667	1.06667	-1.33333	0	21-25	0	0	1	0	0	27.2815	1	3
SJL5049416	0	1	1	0.269086	-1.2	-0.4	-0.533333	-1.4	0.6	0.2	0.3	0.533333	-1.33333	-2.6	1.06667	-2.9	-2	-3	0.5	-1.26667	-0.733333	-1.66667	0	6-10	0	0	0	0	0	22.6	1.33333	3
SJL5050217	0	1	2	4.34203	-0.8	-0.7	.	.	.	.	.	-0.933333	0	-3.86667	-1.93333	0	-1	.	.	-1.26667	0.2	-1	1	11-15	0	0	1	0	0	41.4	8	1
SJL5050401	1	1	0	-2.024	-1.5	-0.5	-0.733333	-1.46667	0.5	0.5	-2.4	1.46667	0.666667	1.26667	-1.2	0.5	0.5	1	0.3	-0.6	0.333333	-1	1	0-5	0	1	0	0	0	34.3	1.5	3
SJL5050712	0	1	1	-0.155086	0.3	0	0.2	-0.666667	0.6	0	0.6	0.333333	0.666667	0.8	0.266667	-0.2	-0.5	-0.5	0.5	0.8	-0.0666667	1.33333	0	6-10	0	0	0	0	0	27.1	42	2
SJL5051012	0	1	2	5.69192	0.9	1.8	-0.266667	1.73333	0.9	-0.2	1.6	1.06667	0.666667	0.466667	-0.466667	3.1	1.5	1.5	0.5	0.0666667	1.2	0.666667	0	6-10	0	0	0	0	0	32	0	3
SJL5051317	0	1	1	0.849303	0	-0.2	-0.2	-0.133333	0.5	0.7	0.3	1	2	1.26667	-0.533333	0.3	1	1	0.3	1.2	0.666667	0.666667	1	0-5	0	0	0	0	0	18.7	0	3
SJL5052417	0	1	0	-6.19087	-1.9	-0.1	-1.4	-1.8	0.7	-0.2	-0.6	-0.0666667	-0.333333	-0.866667	-1.26667	-1.4	-1	-1.5	0.4	0.0666667	-0.4	-1	1	6-10	0	0	0	0	0	40.7	42	1
SJL5052714	0	1	2	3.32796	-1	-0.8	-0.266667	0.4	0.3	-0.2	-0.3	0.533333	-0.666667	-0.266667	-1.26667	0.8	1	1	0.5	-0.666667	0.733333	0.666667	0	6-10	0	0	0	0	0	35.7	6.86667	2
SJL5053217	0	1	2	9.58611	0.3	0.8	-0.4	-0.466667	-0.8	0.1	0.7	0.666667	0.333333	0.4	-0.466667	0.1	0.5	0	0.4	-0.6	0	0.666667	1	11-15	0	0	0	0	0	24.2415	0	2
SJL5053505	0	1	0	-2.63648	-1.4	-1.3	-1.13333	-1.4	0.1	0.4	0.6	-0.0666667	-0.666667	-1.13333	0.266667	-0.7	-1.5	-2	0.4	-0.6	-1.73333	-1.33333	0	11-15	0	0	0	0	0	39.6	2.25	3
SJL5053705	0	1	0	-5.88282	0	0.6	-0.0666667	-1.53333	0.7	0	0.1	1.2	1	0	-0.466667	1.6	1.5	1	0.4	-0.6	-0.0666667	1.33333	1	16-20	0	0	0	0	0	25.8	10.5	3
SJL5054317	0	1	2	3.26664	1.5	-0.1	0.666667	0.6	0.8	0.1	0.8	0.133333	0.666667	0.333333	1.06667	1.2	1.5	1	0.4	1.4	0.666667	1	0	16-20	0	0	0	0	0	26.2	0.333333	1
SJL5054712	0	1	2	9.31796	-0.4	0.4	-0.2	0.4	0.7	0.2	1.5	0.8	0.666667	-1.4	-1.26667	-1.5	-1	-2.5	0.4	0.733333	1.2	0.666667	1	16-20	0	0	0	0	0	30.4	0	3
SJL5055514	0	1	2	2.64013	-1	-0.4	0.0666667	-2.4	0	-0.5	0.3	-0.0666667	-1.33333	-1.46667	0.266667	-0.5	-1.5	-1	0.5	-1.26667	-2.33333	-1	0	6-10	0	0	0	0	0	18.3	18	1
SJL5055617	0	1	0	-5.06266	0.4	0.8	-0.266667	-0.866667	0.5	0.6	-1.4	0.6	-0.333333	0.266667	-0.466667	0.1	0.5	-1	0.3	0.0666667	1	-1	1	11-15	0	0	0	0	0	14.8	3.5	3
SJL5055714	1	1	2	10.837	-0.2	-0.4	0.533333	-0.866667	-0.7	-1.9	0	0.133333	-1.33333	-2.53333	0.933333	-0.9	-0.5	-1	-0.5	-0.666667	-0.6	-0.666667	1	11-15	12850	0	0	0	1	39.3	0.833333	3
SJL5055817	0	1	0	-1.9994	2	1	0.733333	1.06667	0.5	0.3	-0.2	1.2	2.33333	1	1	1.5	1.5	1	0.3	1.8	1.8	3	1	6-10	0	0	1	0	0	21.3	2.83333	2
SJL5056505	0	1	1	-0.81335	0.7	0.3	-0.0666667	-0.466667	-0.7	-1	-0.9	1.06667	-0.333333	0.866667	-0.533333	2.5	1.5	1	-1.3	-0.666667	1.06667	0	1	6-10	0	0	0	0	0	26.9	10	3
SJL5057212	0	1	1	-0.242919	0	-0.9	0	-1.46667	0.3	-0.9	1.3	-0.866667	-0.333333	0.6	-0.6	-1.2	0	0	-0.5	-1.4	-1.26667	-1.33333	1	6-10	0	0	0	0	0	24.9	1	1
SJL5057512	0	1	0	-3.84427	0	1	-0.333333	-0.466667	0	-0.6	0.7	0.866667	1	1	-0.466667	0.5	0	0	-0.5	-0.6	-0.2	-2	1	11-15	0	0	0	0	0	19.3	12.75	3
SJL5057815	0	1	1	-0.673584	-0.3	0.8	-0.333333	0.333333	0.9	0.8	-1.2	1.2	-0.333333	-0.533333	-0.466667	-0.6	-0.5	-1.5	0.5	-1.26667	0.666667	2.33333	0	16-20	0	0	0	0	0	19.2	0	1
SJL5058312	0	1	1	-1.52334	0.8	1.2	-0.133333	-0.533333	-0.3	-1.6	-0.6	0.333333	0	-2.4	1	0.8	0.5	0.5	-2.6	1.2	-0.4	1.33333	0	6-10	0	0	0	0	0	21	3	3
SJL5058612	0	1	1	-1.30877	-0.7	1.2	-0.4	0.0666667	0.9	1.1	-0.7	0.866667	0.666667	-0.133333	0.266667	1	0.5	0.5	-0.1	-1.26667	0.8	-0.666667	0	11-15	0	0	0	0	0	31	2.5	3
SJL5058917	1	1	1	1.39306	-0.5	0.6	0.2	-1.26667	0	-0.3	0.4	1.26667	1.66667	0.8	0.266667	1.3	0.5	1	0.3	1.46667	0.8	2	1	11-15	0	0	0	0	1	18.2	2	1
SJL5059012	0	1	2	4.3394	1.3	0.8	0.0666667	0.0666667	0	0.4	-0.5	0.6	0.666667	-0.466667	1	-0.2	-1.5	-1	0.3	-0.6	-0.133333	-1.33333	1	11-15	0	0	0	0	0	22.7	8.41667	3
SJL5059412	0	1	1	1.11701	-1.5	0.4	-0.333333	-0.333333	0.3	-1.4	0	0.133333	-0.333333	-1.33333	0.266667	1	1	0.5	0.5	0	1	0.333333	0	6-10	0	0	0	0	0	30	36	2
SJL5060217	0	1	0	-11.7572	0.4	0.4	0.8	0.266667	0.3	1.6	-1.9	0.266667	1.66667	0.4	-0.533333	0.6	1	0	-1.3	-0.666667	0.333333	0.333333	1	11-15	0	0	0	0	0	44.2	12	1
SJL5060417	1	1	2	2.10414	-1.2	-3	-0.533333	-0.866667	-2.4	-1.8	-2	-1.8	-1.33333	-1.66667	-0.466667	-0.4	-1.5	-1	-1.4	-0.6	-0.6	-0.666667	0	16-20	6100	0	0	0	0	29.8	0	1
SJL5060604	0	1	0	-7.12619	0.3	0.8	-0.666667	-0.866667	0.5	0.3	0.4	1	0.333333	0.466667	0.266667	0.4	1	0.5	0.3	-0.666667	0.0666667	0.666667	1	11-15	0	0	0	0	0	44.6	0	2
SJL5060806	0	1	0	-2.88533	0.3	0	-0.133333	-1.26667	0	-3	1.7	0.4	-0.333333	0	0.266667	1.1	0	0	-0.1	0.8	0.533333	-0.333333	0	11-15	0	0	0	0	0	30.2	0	3
SJL5061117	0	1	1	-1.38811	-2.1	0.6	-0.2	-0.266667	0.8	-0.4	0.5	1	-1	-0.8	1.06667	-0.3	0	0	0.4	0.0666667	0.8	-0.666667	0	16-20	0	0	0	0	0	24.59	42	2
SJL5062607	0	1	0	-3.21738	0.7	0.8	0	-0.466667	-1.2	-0.5	-1.4	0.8	0	-0.2	1	0.6	-0.5	-0.5	-3	0.8	1.2	1.66667	1	16-20	0	0	0	0	0	47.6	0	1
SJL5066008	1	1	2	4.23692	0.6	1.2	0.0666667	-0.6	0.8	-1.5	0.7	1.8	1	1.4	-0.466667	1.7	1	1.5	0.4	0.0666667	0.0666667	1.66667	0	6-10	0	1	0	0	0	.	1.66667	3
SJL5067901	1	1	2	2.90188	-0.7	0	-0.4	-1.8	-0.2	0.2	-2.2	1.33333	0	0.466667	-0.466667	-0.9	0	-1	0.3	-0.6	0.666667	-1.33333	1	0-5	3900	1	1	0	0	31.9	3.33333	2
SJL5069308	1	1	1	-0.589363	-1.9	0.2	.	.	0.3	-0.3	0.2	0.866667	0.666667	-0.666667	-0.466667	0.1	-0.5	-0.5	0.5	0.0666667	-0.266667	0.333333	0	6-10	0	1	0	0	0	26.6	14	1
SJL5070301	1	1	2	8.72822	0.7	0.8	0	-0.133333	0.5	0.7	0	1	0.666667	0.333333	1	-0.5	-1	-1	0.3	0.8	0.866667	-0.666667	1	6-10	0	1	1	0	0	27.2	5	2
SJL5071210	0	1	1	-0.230298	-0.2	1.2	-0.4	-0.533333	0.9	1.3	0.7	0.133333	0.333333	-1.8	-0.533333	0.8	1.5	0.5	0.5	-0.666667	0.666667	-0.333333	0	0-5	0	0	0	0	0	27.1	8.33333	3
SJL5072409	0	1	1	0.806041	0.7	0.5	-0.0666667	0.266667	0.3	-0.7	-0.2	0.666667	1	0.6	-0.6	1	1	1	0.3	-0.0666667	0.866667	-0.666667	1	0-5	0	0	0	0	0	17.8	3	3
SJL5072718	0	1	0	-2.35172	1.9	-0.3	.	.	-0.3	0.3	-0.7	-2.46667	.	-4	-0.6	-0.4	1	0.5	0.5	-1.53333	-3	2.66667	0	0-5	0	0	0	0	0	30.2	9.25	3
SJL5073907	0	1	1	1.38518	-0.2	0.4	-0.266667	-0.0666667	0.7	0.2	0.3	-0.666667	1.66667	-0.333333	0.266667	0.3	0.5	1	0.4	0.0666667	0.533333	-0.666667	1	16-20	0	0	0	0	0	31.8	10.5	2
SJL5074801	1	1	0	-5.08575	-1	-1.5	-0.466667	-2.86667	0.3	1	0	-0.666667	-0.333333	-1.46667	-2.2	0.9	-0.5	0	0.3	-1.4	-2.66667	-2.33333	1	0-5	2400	1	1	0	0	33.7	0	3
SJL5075808	1	1	2	9.9134	-0.1	0.3	-0.133333	-0.133333	0.5	0.9	1	0.666667	0.666667	0.866667	-1.4	1.4	0	0	0.3	-0.0666667	-0.133333	-0.666667	1	0-5	0	1	0	0	0	23	0	3
SJL5076901	1	1	1	-1.06371	0.2	0.7	0.933333	-0.866667	0.3	0.4	0.3	0.533333	-0.666667	0.266667	-1.4	0.6	1	0	0.3	-0.0666667	-1.33333	0.666667	1	0-5	1800	1	1	0	0	39.5	6.5	3
SJL5078301	1	1	2	6.03597	-2.7	-3	-1	-2.4	0.3	-1.1	-3.6	-1.4	-1.33333	-4	-0.6	-2.8	-2	-1.5	-1.3	-1.4	-2.13333	-0.333333	1	0-5	0	1	1	0	0	37.3	0.5	1
SJL5078402	1	1	1	0.305983	-1.5	0.7	-0.133333	-0.666667	-1.2	-0.1	0.8	0.8	0.333333	-0.866667	0.933333	0.3	0.5	1	0.5	0.6	1.26667	-0.333333	0	0-5	0	1	0	0	0	18.8	42	.
SJL5079801	1	1	1	-0.406274	0.7	-0.3	0.2	0	0.6	0.2	-0.8	0.0666667	0	-0.466667	0.133333	0.6	0.5	1	0.5	-0.733333	-0.6	-0.666667	0	0-5	0	1	1	0	0	39.6	2.5	3
SJL5079902	0	1	1	1.2886	-0.3	0.5	-0.133333	-0.733333	0.5	0.3	1.3	-0.4	1.66667	0.6	0.133333	-0.6	0.5	0.5	0.3	-0.733333	0.933333	-0.333333	1	0-5	0	0	0	1	0	38.3	1.5	1
SJL5080301	1	1	0	-2.60908	0.1	-0.6	-0.4	-0.866667	0.9	1.2	0.7	0.333333	-0.666667	0.2	-1.26667	0.1	0	0	0.5	-1.26667	-0.266667	-0.666667	0	6-10	0	1	1	0	0	24	11.5	3
SJL5080717	0	1	1	-1.13892	0.3	0.8	-0.266667	-0.466667	-0.2	-0.4	-2.1	0.666667	1.66667	-0.466667	1	-1.2	-1	-1	0.3	-0.6	1.26667	0	1	6-10	0	0	0	0	0	26.5	2	2
SJL5081018	0	1	0	-5.98278	1.7	0.5	1.33333	1.06667	0.3	0.3	0.3	-0.866667	1.33333	-1.46667	1.73333	2.7	1.5	1.5	0.3	1.26667	-0.2	3	1	0-5	0	0	0	0	0	31	1.5	3
SJL5082610	0	1	0	-3.61252	-1.5	0.1	-1.13333	-2.4	-4	-2.8	-2.1	-1.6	-1.33333	-4	-0.6	-2.3	-1.5	-1.5	-4	-1.4	-1.6	-0.333333	0	0-5	0	0	0	0	0	38.7	4.5	3
SJL5083608	1	1	2	6.6977	-0.3	0.3	-0.133333	-0.866667	-0.7	-2.5	-2.2	-0.4	-0.666667	-4	-0.6	0	0.5	0	-0.5	-0.733333	-1.86667	1.33333	1	0-5	0	1	1	0	0	19.8	.	1
SJL5084617	0	1	1	-1.42601	-1	-0.5	-0.133333	0	0.5	0.8	0	0.666667	-0.666667	-0.6	-0.6	1.6	1	0	0.3	-0.0666667	0.933333	0.333333	1	0-5	0	0	0	0	0	17.5	0	3
SJL5085601	1	1	1	-1.61909	1.5	-0.7	0.6	-0.333333	0.9	-0.2	-0.1	-3.46667	-1	-1.33333	0.133333	0.4	0.5	0	0.5	-1.4	-1.73333	0.666667	0	0-5	0	1	1	0	0	29.6	13	3
SJL5086701	1	1	2	9.49404	-0.2	0.5	-0.8	-1.26667	0.3	0	-0.2	-2.33333	-1.66667	-1	-1.4	-0.2	0	0	0.5	-1.4	-4	-1.33333	0	0-5	0	1	1	1	0	38.9	42	1
SJL5089901	1	1	0	-4.62417	0.5	0.7	-0.0666667	-0.533333	-0.2	1.2	-0.4	0.466667	-0.333333	-0.333333	-0.6	0	0.5	1	0.3	-0.0666667	-0.4	0.333333	1	0-5	0	1	1	0	0	20.4	7	1
SJL5091801	1	1	1	0.713476	-0.9	-0.1	-0.133333	-1.66667	0.3	-0.2	-0.4	0.533333	0	-0.133333	-0.6	-0.9	-2.5	-2.5	0.3	0.6	0.6	-0.666667	1	6-10	0	1	1	0	0	28.7	11	2
SJL5092807	0	1	2	4.61272	-0.4	0	-0.466667	-2.4	0	-0.2	0	-1.73333	-0.666667	0.466667	0.266667	-2.3	-2	-1.5	0.5	-0.666667	-1.73333	-1.33333	0	11-15	0	0	1	0	0	25.8	6	3
SJL5093607	0	1	0	-3.65522	0.5	0	-0.133333	-0.666667	0.3	0.2	0.6	-0.0666667	-0.333333	0	1.8	-1.9	-2	-1.5	0.5	0.8	0.533333	-1.33333	0	11-15	0	0	0	0	0	26.8	2.33333	3
SJL5094101	1	1	1	0.621416	1.9	1.4	0.933333	0.933333	0.3	1.2	0.3	1.26667	1.66667	-0.2	1	0.2	1	0	0.5	2.2	1.4	3	0	11-15	0	1	1	0	0	26.9	3.33333	3
SJL5094407	0	1	2	3.26869	-0.2	1.4	-0.266667	0.333333	0.6	-0.4	0.2	0.533333	0.666667	-0.2	0.266667	-0.3	-0.5	-1	0.5	0.8	0.0666667	-0.333333	0	11-15	0	0	0	0	0	22.6	3.5	2
SJL5094513	0	1	2	4.46979	-1.5	0.3	-1	-1.06667	-0.5	-0.8	-0.4	-1	-1.66667	-1.33333	-1.4	-1.2	-2.5	-1.5	-1.3	-0.0666667	-1.4	-2.33333	1	6-10	0	0	1	0	0	57.7724	1.5	1
SJL5096107	0	1	2	6.33734	-1.6	-0.1	-0.533333	-1.6	-1.7	-0.6	-1.4	-0.733333	-1.33333	-0.2	0.266667	-1.2	-2	-1	-2.1	-1.26667	0.133333	-2	1	16-20	0	0	0	0	0	32.8	0	1
SJL5097712	1	1	2	6.03284	-0.4	-0.2	-0.4	-0.533333	0	-2.1	0.9	-1.8	0	-1.33333	-0.533333	1	1	1	0.3	0	-2.13333	-0.333333	1	11-15	4500	0	0	0	1	23.8	1.5	3
SJL5098717	0	1	2	5.55417	0	1	0.4	-0.666667	0.5	1.1	-0.8	0.8	0	0.133333	1.8	0.4	0.5	0	0.3	1.46667	0.533333	-0.333333	1	16-20	0	0	0	0	0	42.7	28	2
SJL5099101	1	1	1	-1.20301	1.4	0.4	1.06667	-1.06667	0.9	1	-1	-0.466667	-1	-3.26667	-0.533333	-2.9	-3.5	-4	0.5	-0.666667	-1.2	0.666667	0	11-15	0	1	1	0	0	39.8	0	3
SJL5100607	0	1	1	-0.98415	0.4	-0.8	-0.133333	0.133333	-1.2	0.3	-1.4	1.06667	2	0.466667	-1.26667	0.1	1	1	0.3	-0.666667	1.46667	-0.333333	1	11-15	0	0	0	0	0	29.7	6	3
SJL5101213	0	1	2	3.39947	-0.6	0.2	0.266667	-0.866667	-0.2	0	-1	-0.866667	0.666667	0	0.266667	-0.8	-1.5	-1.5	0.3	0.6	-1.13333	-0.333333	1	11-15	0	0	0	0	0	21	0.166667	3
SJL5102707	0	1	2	6.69224	-0.1	0.2	-0.133333	0.0666667	0	0.2	0.1	0.6	-0.333333	0.6	0.266667	0.4	0.5	0.5	0.3	-0.6	0.8	0.666667	1	16-20	0	0	0	0	0	65.9	0	3
SJL5102813	0	1	0	-2.46773	-0.2	0	-0.2	-0.533333	0	-0.3	1.2	0.133333	-0.333333	-0.4	0.266667	-0.9	-0.5	-1	0.5	-0.666667	-0.333333	0.666667	0	16-20	0	0	1	0	0	27	21	2
SJL5104807	0	1	2	2.05397	1.2	0.2	0.0666667	-0.866667	0.9	2.2	0.9	0.533333	0	-0.4	0.266667	0.7	0	0	0.5	0.8	0.133333	0.666667	0	16-20	0	0	0	0	0	35.9	9	3
SJL5107119	0	1	2	8.45139	-1.8	-1.3	-1.4	-0.733333	0.5	-3.4	0.8	-0.466667	-2	-4	-0.466667	-1.6	-1	-2.5	0.4	-0.6	-4	-1.33333	0	0-5	0	0	0	0	0	34.4	11	1
SJL5107619	0	1	1	-0.610336	-1.8	-0.2	-1	-0.466667	-0.9	-1	0.5	0.8	-0.333333	-1.53333	-1.26667	0	0	0	-1.7	-1.26667	0	0.333333	0	0-5	0	0	0	0	0	40.2	42	1
SJL5107819	1	1	0	-3.47884	-0.3	-0.5	-0.2	-0.666667	0.6	0.5	1	0.8	-1.66667	-3	1	-0.6	-1.5	-1	0.5	-0.6	0.333333	0	0	0-5	750	0	0	0	0	22.2	0	3
SJL5108019	0	1	0	-3.43281	0.3	0.8	0.4	-0.266667	0.9	-0.6	1.3	0	-1	-1.13333	1.8	0.5	-0.5	-0.5	0.5	2.2	0.266667	0.333333	0	0-5	0	0	0	0	0	28.2	3.5	2
SJL5109002	1	1	1	-1.81841	-3	-1.4	-0.866667	-1.26667	0	-2.1	-1.3	-0.866667	0	-1.13333	-1.2	-2.3	-1	-2	-2.1	-0.6	-3.13333	-1	1	0-5	2000	1	0	0	0	34.3	1.5	3
SJL5110719	1	1	1	-0.29596	-0.9	1	-1.2	-0.866667	0.5	0.2	-0.8	1	-0.666667	-0.6	0.266667	0.4	-0.5	-1	0.3	-1.26667	-0.533333	0.333333	1	0-5	600	0	0	0	0	26.4	5	3
SJL5110902	1	1	2	4.60181	-0.2	0.3	0.333333	0.133333	-0.2	0	-2.5	0.666667	1.66667	-0.6	0.133333	0	-0.5	0	-3	1.93333	1.13333	-1.33333	1	0-5	0	1	0	0	0	28.4	10.5	2
SJL5111119	1	1	1	0.641113	1.8	0.6	0.933333	0.6	0.6	0.3	0.2	0.866667	1	1.13333	-0.466667	0.4	0	0	0.5	-0.6	1.26667	0	0	6-10	750	0	0	0	0	31.5	3.5	3
SJL5111510	0	1	1	1.20858	0.7	0.9	-0.533333	-0.533333	0.3	-0.4	-1	0.266667	-0.666667	0	0.133333	0.6	1	0.5	0.5	0.6	0.733333	1	0	0-5	0	0	0	0	0	38.8	0	2
SJL5112101	1	1	0	-2.51008	0.2	-0.9	0.0666667	0	-1.7	-0.4	-1.4	0.666667	0	0.266667	0.133333	-0.2	-0.5	0	0.3	-0.733333	0.6	0.333333	1	0-5	0	1	1	0	0	25.7	3.75	1
SJL5113102	1	1	1	1.4859	-0.2	0.1	-0.333333	-0.733333	0.5	-0.4	0.6	-0.266667	1.33333	0.333333	-0.6	0.3	1	0	0.3	-0.0666667	0.2	-0.333333	1	0-5	0	1	0	0	0	21.2	42	3
SJL5113211	0	1	2	3.84654	-0.9	0.1	0.4	-0.933333	0.6	0.8	-0.1	-0.266667	-0.333333	0	-0.6	-1.9	-1	-1.5	0.5	-0.733333	-1.33333	1	0	0-5	0	0	0	0	0	23.8	8	3
SJL5113901	1	1	2	1.90739	1.2	-0.3	0.333333	0.666667	-0.9	-0.8	1.1	-0.8	-0.333333	-2.53333	0.133333	1.2	1.5	1.5	0.5	0.6	0.0666667	0.333333	0	0-5	0	1	1	0	0	33.8	12	3
SJL5114101	1	1	1	1.45262	0.1	0.5	-0.933333	-0.133333	0	0.5	-1.8	0.266667	-1.33333	-0.466667	-1.4	0.3	1.5	1.5	0.3	-0.0666667	-1.6	-0.333333	1	0-5	1800	1	1	0	0	21.6	4	3
SJL5114904	0	1	0	-4.02899	0	0.9	-0.333333	1.86667	0.5	0.9	0.4	0.333333	0.666667	-0.133333	-0.6	0.5	0.5	-0.5	0.3	-0.733333	1.06667	0.333333	1	0-5	0	0	0	0	0	22.7	0	3
SJL5115001	1	1	0	-8.83768	-2.3	-0.7	-0.733333	-0.933333	-0.5	-0.3	-0.7	-0.8	-0.333333	-0.6	-2.2	-0.6	-1	-1	-1.3	-2.06667	-2.6	-1.33333	1	0-5	1800	1	1	0	0	23.8	2.83333	1
SJL5115601	1	1	0	-5.01943	-0.7	-0.1	-0.733333	0.866667	0	-0.6	0.6	1	-0.666667	-2.53333	0.266667	-1	0	-1	0.5	0	-1	1	0	0-5	0	1	1	0	0	27.7	15	3
SJL5115701	1	1	2	3.01317	-0.2	-0.7	-0.533333	-0.333333	-0.5	0.2	0.3	-0.133333	-0.333333	-1.06667	-0.6	-1	-0.5	-1	0.3	-0.733333	0.466667	-0.666667	1	0-5	0	1	1	0	0	23.3	1.5	3
SJL5116401	1	1	1	0.457861	-2.1	-3	-0.666667	-0.133333	0.9	1.5	0.8	-0.133333	-1	-3.86667	-0.6	-2.5	-1.5	-2.5	0.5	-0.733333	-0.533333	-1.33333	0	0-5	0	1	1	0	0	29.4	7.5	3
SJL5116901	1	1	0	-3.4882	-0.3	1.2	-0.266667	0.666667	0.5	0.5	-0.5	0.133333	1.66667	0.466667	-0.466667	-0.5	-2	-1	0.3	-0.6	-0.533333	0.333333	1	11-15	0	1	1	0	0	19.6	4.5	3
SJL5118301	1	1	1	-0.244882	-0.8	-0.1	0.2	-2.46667	0.5	0.9	0.3	0.466667	-0.333333	1.33333	-1.4	-0.8	-0.5	0.5	0.3	-0.733333	-1.2	0.333333	1	0-5	2400	1	1	0	0	26.1	8.5	3
SJL5118916	1	1	0	-5.14832	0.1	0.9	0.666667	-1.06667	-0.3	0.2	-1	1.06667	-1.33333	-1.33333	0.133333	0.3	-0.5	0	-0.1	-0.733333	0.6	0.333333	0	0-5	12320	0	1	0	0	45.8	1.33333	3
SJL5120316	0	1	2	11.1656	-2.5	0.3	-2	-2.46667	-1.2	-3.2	-2	-0.133333	-2	-3.73333	-0.6	-1.4	-0.5	0.5	-2	-0.733333	-4	-2.66667	0	6-10	0	0	0	0	0	19.2	38.5	2
SJL5120601	1	1	2	1.60475	0.2	0.9	-0.4	0.133333	0.9	0.8	0.9	0.533333	0.666667	-0.6	-1.4	0.9	1.5	1	0.5	-0.733333	-1.26667	-1.33333	0	6-10	1800	1	1	0	0	26.2	5	3
SJL5121401	1	1	2	3.34558	0.1	-0.1	-0.333333	-0.133333	0.9	0	-0.1	0.133333	-1	-0.866667	-0.466667	-1.3	-0.5	-1	0.5	-0.6	-3.46667	-1	0	11-15	0	1	1	0	0	43.2	3	3
SJL5121708	1	1	1	-0.217724	0.4	0.6	-0.0666667	0.2	0.3	1.4	1.6	1.26667	0.666667	0	-0.466667	2	1	1	0.5	0.0666667	1.13333	0.666667	0	16-20	0	1	1	0	0	29.1	1.33333	3
SJL5122010	0	1	0	-5.42922	-1.4	-0.3	-0.466667	-1.8	0.3	0.4	1.3	0.133333	0.333333	0.266667	-1.4	-0.3	-0.5	-0.5	0.3	-0.733333	-2.93333	-0.333333	1	6-10	0	0	0	0	0	19.6	2.5	3
SJL5122601	1	1	1	-0.893919	1.4	1.2	0.4	0.0666667	0.3	-0.3	-0.2	-1.93333	-1.66667	-1.4	0.266667	0.8	1	0.5	0.3	0.133333	-0.466667	0.333333	0	16-20	2000	1	1	1	0	23.3	1.5	2
SJL5122701	1	1	1	-0.313468	1.2	1.1	0.733333	0.266667	0.9	1.2	0.7	0.666667	-0.333333	-0.733333	1.73333	1	-1	-0.5	0.5	1.93333	1.8	-0.333333	0	6-10	3900	1	1	1	0	20.9	7.5	3
SJL5122912	0	1	1	0.367065	-0.4	0.5	-0.8	-0.333333	0.9	0.7	1.1	-0.4	0.333333	0	-0.6	0.9	1	0	0.5	-0.733333	1.33333	0.333333	0	6-10	0	0	0	0	0	22.4	4.5	1
SJL5123301	1	1	0	-2.63991	0.4	0.9	0	-0.133333	0.3	1	-0.6	0.466667	1	-1.66667	-1.4	1.1	1	1.5	0.5	1.26667	0.6	1	0	6-10	0	1	1	1	0	28.5	9	1
SJL5123512	0	1	0	-3.71512	-0.8	-0.1	-0.733333	-1.26667	-0.6	-2	-0.5	-0.733333	-1.33333	-1.73333	-0.466667	-0.7	-0.5	-0.5	0.5	-0.6	-1.13333	-1	0	16-20	0	0	0	0	0	46	1	1
SJL5124608	1	1	1	0.198721	0.7	0.7	-0.133333	0.6	0.5	1.2	0.9	0.466667	1.33333	0.133333	0.933333	2.3	1.5	1.5	0.3	1.26667	1.86667	0.666667	1	6-10	0	1	1	1	0	19.2	9	3
SJL5124717	0	1	0	-5.2013	0.4	0.4	.	.	.	.	.	1.2	-0.333333	0	-0.466667	.	.	.	.	-0.6	0.533333	0.666667	1	16-20	0	0	0	0	0	17.9	0	1
SJL5126502	1	1	0	-4.24702	1	0.4	0.4	0.333333	0.9	0.7	-0.2	0.2	-0.333333	-0.0666667	0.266667	0.9	1.5	1.5	-0.7	1.46667	1	0.666667	0	16-20	0	1	0	1	0	31.3	3.5	3
SJL5126808	1	1	0	-6.12933	-1.1	0.4	-0.666667	0	-0.6	0.4	-0.7	-0.0666667	0	0.4	-0.533333	0.5	0.5	0.5	0.5	0	0.2	-1	0	11-15	0	1	1	0	0	30.1	27	3
SJL5127407	0	1	2	2.21215	0.1	0.6	-0.266667	0.466667	0.9	-1	1.1	1.06667	-0.333333	-0.2	0.266667	0.8	0.5	1	0.5	0.8	0.8	1	0	16-20	0	0	0	0	0	30.4	30	3
SJL5127616	0	1	1	0.38956	0	-0.7	-0.2	-0.733333	0.3	0.7	-1.1	0.4	0.666667	-1.2	1.73333	-1.4	-2	-2	0.3	-0.733333	-2.4	0.333333	1	6-10	0	0	0	0	0	18.9	.	.
SJL5128013	0	1	0	-5.30733	2.1	1.3	1.13333	1.06667	0.6	0.8	0	1.73333	0.666667	-0.866667	1.73333	1.7	2	1.5	0.5	1.26667	2	1.33333	0	11-15	0	0	0	0	0	27.7	3.66667	3
SJL5128208	1	1	1	0.502104	-0.2	1.1	-0.733333	0.666667	-1.2	1.9	-1.2	0.533333	1	-0.733333	-1.4	1.4	1	1	0.5	-2.06667	-1.6	-1.33333	0	6-10	0	1	1	1	0	35.4	0	3
SJL5128312	0	1	2	7.63489	-0.3	0.5	-0.6	-1.46667	0.3	0.5	-0.1	0.333333	-0.666667	-0.466667	-0.6	0.2	0.5	0.5	0.5	-1.4	0	0	0	11-15	0	0	0	0	0	26.9	42	2
SJL5128401	1	1	1	-0.724448	-0.8	-3	-1.2	-1.6	0	-0.5	0.2	-2.46667	-1.66667	-3.8	-1.4	0.3	0	-0.5	0.5	-1.26667	-3.06667	-2.66667	0	11-15	0	1	1	1	0	38.6	3.75	2
SJL5128907	0	1	0	-4.51343	-0.2	0	-0.133333	-0.666667	-1.2	-1.3	-0.7	-0.333333	1	0.266667	1.8	-0.2	0	1.5	0.3	2.2	-1.4	-1.66667	1	16-20	0	0	0	0	0	26	5	3
SJL5129104	0	1	0	-2.64117	-0.7	-0.8	-0.133333	-0.866667	0.5	1.1	0.3	-0.4	0.333333	1.06667	-1.26667	0.5	0	0	0.3	-0.666667	1.13333	0	1	11-15	0	0	0	0	0	25.2	0	3
SJL5130013	0	1	1	1.01796	-1.2	0.3	-0.666667	-1.8	0.3	-0.2	0.6	0.133333	-1	-1.46667	0.933333	-0.3	-0.5	-1.5	0.5	-0.733333	-1.53333	1	0	11-15	0	0	1	0	0	23.8956	0	2
SJL5130920	0	1	1	-0.0066334	-1.1	-0.1	-1	-1.06667	-1.5	-2.1	0.3	-0.533333	-1.33333	-2.33333	-0.466667	-1.5	-1	-1.5	-4	-0.6	-4	-2	0	16-20	0	0	0	0	0	30.8	0	3
SJL5133601	1	1	1	-0.612253	-0.8	-0.5	-0.466667	-1.06667	0.5	0.2	0	-0.4	0.666667	-1.6	-1.4	-0.6	-0.5	-1.5	-0.5	1.26667	-1.2	0.333333	1	0-5	0	1	1	0	0	33.6	4.5	3
SJL5135201	1	1	1	0.73226	1	0.9	0.266667	0.466667	0.3	0.4	0	0.733333	0	-1.46667	-0.6	1.5	1.5	1.5	0.3	-0.733333	0.4	-0.666667	1	0-5	0	1	1	0	0	52.2	9	3
SJL5137401	1	1	1	-0.218329	-1.4	-0.3	-0.333333	-1.06667	0.5	-1.3	0.7	-0.8	-0.333333	0.133333	-1.4	-1.3	-1	-0.5	0.3	-0.733333	0	-0.333333	1	6-10	0	1	1	0	0	38.6	7	3
SJL5137707	0	1	2	10.7951	-3	-1.3	-1.93333	-2	0.3	0.6	-0.8	0.666667	0.666667	0.6	-1.93333	-0.6	-1	-1	0.3	-2.06667	-0.133333	-2.66667	1	6-10	0	0	0	0	0	22.6	6.75	3
SJL5139702	1	1	1	-1.03627	0.4	0.7	-0.4	0.8	0	-0.8	0.7	0.333333	0	-0.6	-0.6	0.9	1.5	1.5	0.3	1.26667	0.333333	-1	1	11-15	2800	1	0	0	0	36.1	2	3
SJL5139917	0	1	0	-3.87593	-2.3	0	-1.2	-1.6	-1.8	-1.8	-1.2	0.6	0	0.133333	-0.466667	0.1	-0.5	0	-0.7	-0.6	0.2	-0.333333	0	16-20	0	0	0	0	0	23.3	1.16667	1
SJL5140107	0	1	2	2.69199	-1.1	-0.8	-0.4	-0.533333	0.5	0.1	0.6	1	1.33333	-0.2	0.266667	-0.2	-0.5	0	0.3	-0.666667	0.266667	0.333333	1	11-15	0	0	0	0	0	29.9	6	3
SJL5140317	0	1	0	-7.69998	0.1	-1.4	-0.333333	-2.2	0	0.8	-2.1	1.06667	-1.33333	-0.666667	1	-0.4	0	0.5	-4	0.0666667	-0.0666667	-0.333333	1	11-15	0	0	0	0	0	19.7	2	3
SJL5140401	1	1	2	2.00577	-1.3	0.4	-0.6	-1.06667	0.6	0.7	0.6	-1.93333	0.333333	0.4	-1.26667	1.2	0.5	0.5	0.5	0	-1.06667	-1.33333	0	11-15	0	1	1	1	0	35.1	17.5	3
SJL5140702	1	1	2	2.3407	0.4	0.8	-0.0666667	-0.866667	-0.5	-0.7	-1.6	0.0666667	0.333333	0.666667	1	-0.1	0.5	0	0.3	0	1.33333	1	1	16-20	0	1	0	1	0	21.8	1	3
SJL5142101	1	1	0	-2.36005	-0.7	-0.3	-0.533333	-1.86667	0	-0.3	0	-1.2	-0.666667	-3.13333	-0.6	0.8	1	0	-0.1	-1.4	-1	-2	0	0-5	0	1	1	0	0	32.2	3	3
SJL5143001	1	1	0	-5.49759	1.2	0.3	0.8	0.466667	0.3	1.2	-0.6	0.8	0	0	0.133333	1.8	1.5	1.5	-0.5	-0.733333	0.933333	0.666667	1	0-5	0	1	1	0	0	38.1	0	3
SJL5143101	1	1	1	-1.83607	-0.3	0.1	-0.266667	-0.333333	-0.5	-1.5	-1.4	0.133333	-0.333333	-0.466667	-0.6	0.6	-0.5	-0.5	-3	0.6	0.0666667	0.333333	1	6-10	0	1	1	0	0	30.3	1	1
SJL5143201	1	1	1	0.491966	1.6	0.3	0.466667	0.6	0.6	-0.4	-0.9	0.4	0	-0.466667	1.73333	1.9	0	1	0.5	1.33333	0.533333	1.66667	0	0-5	0	1	1	0	0	45.4	4.5	3
SJL5143701	1	1	0	-6.66753	0.2	1	0	-0.533333	0.3	0.2	0.4	1	-1	-0.933333	1.73333	0.7	0.5	0.5	0.3	0.6	1	0.666667	1	11-15	0	1	1	1	0	31.5	4.5	3
SJL5148607	0	1	2	5.3316	-1.1	0.4	0.0666667	-0.866667	0.3	-0.4	-1.1	1.2	1.33333	0.333333	0.266667	0.7	1	-1	-0.5	0.0666667	1.2	-0.333333	1	11-15	0	0	0	0	0	31.6	0	1
SJL5149107	0	1	1	-1.32242	-0.4	1	-0.266667	0.0666667	0.5	0.2	-0.6	1.06667	0.666667	1.2	0.266667	1	0	0.5	0.3	0.0666667	1.33333	2.66667	1	11-15	0	0	0	0	0	32.5	7.5	3
SJL5149719	0	1	2	2.87151	-1	-0.9	-0.333333	-1.06667	0.5	0.9	-1.9	1	0	-1.33333	0.133333	2.1	1.5	1.5	0.3	-0.733333	1.26667	0	1	6-10	0	0	0	0	0	25.8	0	1
SJL5150708	1	1	0	-2.45937	-0.1	0	0	-0.133333	0.9	0.8	0.8	0.666667	1	-2.13333	1	0.7	0	0	0.5	0	0.8	0.333333	0	11-15	0	1	1	0	0	31	0.5	3
SJL5151008	1	1	2	11.5953	-2.2	-1.8	.	.	.	.	.	-4	-2.33333	-4	-1.26667	-1.4	-2	.	.	-1.26667	-4	-1.33333	0	16-20	0	1	1	1	0	27.2	4	1
SJL5151208	1	1	0	-2.9138	-1.8	-0.1	-0.866667	-1.06667	0.3	-0.7	0.3	-1.13333	-0.666667	-4	-1.4	-0.2	-1	-1	0.5	-0.733333	-3.13333	-1.33333	0	11-15	0	1	0	0	0	31.3	0	2
SJL5152317	0	1	0	-3.50995	0.3	0.4	0.2	0.333333	0.9	0.3	-0.2	1	-0.666667	-0.666667	-0.466667	-0.1	1	0	0.5	0.8	0.933333	-1	0	16-20	0	0	0	0	0	43.4	3.5	3
SJL5152913	0	1	2	31.2636	0.7	0.6	-0.466667	0.0666667	-3	-1.9	-1.2	-0.533333	-0.333333	-0.8	0.266667	0.6	1.5	1	-3.3	-0.6	0	0.666667	0	16-20	0	0	1	0	0	35.7	0	2
SJL5155009	0	1	1	1.20993	-0.7	0.2	-0.466667	-1.8	0.7	-0.3	1	0.333333	-1	-0.0666667	1.6	0.9	0.5	0	0.5	2.2	-1.2	-1	0	0-5	0	0	0	0	0	19.4	42	1
SJL5155209	1	1	1	-1.18094	0	1.1	-0.2	0.6	-0.6	0.4	1.2	0.666667	0	0	0.266667	0.5	1	1	0.5	1.33333	0.6	0.666667	0	0-5	0	0	0	0	1	33.1	2	3
SJL5155701	1	1	1	0.761486	0.7	1	-0.0666667	-0.666667	-1	-1.7	-0.4	1	1	-1.8	1.73333	0.5	1	0	0.3	-1.26667	0.333333	0.666667	1	11-15	0	1	1	0	0	34.6	7	2
SJL5156108	1	1	1	-0.248339	0.7	0.8	-0.266667	0.933333	0.3	-0.2	0.8	0.333333	0.333333	0.466667	-0.533333	-0.5	0.5	0	0.5	-0.666667	0.4	0.333333	0	16-20	0	1	1	0	0	24.6	5.16667	3
SJL5156208	1	1	0	-2.3998	-0.7	1.2	-0.0666667	1.46667	-0.6	0.6	-2	0.666667	1.66667	-0.266667	1	1.5	1	1	-4	0	0.333333	0	0	11-15	0	1	1	1	0	29.9	0	2
SJL5156304	0	1	1	0.606798	0.3	0.2	0.0666667	-0.533333	0.5	0.8	0.7	0.866667	0.333333	-0.2	1	0.5	0.5	0.5	0.3	-0.666667	0.333333	1	1	16-20	0	0	0	0	0	43.6	0	3
SJL5156413	0	1	1	0.134153	0	0.9	0	-0.333333	0.6	-0.7	0.8	0.866667	1	0.266667	0.133333	1.6	1	1	0.5	0.6	0.866667	1	0	11-15	0	0	0	0	0	26.8	4	3
SJL5156707	0	1	2	3.96864	-0.4	0.6	-0.2	-0.333333	0.3	0.4	-0.5	-1	0.666667	-1.46667	-0.533333	1.1	1	0.5	0.3	-0.666667	0.733333	1	1	11-15	0	0	0	0	0	26.4	0	3
SJL5159110	0	1	1	1.37085	0.3	0.1	-0.333333	-0.733333	0	-0.4	0.6	0.666667	0.333333	-1.73333	-0.466667	1.5	1.5	1	-0.1	-0.733333	-1	0.666667	0	0-5	0	0	0	0	0	37.4	10.5	3
SJL5159201	1	1	0	-4.40233	-0.2	0.1	-0.133333	0.866667	0.9	0.7	-0.6	-1.26667	0	-1.06667	0.266667	-0.2	0	0.5	0.5	0.666667	0.533333	1	0	0-5	0	1	1	0	0	27.5	14.5	3
SJL5159301	1	1	0	-3.30264	1	0.1	-0.0666667	0	0.9	0.1	-0.2	0.266667	-1.66667	-0.733333	-0.6	1	1	1	-1.4	-1.4	-1.73333	-1	0	0-5	0	1	1	0	0	25.1	7.5	3
SJL5159510	0	1	0	-1.97503	-1.6	0.1	-0.466667	-0.933333	0.3	-0.9	-2.1	-0.133333	-0.333333	-3.46667	0.133333	0.3	-0.5	1	-0.7	-1.4	-1.6	-0.333333	0	0-5	0	0	0	0	0	28	11.5	3
SJL5159802	1	1	2	2.12151	0.2	0.3	-0.533333	0.2	-0.2	0.1	-2.1	0.333333	0.666667	0.6	1	0	1	0.5	0.3	0	1.26667	0	1	0-5	0	1	0	0	0	22.3	2.33333	3
SJL5160001	1	1	1	0.422237	-1.2	-0.1	0	-0.533333	-0.2	-2	-2.4	-0.0666667	-0.666667	-0.266667	-2.2	-0.4	0	0	0.3	-0.733333	0.0666667	-1.66667	1	0-5	0	1	1	0	0	21.6	2.5	3
SJL5160618	0	1	0	-3.45191	0	0.3	-0.533333	-0.333333	-4	-4	-1.8	1.06667	0	-2.2	0.266667	0.2	-0.5	-0.5	-2	0.8	-0.266667	1	0	0-5	0	0	0	0	0	27.2	18.6667	3
SJL5160901	1	1	0	-4.16054	-1	-3	-1.73333	-3.86667	-2.4	0.8	-0.9	-2.33333	-2.33333	-4	-2	-0.9	-1.5	-1.5	0.5	-2.06667	-4	-1.33333	0	0-5	0	1	1	0	0	28.3	3	3
SJL5161001	1	1	2	1.77969	0.6	0.3	0	1.4	0.9	0.9	-1	-0.466667	-0.333333	-0.733333	1	1.2	1.5	1.5	-0.1	2	-1	2.33333	0	0-5	0	1	1	0	0	24.5	8	3
SJL5161501	1	1	0	-3.427	0.5	-0.7	0	0.4	0.6	0.6	1.5	-3.06667	0	-2.66667	-1.4	0.7	1	0.5	0.5	-0.0666667	-1.8	1	0	0-5	0	1	1	0	0	24.2	0.833333	1
SJL5162101	1	1	1	-1.07284	-1.1	-1.2	-0.666667	-2.4	-0.2	1.2	0.1	0.466667	-1.33333	-1.46667	-0.533333	-0.2	-0.5	0	0.3	0	-2.26667	0	1	11-15	0	1	1	0	0	35.6	4.5	3
SJL5163217	0	1	0	-7.74963	0.3	-0.1	-0.466667	-0.733333	0.5	-0.5	-0.8	-0.466667	0.333333	-0.466667	0.266667	2.2	1	1	0.3	-0.733333	0.266667	-0.333333	1	0-5	0	0	0	0	0	35.6	2	3
SJL5165101	1	1	0	-3.4878	0	0.1	-0.333333	-1.86667	-0.2	-0.1	-1.1	-1	-0.333333	-0.266667	-0.6	0.9	0	0	-3.8	-0.733333	-0.533333	-1.33333	1	6-10	0	1	1	1	0	22.9	0	3
SJL5165201	1	1	1	-0.409664	2	1.3	0.6	1.46667	0.9	1.6	1.5	1.06667	2	-0.333333	-0.6	1.7	2	1.5	0.5	1.26667	1.33333	-0.666667	0	11-15	0	1	1	0	0	21.7	14	3
SJL5165401	1	1	0	-2.36043	-0.2	1.4	-0.266667	-0.666667	0.5	1.4	-0.8	-0.133333	0.333333	0.133333	-0.533333	0.1	-0.5	0	0.3	-0.666667	0.6	-1.66667	1	11-15	0	1	1	1	0	27.3	7.5	3
SJL5166107	0	1	1	-1.71706	2.2	1	0.4	0.533333	0.3	0	-0.7	1.53333	2	0.866667	1	0.3	0	0	0.3	0.8	0.866667	2.66667	1	16-20	0	0	0	0	0	22.2	0	3
SJL5171101	1	1	0	-4.6408	0	0.7	0.0666667	0.4	0.9	0.2	-0.2	0.533333	1	-0.466667	0.133333	2.1	2	1	0.5	1.93333	1.33333	1.66667	0	6-10	0	1	1	0	0	23.9	0	3
SJL5171501	1	1	0	-6.65255	-0.3	1.4	0.8	0.133333	0.6	1.2	0.3	-1.13333	0	-0.866667	1	0.6	0.5	-1	0.5	1.2	-0.2	-0.333333	0	16-20	0	1	1	0	0	25.1	12	1
SJL5171907	0	1	2	6.7528	-1.1	-0.2	-1.33333	-1.8	0	-0.2	0.4	0.8	-1	-0.0666667	0.266667	-1.2	-1	-1.5	0.3	-0.666667	-0.466667	-1.33333	1	16-20	0	0	0	0	0	26.2	6.16667	3
SJL5172616	0	1	2	12.5217	-2.7	-0.1	-2.13333	-1.6	0.6	0	-0.4	0.533333	-1	0	-1.2	-0.5	-0.5	-1	0.5	-1.26667	-0.666667	-1.66667	0	16-20	0	0	0	0	0	19.9	2.5	3
SJL5174210	0	1	1	-1.94859	-1.6	-0.1	-0.133333	-0.533333	-2.4	-2.7	-1.2	1	-0.333333	-2.26667	0.933333	-1.1	-0.5	0	-2.6	-0.0666667	-0.333333	0	0	0-5	0	0	0	0	0	19.4	6.66667	1
SJL5176319	0	1	2	6.02932	-0.3	-0.3	-0.466667	-1.26667	0.3	-0.5	-0.5	-0.266667	0.666667	-0.133333	0.133333	0.6	1	1	0.3	-0.733333	-1.06667	-0.333333	1	0-5	0	0	0	0	0	16.4	2.33333	1
SJL5178001	1	1	0	-4.35148	-1.3	-0.4	-0.333333	0	0.9	1.5	-0.3	0.8	0.333333	0.2	1	1	1.5	1.5	-0.1	1.2	0.733333	0.333333	0	0-5	0	1	0	0	0	34.1	3	3
SJL5178909	0	1	1	0.00418456	-0.3	1.1	-0.2	-0.733333	0.3	-0.3	0.7	-2.66667	0.666667	-1.2	0.133333	1.4	1	1	0.3	-0.0666667	-0.866667	0	1	0-5	0	0	0	0	0	20.6	15	3
SJL5179405	0	1	0	-4.80006	1.9	0.5	1	-1.26667	0.3	-0.8	0.4	-0.133333	-1.33333	-1.8	1.73333	-0.8	0	0	0.5	1.26667	-0.533333	-1.33333	0	0-5	0	0	0	0	0	22.4	2.33333	1
SJL5179511	0	1	2	1.98531	1.4	1.1	0.133333	0.533333	0.5	-0.9	0.1	1	1.33333	1.2	0.133333	2.5	1.5	1.5	0.3	-0.733333	1.8	-0.333333	1	0-5	0	0	0	0	0	28.6	4.5	3
SJL5179809	0	1	0	-4.12313	-2	-0.7	-0.933333	-0.533333	-0.5	-2	-1.1	-0.6	-0.666667	-1.33333	-1.4	-1.7	-0.5	-2	-0.5	-0.733333	-1	-2.66667	1	0-5	0	0	0	0	0	26.1	6	3
SJL5180101	1	1	0	-4.16504	0.8	0.1	0	0.533333	0.5	0.6	-1	0.666667	-0.666667	0.2	-1.4	1.8	1	1	0.3	-0.0666667	0.8	0	1	0-5	0	1	1	0	0	19.4651	0.5	3
SJL5180701	1	1	0	-5.2133	-1.6	-0.5	-1.2	-0.333333	0.6	0.9	0.3	0.533333	0.666667	-1.46667	-0.6	0.7	-0.5	0	0.5	-0.0666667	0.6	-0.333333	0	0-5	0	1	1	0	0	35.1	4	3
SJL5181109	0	1	0	-4.35155	-0.1	-1.1	0.8	-0.333333	0.3	0.6	-0.5	0.666667	-1	-1.93333	0.933333	0.6	-0.5	0	0.3	-0.0666667	0.2	-1	1	0-5	0	0	0	0	0	52.1	4	3
SJL5181509	0	1	2	3.75153	-0.6	0.9	-0.8	-0.733333	0.6	0.5	-1	1	-0.666667	0.266667	1.73333	0.9	-0.5	-1	0.5	-0.0666667	0.666667	-0.333333	0	0-5	0	0	0	0	0	26.9	42	1
SJL5181801	1	1	2	1.79555	-2.5	-3	-0.866667	-3.13333	-1.2	-1.9	0	-2.13333	-2	-4	-1.4	-2.4	-1	-2	0.5	-0.733333	-4	0	0	0-5	0	1	1	0	0	38.2	32	2
SJL5182116	0	1	2	8.50604	-0.8	0.1	-1	-2.2	0.6	0.6	0.3	-0.266667	-1	-1.66667	-0.6	0	-1	-0.5	-0.1	-1.4	-1.06667	0.666667	0	0-5	0	0	1	0	0	14.4	9	3
SJL5182402	1	1	2	2.158	-2.2	-3	-1.4	-3.2	-1.5	-0.6	-0.5	.	-1	-2.86667	-2.2	-2.5	-3	-2	0.5	-1.4	-4	-1.66667	0	0-5	0	1	0	0	0	27.7	2	3
SJL5183601	1	1	1	-0.787035	-0.1	0.1	-0.333333	-0.133333	0	0.6	-0.2	-0.933333	-0.333333	-1.8	0.266667	0.5	0	1	-0.5	0	-1.33333	-0.333333	1	0-5	0	1	1	0	0	36.8	4	3
SJL5185609	0	1	2	14.732	-0.3	-0.7	-0.4	-0.333333	-4	-4	-2.1	-2.06667	-0.666667	0.866667	0.133333	-0.8	-2	-1.5	-2.1	-0.733333	-2.46667	0.333333	1	6-10	0	0	0	0	0	22.5	42	3
SJL5188301	1	1	1	0.307857	1.1	-1.3	0.6	0.2	0	0.1	-0.5	1.2	0.666667	-0.333333	0.266667	2.2	1.5	1	0.5	-0.733333	1.33333	0.333333	0	0-5	0	1	1	0	0	32.5	17	3
SJL5188701	1	1	0	-2.62595	0.1	0.1	0	-0.533333	.	.	.	-0.0666667	0.666667	-0.733333	0.266667	0.9	1	0	.	1.33333	0.2	2	1	0-5	0	1	1	0	0	32.4	0	1
SJL5189002	0	1	1	-1.82715	0.9	0.8	0.8	1.46667	0.9	1.8	-1.6	-1.73333	0.666667	-1.93333	1	0.7	0	0.5	0.5	1.8	-0.333333	2.33333	0	11-15	0	0	0	0	0	36.7	13.8333	2
SJL5189107	0	1	1	0.214526	1.9	1.2	1	0.666667	0.3	-0.3	-0.3	0.533333	0	0.466667	-0.466667	0.3	0.5	1	0.5	-0.6	-0.0666667	-0.666667	0	11-15	0	0	0	0	0	34.4	12	3
SJL5189401	1	1	1	-0.796902	-0.6	0.4	-0.4	-1.26667	0.3	-0.9	0	0.266667	0.333333	0.133333	-1.26667	-0.2	-0.5	0.5	0.3	-0.666667	0.0666667	-2	1	11-15	0	1	1	1	0	33.2	11.6667	3
SJL5189801	1	1	0	-4.66699	2.4	0.7	0.6	-0.666667	0.5	1.7	1.2	-0.0666667	1.66667	0.333333	0.933333	0.3	0	0	0.3	0.6	0.666667	0	1	6-10	0	1	1	0	0	25.2	8.33333	3
SJL5190402	1	1	1	-0.0265159	-0.8	-0.1	-0.333333	-0.733333	0.5	-0.2	0.5	1.06667	0.666667	-0.733333	0.133333	0.5	-1	-1.5	0.3	-0.0666667	1.4	-0.333333	1	6-10	0	1	0	1	0	28	40	3
SJL5190801	1	1	1	0.809197	0.4	0.3	-0.266667	-0.533333	-1.2	-1.1	-1	0.533333	0.666667	0.333333	-1.4	1.1	1	1.5	0.3	-0.733333	0.933333	-0.333333	1	6-10	0	1	1	0	0	38.9	10.5	3
SJL5191214	0	1	2	4.98055	1.1	0.8	0.466667	0.266667	-0.3	-0.4	-1.4	0.133333	-0.333333	-2.2	1	0.9	1	0.5	0.5	0	1	-1.66667	0	11-15	0	0	0	0	0	35.6	0	1
SJL5192310	0	1	0	-2.40877	1.3	0.1	0.4	0.733333	0.9	1.7	0.8	1.4	1	-0.133333	0.933333	1.6	1.5	0	0.5	1.93333	0.466667	1.66667	0	6-10	0	0	0	0	0	18	22.5	2
SJL5192513	0	1	0	-7.78361	0.1	0.5	-0.266667	-0.733333	-1	0.6	-2.5	-0.8	-0.666667	-3.26667	-0.6	0	0	0.5	-3	-1.4	-0.533333	-0.666667	1	6-10	0	0	0	0	0	22.6975	0	3
SJL5192617	0	1	2	9.88561	0	0.6	-1.33333	-0.666667	0	-0.9	-0.3	-0.133333	-0.333333	0.2	-0.533333	0.4	1.5	0.5	0.5	-0.666667	-0.4	-1.33333	0	11-15	0	0	0	0	0	23.8	1.66667	3
SJL5192805	0	1	0	-6.50124	-0.1	0.6	-0.6	0.866667	0.9	0.7	-0.1	-0.733333	0.333333	-1.26667	-1.2	0	0	0	0.5	-0.6	0.133333	-2	0	16-20	0	0	0	0	0	33.9	3.75	3
SJL5192914	0	1	0	-8.18379	-0.7	1.2	-0.733333	0.933333	0.6	0.1	1.5	0.8	0.333333	0.266667	0.266667	-0.3	-0.5	-1	0.5	1.46667	0.866667	-1	0	16-20	0	0	0	0	0	26	0	3
SJL5193107	0	1	2	5.73325	0.5	-0.4	-0.133333	0	-2.1	-0.7	-1.1	-0.133333	-1	-2.86667	-1.26667	0.6	1	0	-2	0	-0.2	-1	0	11-15	0	0	0	0	0	37.3	22	2
SJL5193307	0	1	2	2.83212	-1.2	0.2	-0.266667	-1.06667	0.9	0.5	0	0	-1	-0.133333	0.266667	0.2	0.5	1	-0.1	0.0666667	0.6	0.666667	0	16-20	0	0	0	0	0	26.7	36	3
SJL5193501	1	1	0	-3.08563	-0.9	-0.3	-0.533333	-0.933333	0.3	0.1	1.3	-0.4	-0.666667	-3.46667	0.133333	-0.2	-1	-1.5	0.5	-0.0666667	-2.2	-0.333333	0	6-10	0	1	1	0	0	20	1.66667	1
SJL5194307	0	1	2	5.77429	-0.4	-1.8	-0.2	-1.26667	0.6	0	0.2	0.666667	-1.33333	-0.0666667	-0.466667	0.5	1.5	0.5	0.5	-0.6	0.133333	-1.66667	0	21-25	0	0	0	0	0	28.2	0	3
SJL5194613	0	1	1	-0.149092	-0.2	-0.6	0	-1.06667	0.9	1.6	0.3	0.533333	0	0.466667	0.266667	-1.3	-0.5	0	0.5	-1.26667	0.933333	-1	0	16-20	0	0	0	0	0	26.1	0	3
SJL5195101	1	1	0	-6.77201	2.1	1.3	1.13333	1.4	0.9	1.6	0.4	-1.33333	-0.666667	-1.2	0.133333	0.5	0.5	0	0.5	0.6	-0.866667	1	0	6-10	0	1	1	0	0	28	0	3
SJL5195202	1	1	1	-1.75272	-0.4	0.8	-0.4	-1.6	0.9	0.3	0.7	-0.8	-0.666667	-0.266667	0.266667	0.3	0	0	0.5	-0.666667	-1.33333	-0.666667	0	16-20	0	1	0	1	0	19.2	22	1
SJL5195312	0	1	2	5.14522	0.9	0.1	-0.0666667	-0.333333	.	.	.	0.666667	0	-0.6	-0.6	0.9	1	0	.	1.26667	0.533333	0	0	6-10	0	0	0	0	0	24.7	2	3
SJL5195601	1	1	1	0.735163	0.1	0.5	0.733333	0.266667	0.3	0.3	0.6	0.333333	-0.333333	0.266667	0.133333	1.3	0	1	0.3	-0.0666667	0.133333	0.666667	1	6-10	0	1	1	1	0	25.2	9	3
SJL5195712	0	1	1	-1.54588	-0.7	0.4	0.0666667	-0.333333	0.9	1.7	0.5	-0.0666667	0.666667	0	1	0.5	1	0.5	0.5	-0.666667	0.466667	0	0	11-15	0	0	0	0	0	26.4	7	3
SJL5196007	0	1	2	1.87974	0.3	0.8	0.733333	-0.466667	0.5	0.6	0.7	1.06667	1	0.533333	1	-0.2	-1	-0.5	0.3	-1.26667	0.733333	-0.666667	1	16-20	0	0	0	0	0	42.9	0.75	2
SJL5196215	0	1	0	-4.31646	-0.2	0.9	0.133333	-1.66667	0.3	2.1	0.7	0.0666667	0.666667	-0.266667	-0.6	1.3	1	0	0.3	-0.733333	-1.13333	0	1	11-15	0	0	0	0	0	19.5	11	3
SJL5196602	0	1	1	-1.58886	-2.6	-1.2	-1.13333	-2	-0.9	-0.5	-0.9	0.533333	-1.66667	-4	-1.26667	-0.2	-1	0	-2	-1.26667	-2.53333	-0.666667	0	16-20	0	0	0	0	0	29.9	0	1
SJL5196712	0	1	1	-0.7174	1.4	0.7	0.266667	0.466667	0	0.1	0.1	-0.4	-0.333333	0.133333	-2.2	1.8	1	1	0.3	-1.4	0.4	-0.666667	1	6-10	0	0	0	0	0	17.5	6.5	3
SJL5197013	0	1	2	1.66806	1.5	0.7	0.4	0	0	-0.7	-1.4	1.2	1.66667	-0.133333	0.933333	1.3	1	0	0.3	1.93333	0.533333	1	1	6-10	0	0	0	0	0	19	0	3
SJL5197107	0	1	1	1.18548	2.4	1.5	1.33333	1.06667	0.9	1.6	-0.4	0.133333	0	0.333333	0.933333	2.5	0.5	1.5	0.5	-0.733333	0.6	0	0	0-5	0	0	0	0	0	25.2	0	3
SJL5197214	0	1	1	0.710373	0.7	-0.9	0.266667	-1.66667	0.5	0.6	1	0.466667	0.666667	-0.866667	0.933333	0	0	0	0.3	0.6	-0.8	-0.333333	1	6-10	0	0	0	0	0	41.8	14	3
SJL5197307	0	1	2	5.2366	-1.1	0	-0.2	-1.06667	-0.2	0.4	-1	1.26667	1	0.866667	0.266667	1	0	0	-0.5	0.0666667	0.533333	-1.33333	1	16-20	0	0	0	0	0	35.7	7.5	3
SJL5198708	1	1	1	-1.00191	1.3	1.2	0.4	1.86667	0.5	0.6	1	1.2	0.666667	0.0666667	1.8	0.8	0.5	1	0.4	2.06667	0.533333	1	0	16-20	0	1	1	0	0	21.4	4.33333	2
SJL5198908	1	1	1	0.583673	-1.1	0.2	-0.4	0.466667	0.5	-0.3	1.2	0.8	0.333333	-1	-0.466667	-0.5	0	-0.5	0.3	0.8	0.333333	-1.33333	1	16-20	0	1	1	0	0	32.2	0.666667	3
SJL5199408	1	1	1	-0.5987	1	1.4	0.2	0.133333	0.3	0.8	0.7	1.2	1.66667	0.2	1	0.9	0	-1	0.3	1.2	0.333333	1.33333	1	11-15	0	1	1	1	0	23	6.66667	1
SJL5199608	1	1	0	-3.84658	1.4	0.3	-0.933333	-0.133333	0	1.2	-0.8	0.866667	0.666667	-0.866667	-0.6	1.1	1.5	1.5	0.3	-1.4	-1.66667	-1	1	6-10	0	1	1	0	0	24.4	9	3
SJL5200008	1	1	0	-2.40782	-1	0.2	-0.466667	-1.26667	0.3	-0.2	-1.1	0.333333	0	-0.6	-1.26667	0.3	1	1	0.3	0	-0.666667	1	1	11-15	0	1	1	0	0	30.1	1.5	2
SJL5200208	1	1	2	2.92413	-0.4	1	-0.133333	-0.333333	0.5	-0.1	1	0.8	1	0.466667	1	-1.2	-1.5	-2	-0.5	-0.6	0.733333	-0.666667	1	16-20	0	1	0	0	0	16.7	1.5	3
SJL5200817	0	1	0	-6.84819	1	0.7	0.2	-0.333333	0	-0.3	0	-0.466667	0.666667	-1.93333	-0.6	0.9	1	0	0.3	-0.6	-0.4	0.333333	1	6-10	0	0	0	0	0	23.2	2	3
SJL5201701	1	1	1	-1.31746	0.2	-0.3	-0.0666667	-1.6	-1.5	-0.3	0.7	-0.4	-1.66667	-1.93333	0.933333	0	-1.5	-0.5	0.5	0.6	-1.06667	0.333333	0	11-15	0	1	1	1	0	26.5	0	1
SJL5202301	1	1	2	6.72297	-1.8	-0.1	-0.333333	-0.933333	-2.1	-0.3	-0.5	-0.0666667	-0.333333	-2.53333	1	0.6	-0.5	0	-0.1	1.33333	0.4	1	0	0-5	0	1	1	1	0	30.2	0	3
SJL5202501	1	1	1	0.426049	-2.4	-0.1	-1.8	0.0666667	0.3	-0.1	-1.1	-0.733333	0	-0.266667	-2	1	1	1	-0.5	-0.733333	0	-0.666667	1	0-5	0	1	1	0	0	33.3	9	3
SJL5202901	1	1	2	1.8107	-0.2	0.7	-0.266667	-1.13333	0.5	0.8	0.7	0.666667	0.666667	1.06667	0.133333	1	0.5	1	0.3	-1.4	0.333333	0.666667	1	0-5	0	1	1	0	0	20.1	1	3
SJL5203001	1	1	0	-4.64105	-0.8	0.3	-0.266667	-0.533333	-1.8	-2.5	-0.9	-0.4	-0.333333	-0.866667	0.933333	-0.1	-0.5	0.5	-4	-0.0666667	-0.0666667	0	0	0-5	0	1	1	0	0	28	4.5	2
SJL5203601	1	1	1	0.10387	0.1	0.3	-0.266667	-1.13333	0.9	1.8	0	0.333333	-1	-1.93333	0.133333	-0.7	-1	-1.5	0.5	-0.733333	-0.4	-1.66667	0	0-5	0	1	1	0	0	29	2.5	3
SJL5203701	1	1	2	1.94925	0	0.3	-0.533333	-0.333333	-1.8	0.7	-1.2	0.333333	0.666667	-1.93333	0.133333	0.9	0	0	0.5	-1.4	0.866667	-1.33333	0	0-5	0	1	1	0	0	33.8	20	3
SJL5203802	1	1	0	-6.23728	0.6	-1.1	0.466667	-0.533333	0	0.7	-2.8	0.333333	0.333333	-0.466667	0.266667	0.6	1.5	1.5	0.3	0	-1.86667	-0.333333	1	6-10	0	1	0	1	0	19.5	15.25	2
SJL5203902	1	1	2	2.24532	-0.2	-0.1	-0.466667	-1.66667	0.3	-2.7	-0.2	-0.466667	-1.66667	-2.66667	-0.6	-0.3	0.5	0	0.5	-0.733333	-2.46667	-0.666667	0	6-10	0	1	0	1	0	29.5	16	3
SJL5204002	0	1	0	-6.63418	1.1	0.6	0.533333	0.133333	0.6	0.3	-0.1	1	-1	-0.466667	-0.533333	-0.1	-0.5	-1	0.5	-0.666667	-0.933333	1.33333	0	11-15	0	0	0	0	0	48.7	3	3
SJL5206912	0	1	1	0.13705	-0.2	0.5	-0.133333	-0.333333	0.3	1.3	-1.6	0.266667	-0.666667	1.06667	-0.6	1.1	0.5	1	0.3	-0.0666667	1.33333	0	1	11-15	0	0	0	0	0	39	2.33333	3
SJL5207012	0	1	2	14.498	0.2	0.3	0.2	1.06667	-0.7	-0.9	1	-1.4	-0.333333	-1.06667	0.933333	1.8	1.5	0.5	0.3	-0.733333	-1	-0.333333	1	11-15	0	0	0	0	0	27.2	0	3
SJL5207212	0	1	2	5.46709	-2.4	0	-1.06667	-1.8	0.3	0.3	-0.9	-0.8	-0.333333	-1.33333	-0.533333	0.9	0.5	0	0.5	0	-0.666667	-1.66667	0	16-20	0	0	0	0	0	32.9	8	3
SJL5207307	0	1	1	-1.27297	1.4	0.5	0.333333	-0.733333	0.5	0.5	-0.2	-0.133333	-1.33333	-1.33333	1.73333	-0.1	-1.5	-1.5	0.3	1.26667	0.666667	0.666667	1	11-15	0	0	0	0	0	21.7	5	3
SJL5207407	0	1	1	-1.82351	0.5	0.4	0	-0.133333	0.9	0.5	-0.3	0.866667	0.333333	0	0.266667	0.4	0.5	0.5	0.5	-0.666667	1.2	2	0	11-15	0	0	0	0	0	24.7	1.5	3
SJL5207507	0	1	0	-3.296	0.2	0.6	-0.133333	-0.133333	0.5	0.6	-1.1	0.533333	0.333333	-0.4	1.73333	1	-0.5	0.5	0.3	0	1.13333	3	1	11-15	0	0	0	0	0	.	0	3
SJL5207607	0	1	2	1.91139	0.1	0.8	-0.133333	0.4	0.3	0.1	-0.1	1.66667	1.33333	0.933333	1	0.4	-0.5	-0.5	0.3	0.8	1.06667	1	1	16-20	0	0	0	0	0	23	6.75	3
SJL5207707	0	1	1	-0.00313513	1.9	1.2	1	0.8	0	0.1	-1.5	1	0	-0.466667	1.8	1.4	1.5	1.5	-0.1	1.46667	1.33333	0.333333	0	16-20	0	0	0	0	0	31.1	11.5	3
SJL5208214	0	1	2	3.64971	-0.6	0.3	-0.8	-0.133333	0.3	0	-0.7	-0.733333	0.333333	0.266667	-1.26667	1.3	1	1	0.3	-0.733333	-0.466667	0	1	6-10	0	0	0	0	0	31.7	15	3
SJL5208408	0	1	0	-5.54942	-0.2	0	0	-0.666667	0.9	1.2	-1.1	0.266667	-0.666667	-0.266667	-0.533333	0.5	1	0	0.5	-0.666667	0.466667	0.333333	0	11-15	0	0	0	0	0	28.5	7.5	3
SJL5208808	1	1	1	-0.78662	1.1	0.8	-0.333333	-0.333333	0.3	1	-2.5	0.333333	1.66667	0.6	1	0	0.5	0	0.3	2.2	1.26667	0.666667	1	16-20	0	1	1	0	0	24.8	2	3
SJL5208908	1	1	0	-2.76032	1.4	0.4	0.733333	1.2	0.9	0	-2	-0.333333	0.666667	0.333333	1	0.2	0.5	0	0.5	1.46667	0.266667	1.33333	0	16-20	0	1	1	1	0	21.8	30	2
SJL5209008	1	1	0	-2.39382	-0.1	-0.7	-0.266667	0	-0.2	0.1	-0.5	0.333333	-0.666667	-1.66667	0.133333	0.3	-0.5	0	0.3	-0.733333	-0.933333	0.333333	1	6-10	0	1	0	0	0	24.3	6.66667	3
SJL5209110	0	1	1	-1.51731	0.4	0.9	0.266667	0.866667	0	-0.2	0	0.8	1	-0.733333	-0.6	0	-0.5	-0.5	0.3	-0.733333	1.73333	-0.666667	1	0-5	0	0	0	0	0	21.4	3.33333	3
SJL5209517	1	1	2	3.07167	0.8	1.6	0.733333	0.2	-0.5	0.5	-0.2	-1.06667	0.666667	0.333333	0.266667	0.1	1	1	0.3	0.0666667	-1.06667	0.333333	1	11-15	3960	0	0	0	1	19.5	1.5	3
SJL5209715	0	1	2	4.56642	1.5	1.7	0.0666667	1.06667	-0.6	0.2	0.6	1.26667	0.666667	0.133333	-2.2	2.4	2	1.5	-0.1	-0.0666667	1.8	2	0	0-5	0	0	0	0	0	24.6	0	3
SJL5211201	1	1	0	-4.24682	-0.1	-0.5	-0.133333	-0.133333	0.9	0.3	1.3	-1.13333	-0.333333	-0.6	-1.4	0.5	-0.5	0	0.5	-1.4	-0.533333	-1	0	0-5	0	1	1	0	0	21.6	2.5	3
SJL5211309	0	1	1	0.512414	1.4	0.7	-0.133333	0.466667	-0.6	-1.5	1.1	0.733333	0	-0.6	1	0.8	0	0	-0.7	0	0.866667	0.666667	0	0-5	0	0	0	0	0	24.1	35	2
SJL5211609	0	1	0	-4.09639	1.1	0.2	-0.666667	-1.13333	-0.8	-0.9	-2.5	0.8	-0.333333	-0.733333	-0.666667	-1.3	-1.5	-1.5	-4	-0.0666667	0.4	-0.666667	0	0-5	0	0	0	0	0	24.2	42	3
SJL5211709	0	1	0	-4.89972	1.5	0.9	1.13333	0.866667	0.5	1.6	-0.3	0.533333	-0.333333	0	1.73333	1.4	1	1	0.3	1.93333	1.46667	2.66667	1	0-5	0	0	0	0	0	22.7	7	3
SJL5211801	1	1	2	6.15852	-2	-1.1	-0.8	-0.333333	0.3	-0.4	-2.7	0.266667	-0.333333	-1.93333	0.133333	-0.4	-0.5	0	-0.5	1.26667	-1.8	-0.333333	1	0-5	0	1	1	0	0	27.9	24	3
SJL5212110	0	1	0	-5.28285	0.5	0.3	0.4	.	0.9	0	0.4	-1.53333	-1.33333	0.133333	0.333333	-0.7	-0.5	0	0.5	-0.733333	-1.86667	-0.333333	0	0-5	0	0	0	0	0	23.1	4.66667	2
SJL5212401	1	1	1	-0.27176	-0.7	0.7	-0.8	-2.26667	0	-0.5	-1	-0.0666667	-1.66667	-1.6	0.133333	0.5	0.5	0.5	-2	-1.4	-0.8	-0.666667	0	6-10	0	1	1	1	0	30.2	42	3
SJL5212501	1	1	1	1.40092	-0.2	0.5	0	0	-2.2	1.3	-2.5	-0.133333	-0.333333	-0.733333	0.133333	0.6	0.5	0.5	-0.5	-1.4	-0.0666667	1	1	6-10	0	1	1	0	0	32.2	1.25	3
SJL5213307	0	1	1	0.223133	-0.1	0.4	-0.2	-1.8	0.7	0.3	1.3	-0.266667	-0.666667	-2.73333	0.0666667	1.9	2	1	0.5	-0.6	-1.33333	-1	0	11-15	0	0	0	0	0	37.6	3	3
SJL5213608	1	1	0	-5.67395	0.1	0.9	0	0.266667	-1	-0.9	-0.8	0.466667	0	0.6	0.133333	0.7	1.5	1.5	-3	-0.0666667	1.13333	0.666667	1	11-15	0	1	1	1	0	21.9	9.75	3
SJL5213707	0	1	2	4.22178	0.5	1.2	-0.133333	0.533333	0.5	0.3	0	0.333333	1.66667	-0.866667	1	0	0.5	0	0.3	1.2	0.0666667	1	1	11-15	0	0	1	0	0	25.1	9	3
SJL5214215	0	1	2	2.24264	0.7	0.3	0.4	-0.133333	0.3	-0.1	-0.5	1.06667	0.333333	-1.2	-1.4	0.6	1	1	0.3	0.6	-1.8	0.333333	1	0-5	0	0	1	0	0	24.9	9	3
SJL5214510	0	1	0	-4.1739	-0.9	0.7	-0.733333	-0.133333	0.9	0.2	1.8	-0.0666667	1	-0.6	-0.466667	-0.4	0	-0.5	0.5	-0.733333	0.8	0.333333	0	0-5	0	0	0	0	0	21.7	21	3
SJL5214910	0	1	0	-5.07595	1.9	0.7	0.666667	0.2	0.3	0.4	1.3	-0.266667	0.333333	-1.46667	0.266667	-0.3	0	0	-0.1	-1.4	1.06667	0.666667	0	0-5	0	0	0	0	0	26	3	3
SJL5216107	0	1	2	1.95351	0.4	0.4	-0.733333	-1.06667	0.5	-1.2	-1.4	0.666667	1	-0.866667	-0.533333	0.6	1	1.5	0.3	-0.666667	0.933333	-1	1	11-15	0	0	0	0	0	27.6	6.5	3
SJL5216302	1	1	0	-3.12694	0.8	-0.5	0.266667	0.466667	0	-0.3	-1.1	0.666667	0	-3.13333	1	1.6	0.5	0.5	0.5	-1.4	-0.533333	1.66667	0	6-10	0	1	0	1	0	30.2	31.6667	3
SJL5216407	0	1	2	6.52195	-1.8	-0.2	-1.26667	-1.4	0.3	-2.7	0.4	0.333333	-0.666667	-0.666667	-0.533333	-1.7	-0.5	-0.5	0.3	-1.86667	-1.2	-1	1	16-20	0	0	0	0	0	33.2	2	3
SJL5217607	0	1	2	2.37788	-2.9	-2	-2.66667	-2.86667	0	-0.4	-1	-0.266667	-1.66667	-3.8	-1.26667	-0.3	-0.5	0	-1.4	0	-0.666667	-1	0	11-15	0	0	0	0	0	27	0	1
SJL5217707	0	1	2	4.5185	1	0.9	0.2	-0.333333	-4	-1.2	-1.9	0.266667	-1.33333	-4	0.133333	-0.5	-0.5	-1.5	-4	0.6	1.06667	-1.66667	0	11-15	0	0	0	0	0	43.3	6.66667	2
SJL5218116	0	1	0	-3.39569	1	0.9	0.333333	0.6	0.9	0.3	0.3	-1.53333	-0.666667	-2.53333	0.266667	0.2	0	-0.5	0.5	-2.13333	0.133333	-0.333333	0	0-5	0	0	0	0	0	28.9	5.66667	3
SJL5218401	1	1	2	6.49758	-3	-3	-4	-4	-4	-4	-4	-4	-4	-4	-4	-4	-4	-4	-4	-4	-4	-4	1	0-5	3150	1	1	0	0	31.3	0.666667	3
SJL5218816	1	1	2	5.57622	-3	0.1	-1.2	-2.2	0.9	0.5	-0.7	-2.46667	-1.66667	-1	-1.4	-2	-1.5	-3	-0.7	-1.4	-2	-0.666667	0	0-5	4620	1	0	0	0	23.2	0	3
SJL5219216	0	1	2	10.4128	1.3	0.9	0.2	-0.333333	0.6	1	0.5	0.266667	-0.333333	-0.6	0.933333	-0.5	-0.5	0	0.5	-0.0666667	0.4	0.666667	0	0-5	0	0	1	0	0	33.2	10	3
SJL5219311	0	1	2	4.06516	0.1	0.5	-0.133333	-0.533333	-0.2	-0.5	-1.4	0.8	-0.666667	-0.266667	-1.4	0	0.5	0	0.3	-1.4	0.466667	-0.333333	1	0-5	0	0	0	0	0	29.8	3.33333	3
SJL5219504	0	1	0	-8.64675	0.1	0.3	0.266667	-1.26667	-3.9	-1.6	-3	1.26667	0.333333	.	1.73333	1.3	0.5	0	-2.1	-0.0666667	-0.6	0.666667	1	0-5	0	0	0	0	0	31.9	6	3
SJL5219910	0	1	1	-1.46271	-0.7	0.5	-0.533333	-1.26667	-0.7	-0.6	-1.3	-0.666667	0.333333	-2.53333	0.133333	0.1	0	0	-1.3	-0.0666667	-0.866667	0	1	0-5	0	0	0	0	0	32.8	4.66667	3
SJL5220210	0	1	0	-3.07015	0.4	0.7	0.133333	1.26667	0.3	-1.1	0.3	-0.4	0.666667	0.866667	0.933333	0.3	1	0.5	-0.5	-0.733333	-0.933333	1.66667	1	0-5	0	0	0	0	0	19.1	10	3
SJL5220509	0	1	1	-0.256797	-1.7	-0.7	-0.733333	-2.73333	0.5	-1.4	1	0.333333	0	-1.06667	-1.4	0.5	-1.5	0	0.3	-1.4	-0.8	-0.666667	1	0-5	0	0	0	0	0	27.6	1.33333	3
SJL5220802	1	1	2	4.91857	-1.8	-1.1	-1	-1.86667	-0.3	-0.2	0.7	0.466667	-1.33333	-0.133333	0.133333	0.1	-0.5	-2	-0.1	-1.4	0.0666667	0	0	0-5	0	1	0	1	0	27.8	2.16667	3
SJL5221018	0	1	0	-6.6844	-0.7	-0.1	-0.466667	-1.26667	-2.7	-1.1	-0.6	-0.0666667	-1.33333	-2.26667	-0.6	-0.9	-0.5	-0.5	0.5	-0.0666667	-1.66667	-1.33333	0	0-5	0	0	0	0	0	29.9	2.33333	3
SJL5221309	0	1	1	-0.0787404	0.1	0.9	-0.333333	-0.933333	0	1.2	-0.5	0.666667	-0.333333	-1.2	-1.4	-0.7	-0.5	-1	0.3	-0.733333	0.0666667	-1	1	0-5	0	0	0	0	0	26.2	0	3
SJL5221610	0	1	1	-0.179639	0.2	0.1	0.466667	-1.66667	0.3	-1	-0.7	-0.0666667	-0.333333	-0.133333	1	-0.7	-1.5	-1.5	0.3	0	-0.0666667	1.33333	1	0-5	0	0	0	0	0	20.9	5.5	1
SJL5221801	1	1	2	3.2373	-1.6	0.1	-1.4	-0.733333	-0.7	-0.9	-1.9	0.333333	-0.666667	-0.6	-0.6	-0.3	0.5	0	0.3	-1.4	-1.13333	-1	1	0-5	0	1	1	0	0	36.2	1.16667	3
SJL5222110	0	1	1	0.819108	-1.1	-0.5	-0.733333	0.2	0.5	1.5	-1.4	1.06667	1.33333	-0.333333	-0.6	0.3	-0.5	-1.5	0.3	-0.733333	0.866667	1	1	0-5	0	0	0	0	0	21.3	0	3
SJL5224110	0	1	1	0.136398	-0.7	-0.5	-2.13333	-2.53333	0.6	0.9	-1	-0.6	-1.33333	-0.866667	0.933333	-0.1	-0.5	0	0.5	-1.4	-4	-1.66667	0	0-5	0	0	0	0	0	23.2	39.5	1
SJL5224304	0	1	2	1.58792	-0.7	0.5	-0.133333	0.466667	0.3	-0.9	0	0.266667	0.333333	-0.866667	0.133333	0.5	-0.5	0	0.5	1.26667	0.333333	0.333333	0	0-5	0	0	0	0	0	19.1	10	3
SJL5224701	1	1	2	4.30698	0.8	0.5	0.466667	1.13333	0.9	1.4	0.6	0.2	-0.333333	-0.866667	-0.466667	0.9	0.5	0	0.5	1.33333	-1.26667	1	0	0-5	0	1	1	0	0	20.8	17	3
SJL5224801	1	1	0	-7.54148	0	0.5	-0.4	-0.333333	-0.2	-0.2	-1.1	1.2	0.666667	0.733333	-1.4	0.4	-0.5	-0.5	-0.5	1.26667	1.13333	0.666667	1	6-10	0	1	1	0	0	33.8	2.75	3
SJL5225205	0	1	0	-5.47753	-1.1	-0.9	-1.13333	-4	-1.2	-0.9	-0.7	-1	-2	-4	-1.4	-1.7	-0.5	0	-0.5	-0.733333	-4	0	1	0-5	0	0	0	0	0	24.1	0	3
SJL5225408	1	1	1	-0.969767	-1.6	-0.9	-0.933333	-1.66667	-0.5	-1	-0.4	-0.6	-1	-0.866667	-0.466667	0.9	0	1	0.3	-1.4	-1.53333	-0.333333	1	0-5	0	1	1	0	0	29.1	9	3
SJL5225601	1	1	0	-2.91759	-1.2	0.1	-0.4	-0.333333	0.9	1.6	0.8	0.266667	-0.333333	-0.266667	0.933333	1.6	1.5	1.5	0.5	0.6	1.2	-0.666667	0	0-5	0	1	1	0	0	21.5	19.5	3
SJL5226201	1	1	2	5.38101	0.2	0.1	0.533333	0.666667	0.6	1.7	0.7	-2.8	-1.66667	-4	-0.6	2.3	2	1.5	0.5	0.6	-2.66667	0.333333	0	0-5	4410	1	1	1	0	25	7.5	3
SJL5226518	0	1	1	0.799417	-1.6	-1.8	-1.26667	-0.733333	0.4	-0.5	-1.2	-0.666667	1	-0.733333	-1.46667	-1.3	-1	-1.5	-0.2	-0.866667	-3.6	-1	0	0-5	0	0	0	0	0	21	42	3
SJL5227116	1	1	1	0.477418	-0.7	-1.9	0	-1.46667	-0.3	0.4	-1	-0.4	-0.333333	-1.33333	0.933333	-1	-0.5	-1	0.5	-0.0666667	-0.266667	0.333333	0	0-5	5040	0	0	0	0	24	19	2
SJL5227201	1	1	0	-5.35139	-0.8	0.1	-0.133333	-1.66667	-2.7	-2.2	-0.7	-1.33333	-1.66667	-0.733333	0.133333	-1.2	0	0	0.3	-0.0666667	0.733333	-0.333333	1	0-5	0	1	1	0	0	19.6	1.5	1
SJL5228502	0	1	2	2.27581	0.5	0.4	-0.266667	-1.8	0.6	1.5	-0.1	0.533333	-1.33333	0.133333	1.8	0.7	0.5	0.5	0.5	0.0666667	0.533333	-1.66667	0	16-20	0	0	0	0	0	29	6	1
SJL5228901	1	1	0	-2.583	0	0.9	0.533333	0.666667	0.9	0.9	0	1.06667	0	-0.333333	0.933333	0.8	0.5	-0.5	0.5	1.26667	1.4	-0.666667	0	6-10	0	1	1	0	0	28.4	9	3
SJL5229301	1	1	2	3.41698	0.7	0.4	0	-1.06667	-0.6	-2.7	-0.7	-0.8	0	-1.8	-1.26667	-0.3	-0.5	-0.5	-0.1	-0.666667	-4	0.666667	0	11-15	0	1	1	1	0	22.2	.	.
SJL5229801	1	1	0	-8.662	0.7	-0.9	0	-0.333333	0.9	0.5	0.4	1	0.333333	0	0.133333	0.8	0	-0.5	0.5	-0.733333	0.333333	0	0	6-10	0	1	1	0	0	22.7	13	3
SJL5230108	1	1	0	-3.62912	1.4	0.8	0.2	0.6	0.5	-0.4	1	0.533333	0.333333	0.466667	1.8	1.1	1.5	1.5	0.3	1.46667	1.33333	0.333333	1	16-20	0	1	1	0	0	18.7	1.66667	3
SJL5230401	1	1	2	5.09677	-0.1	0.9	0.4	-0.333333	0.9	-0.1	0	0.333333	1	-1.66667	-0.6	0.7	1.5	1	0.5	0.6	-0.866667	0.666667	0	6-10	0	1	1	1	0	30.1	13	2
SJL5230603	1	1	2	2.94634	-1.3	-0.5	-0.466667	-0.666667	-1.5	-0.2	0.6	-0.0666667	-1	-0.466667	1	-0.2	0.5	0	-0.7	-0.6	-0.333333	-1.33333	0	16-20	0	1	1	1	0	30.8	0	2
SJL5231412	0	1	2	1.71153	-0.9	0.4	.	.	.	.	.	-0.333333	-1.66667	-2.26667	1	.	.	.	.	-0.6	-0.266667	0	1	16-20	0	0	0	0	0	25	0	2
SJL5232515	0	1	1	0.800063	0.4	0.5	-0.333333	-0.133333	0.9	1	0.4	0.333333	0.333333	0.6	-0.6	0.1	-0.5	0	0.5	0.6	1.8	0.666667	0	6-10	0	0	0	0	0	27.7	26	3
SJL5233316	1	1	1	-1.80408	-0.6	-0.6	-0.0666667	-1.6	-1.9	0.7	0.6	0.0666667	-0.666667	1.06667	-0.666667	0.7	1	0	0.5	-0.6	-0.666667	0.333333	0	11-15	0	0	0	0	1	23.6	4.5	3
SJL5233501	1	1	2	2.3293	0.5	0.5	0.2	-1.06667	-1.2	0.3	-1.4	0.466667	-0.333333	-0.866667	-0.6	0.2	0.5	0	0.5	-0.733333	-0.733333	-0.666667	0	6-10	0	1	1	0	0	25	16.6667	3
SJL5233807	0	1	1	0.419744	0.4	-0.1	-0.466667	0	0.6	-0.1	1.8	0.533333	0.333333	-1	0.133333	0.9	1	1	0.5	-1.4	0.533333	-0.666667	0	11-15	0	0	1	0	0	35.8	0	3
SJL5234007	0	1	1	-0.703131	0.2	-0.6	-0.533333	-1.06667	0.9	0.7	0.4	1.2	1	0.666667	1	-0.3	-0.5	0	0.5	-0.666667	-0.533333	-1.33333	0	11-15	0	0	0	0	0	31.5	6	3
SJL5234107	0	1	2	8.02994	0	0.6	-0.133333	-1.4	0.9	0.7	0.4	1	0.333333	0.4	-0.533333	1.2	1	1	0.5	0	0.733333	1	0	16-20	0	0	0	0	0	26.7	12	3
SJL5234313	0	1	0	-2.45693	-0.6	1	0.333333	-1.06667	-0.2	-0.3	0.1	0.333333	-0.666667	-1.93333	-0.533333	-0.6	0	-0.5	0.3	0.6	-0.6	1.33333	1	11-15	0	0	0	0	0	44.7	2	2
SJL5234413	0	1	0	-3.09983	1.5	1	0	-0.133333	0.5	1.4	1	1.66667	1.66667	1.2	0.266667	1.5	1	1.5	0.3	-0.6	0.666667	1.66667	1	16-20	0	0	0	0	0	24.6	2.33333	3
SJL5234507	0	1	2	4.75685	-0.4	0.6	0.0666667	0.133333	0.6	-0.1	-0.7	0.266667	0.666667	0.466667	0.266667	-0.8	-1	-1	-0.1	0	0.666667	-1	1	11-15	0	0	0	0	0	26.5	3.5	3
SJL5235017	0	1	0	-3.37279	-0.7	-0.6	-0.533333	-1.6	-0.6	-0.2	-1.4	-1.2	-1	-0.866667	-0.533333	-0.5	-0.5	-1.5	-4	-0.666667	0.6	0	0	16-20	0	0	0	0	0	37.6	10	3
SJL5235405	0	1	1	-1.48947	-0.4	-0.3	-0.133333	-0.466667	0.6	-0.1	0	0.8	-1	-1.13333	-0.466667	-1	-1	-1	0.5	-0.6	0.133333	-0.333333	0	16-20	0	0	0	0	0	31.5	11.3333	3
SJL5236007	0	1	2	3.29632	1.2	1.2	0.733333	0.533333	0	0.7	-0.5	1.2	1	0.466667	-0.466667	1.3	1	1.5	-0.5	1.46667	0.866667	-1	1	16-20	0	0	0	0	0	30.7	2.66667	2
SJL5236307	0	1	2	13.9833	0.9	0.8	0.466667	0.133333	0.3	0	-1.4	1.26667	0	-1.73333	0.266667	-1	-3	-2.5	0.5	-0.666667	1.53333	1.33333	0	11-15	0	0	1	1	0	35.6	11	3
SJL5238605	0	1	0	-2.67774	0.2	0.7	-0.0666667	0.4	-1	-3	-1.6	0.666667	-1.33333	-1.6	0.133333	1.4	1	0	-1.3	1.26667	0.0666667	-0.666667	1	11-15	0	0	0	0	0	24.3	2.5	1
SJL5239901	1	1	2	2.54709	0.7	0.3	.	.	-4	-2.5	-0.5	0.0666667	-1	-1.2	0.133333	1.4	1.5	1	-0.5	0.6	0.533333	0.333333	1	0-5	0	1	1	0	0	32.6	2	1
SJL5240118	0	1	2	2.98881	1.4	1.1	0.133333	1.66667	0	-1.3	-0.5	1.6	1	-0.266667	0.133333	1.5	2	1.5	0.5	0.6	1.53333	1.33333	0	0-5	0	0	0	0	0	29.1	4.5	2
SJL5240601	1	1	0	-3.08039	-1.5	0.3	-1	0.466667	-1	-0.9	-0.5	0.866667	-0.333333	-3	-1.26667	-0.7	-0.5	0	-0.5	0	0.266667	-0.333333	1	0-5	0	1	1	0	0	36.4	1.25	3
SJL5241716	0	1	1	0.111147	-0.5	-0.2	-0.333333	-1.26667	-0.2	-0.5	-0.2	0.333333	-0.333333	-1.73333	0.0666667	-1.1	-0.5	-1	-0.8	0.666667	-1.33333	2	0	0-5	0	0	0	0	0	26.5	4	1
SJL5242107	0	1	2	4.8357	-1.1	0.2	-0.666667	-1.6	-0.9	0.5	-0.3	-0.0666667	-1	-0.133333	-1.26667	-0.8	-1	-1.5	0.5	-0.666667	-2.93333	-0.666667	0	11-15	0	0	0	0	0	32.1	0	2
SJL5244608	1	1	0	-2.92305	-0.9	-0.9	-0.666667	-2.66667	-0.6	-2.1	-0.5	-1.73333	0	-4	-0.6	-0.5	-0.5	-1	-1.4	-1.4	-0.733333	-2.33333	0	6-10	0	1	1	1	0	30.8	0	3
SJL5246001	1	1	2	2.97345	0	0.2	-0.0666667	-0.666667	0.3	-1.4	-0.8	-1.8	0.666667	-0.866667	1.73333	0.5	1	1	0.3	1.8	-0.866667	0.333333	1	11-15	0	1	1	1	0	26	42	1
SJL5246707	0	1	2	3.20026	0.1	0.2	-0.0666667	-1.06667	-0.7	0.7	0.1	0.866667	0.666667	0.4	1	-0.7	-0.5	-1.5	0.3	-0.666667	1.4	0.666667	1	11-15	0	0	0	0	0	22.5	42	3
SJL5246808	1	1	0	-4.92733	-0.6	0.3	0.266667	-0.733333	-4	-1.7	-1.5	0.466667	-1.33333	-2.4	0.133333	-1.5	-0.5	-1	-4	-0.0666667	1	0.333333	0	6-10	0	1	1	0	0	25.8	9.83333	1
SJL5247507	0	1	1	-1.84246	-0.1	0.2	-0.266667	-1.4	0.5	0.5	-0.4	1.06667	0.333333	-0.733333	1	-0.4	-0.5	0	0.3	0	-0.666667	1.66667	1	16-20	0	0	0	0	0	20.9	6	3
SJL5247801	1	1	1	0.136696	0.5	-0.1	0	0.333333	0.5	1.1	-0.4	0.0666667	-0.666667	0.6	1.73333	0.6	0	0	0.3	1.33333	-0.6	1.33333	1	0-5	0	1	0	0	0	26.6	4.16667	1
SJL5248418	0	1	0	-8.63592	1.2	0.9	-0.133333	0	-4	-3.2	-1.1	-0.0666667	-1	-0.6	-0.6	1.1	2	1	-4	-0.0666667	0.533333	0.666667	0	0-5	0	0	0	0	0	29.6	42	2
SJL5249018	0	1	0	-7.70892	0.1	0.1	-0.466667	-1.06667	.	.	.	0.4	0	-1.46667	0.266667	0.7	0	0	.	0	-0.333333	1.66667	0	0-5	0	0	0	0	0	17.9	0	1
SJL5250001	1	1	1	0.745343	-1.4	-0.7	-0.733333	-1.66667	0.3	0.8	-0.7	0.466667	-1	-0.733333	-0.6	-0.2	-0.5	-1	0.5	-1.4	-2.66667	-0.333333	0	0-5	0	1	1	1	0	22.5	35	3
SJL5252118	0	1	0	-6.60215	0.9	1.3	0.6	1.13333	0.9	0.5	1.8	1	1.66667	0.133333	0.133333	2	2	1.5	0.5	0.6	1.66667	0.666667	0	0-5	0	0	0	0	0	19.9	1.5	3
SJL5256112	0	1	0	-7.08529	0.4	0	-0.133333	-1.6	0.4	-0.1	1.1	0.0666667	-1.66667	-0.866667	-0.666667	-1.4	-0.5	-1.5	0.2	-0.6	-1.33333	-1	1	11-15	0	0	0	0	0	20	13	3
SJL5257401	1	1	2	3.34537	1.5	0.9	1.46667	-0.133333	-4	-3.5	-1.6	0.666667	0.333333	0.866667	0.266667	-0.6	-0.5	-1	-4	-0.733333	-1.66667	0.333333	0	0-5	0	1	1	1	0	33.7	1.5	3
SJL5258617	0	1	2	11.9874	0.3	0.2	-0.266667	-0.133333	0.3	0.2	0	-0.4	-0.333333	-0.2	-0.533333	0.5	-0.5	-1	0.3	-1.26667	-0.133333	-1	1	16-20	0	0	0	0	0	33.3	8	3
SJL5260912	0	1	1	-1.08837	2	0.1	0.533333	-0.733333	0.5	-0.1	1	1	-0.333333	1.06667	0.933333	1	1	-0.5	0.3	-0.0666667	-0.866667	0	1	6-10	0	0	0	0	0	25	9	3
SJL5326601	1	1	1	0.733792	0.1	1.1	0.466667	-0.533333	0.3	1.2	-0.2	0.866667	2	0.8	0.266667	0.7	1.5	1.5	-0.5	0.6	1.26667	0	1	16-20	0	1	1	0	0	21.8	0	2

## Sheet: Table 3
sjlid	CNSdirct	group	EAAgrim_tertile	EAAgrim	WASIVocZs	WASIMatZs	WJLWIDZs	WJCalcZs	CPTOmZs	CPTVarZs	CPTComZs	TrailAZs	CodingZs	GPDDHZs	DigitFwdSpanZs	CVLTTotZs	CVLTSDFRZs	CVLTLDFRZs	CPTPerZs	DigitBkwdSpanZs	TrailBZs	VerFluZs	sex	dxage	MaxCRTCumDose	intrathecal	HD_Methotrex	HD_Cytarab	newbrainsurg	bmiadj_n	phys_act	smoking
SJL0253301	1	1	2	3.28473	-1.6	-0.3	.	.	-4	-0.8	1	0.533333	-1.33333	-1.2	-0.4	-0.7	-1	-1	-1.7	0.133333	-0.866667	-0.333333	0	0-5	4831	0	0	0	1	30.6	4	2
SJL1063101	1	1	1	-0.864477	-3	-0.4	-1.93333	-3.06667	-0.8	-1.3	-2	-3.8	-1.66667	-0.8	-1.26667	-2.5	-2	-2.5	0.4	-0.6	-2.53333	-2.66667	1	0-5	2400	1	0	0	0	29.2	6.75	3
SJL1063201	1	1	1	-0.851451	-0.6	0.2	-0.466667	-1.2	0.8	1.6	1.4	0.133333	-1	-0.4	-0.466667	-0.3	0	0	0.4	0.733333	-2.8	-2.33333	0	6-10	2400	1	0	0	0	27.6	6.75	3
SJL1063401	1	1	1	-0.96218	-0.7	0.6	-0.333333	0.133333	0.5	0.2	0.4	-0.466667	0.333333	-0.6	0.333333	2.2	1.5	1.5	0.4	-0.533333	-0.266667	0.333333	0	11-15	2400	1	0	0	0	26	11	3
SJL1063501	1	1	2	2.30365	0	0	-0.0666667	0.0666667	-0.7	-2.7	0	-0.2	-1.33333	-0.666667	1	-0.4	0.5	0.5	-3	0.8	-1.13333	0.333333	1	0-5	2400	1	0	0	0	61.9	3	3
SJL1064001	1	1	0	-2.95633	-1.2	-1.1	-1.6	-1.53333	0.1	-0.1	0	-1.86667	-0.666667	-0.2	-1.86667	0.2	0.5	0	-1.7	-1.26667	-1.73333	-1	0	6-10	2400	1	0	0	0	31.7	18	3
SJL1064501	1	1	0	-2.2439	-0.6	0.6	-0.4	0.2	0.7	-0.8	0.5	1	0	-0.2	-0.4	2.5	1.5	1.5	0.4	-0.533333	0.866667	0.666667	1	0-5	2400	1	0	0	0	29.3	1.5	3
SJL1064801	1	1	2	1.92993	-0.7	-0.2	-0.866667	-2.2	-0.5	-2.2	-1.9	-0.933333	-2.33333	-1	0.266667	-0.3	0	0	-4	-1.26667	-3.93333	-0.666667	0	6-10	4400	1	0	0	0	31.5	2	2
SJL1064901	1	1	0	-2.3541	-1.6	-2.8	-0.333333	-2.4	-1.2	-0.8	-0.4	0.2	0	-1.13333	1.06667	-2.1	-2.5	-1.5	0.4	-0.6	0.666667	-0.666667	1	0-5	2000	1	0	0	1	40.5	0	3
SJL1065301	1	1	1	-0.805936	-1.9	-1.6	-1.46667	-0.933333	-0.2	-0.5	-1.1	-0.266667	-1.33333	-1.73333	0.333333	-0.8	0	-0.5	0.4	-1.26667	-3.2	-2	0	16-20	2400	1	0	0	0	33.1	38.3333	1
SJL1065501	1	1	2	0.887008	0.5	0.2	-0.0666667	-0.466667	-0.7	-0.1	0.7	-0.666667	-1	-0.466667	-1.2	-0.5	0.5	0.5	0.3	0.0666667	-0.0666667	-0.666667	1	0-5	0	1	1	0	0	21.8	0	1
SJL1065601	1	1	0	-1.63118	0.5	-0.2	-0.0666667	-0.866667	-1.2	1	-2	-1	-1	-0.2	-1.26667	-0.5	0.5	-1	0.5	-1.26667	-0.0666667	-0.333333	0	0-5	1800	1	0	0	0	38.2	4	3
SJL1066001	1	1	2	1.89763	-2.7	0.2	-1.06667	-1.8	0.5	1	0.4	0.866667	0.333333	-0.133333	-1.93333	-0.7	-1	-2	0.3	-0.6	-0.2	-2	1	0-5	1800	1	0	0	0	26.2	4.5	1
SJL1066301	1	1	0	-2.48296	1.4	1.2	0.733333	0.866667	0.7	1.5	1.3	1.93333	0	0.6	1.06667	2.8	1.5	1.5	0.4	0.0666667	1.73333	2.66667	1	11-15	1800	1	0	0	0	25.9	1.33333	1
SJL1066601	1	1	2	1.02188	-2.2	-0.3	-0.866667	-3.66667	-0.8	-2	-2.2	-1.93333	-1.33333	-0.933333	-1.26667	-0.4	-1	-0.5	-3.5	-0.6	-3.66667	-0.333333	1	0-5	2400	1	0	0	0	51	14	3
SJL1067101	1	1	1	-0.0317276	0.9	0.8	1	1	0.8	1.9	0.5	1.8	0.666667	0.2	1.8	0.3	0.5	0	0.4	1.4	1.8	1.33333	0	6-10	0	1	1	0	0	33	3.33333	3
SJL1067201	1	1	1	-0.162036	0.4	1	-0.0666667	-0.466667	-0.4	-0.5	0.1	0.133333	0.333333	-0.2	-1.26667	-0.2	0.5	0.5	0.4	-0.6	-0.0666667	-1.66667	1	0-5	0	1	1	0	0	33.8	9	2
SJL1067301	1	1	2	1.90715	0	1.6	.	.	-1.9	-3.3	-1.7	0.533333	-0.333333	-2.13333	-1.26667	0.8	0.5	1	-4	0.0666667	-0.666667	1	0	6-10	3900	1	1	0	0	43	6	1
SJL1067501	1	1	0	-1.48235	-0.3	0.4	-0.266667	-0.466667	0	0.9	-1.9	0.6	0.666667	0.333333	0.266667	-0.8	-1	0.5	0.3	-0.6	0.4	0.333333	1	0-5	0	1	1	0	0	22.1	10.3333	2
SJL1067601	1	1	1	-0.996962	0.1	0.6	-0.266667	0	0.7	-0.4	0.7	-0.133333	-0.333333	0.333333	-0.466667	-0.8	-1	-1.5	0.4	0.0666667	0.4	-1.33333	1	0-5	2400	1	0	0	0	21.7	0	3
SJL1068801	1	1	0	-2.54137	0.7	0.4	-0.0666667	0.0666667	-0.2	0	-0.9	1.33333	1	-0.666667	1.73333	-0.1	0.5	-0.5	-0.5	1.46667	1.26667	0	1	0-5	1800	1	0	0	0	26.8	0.666667	3
SJL1069201	1	1	0	-2.13997	0.1	-0.2	-0.0666667	-0.266667	0	1.5	-1	-2.06667	-0.666667	0.466667	-1.26667	-1.8	-1	-1.5	0.4	0.0666667	-0.0666667	0	1	0-5	0	1	1	0	0	22.1	2	3
SJL1069301	1	1	2	1.53285	-3	-0.8	-1.26667	-0.466667	0.3	1.2	-1.9	-3.2	-1.33333	0.266667	-2.73333	0	0	-1	0.5	-0.666667	-2.53333	-2	0	0-5	2400	1	0	0	0	40.3	0	3
SJL1069401	1	1	2	3.22226	0	0	-0.6	-0.866667	-4	-3.4	-0.7	-2.6	-2	-4	0.733333	-1.9	-0.5	-1	-0.7	-0.6	-1.8	-1.33333	0	0-5	1800	1	0	0	0	32.3	42	1
SJL1069501	1	1	1	0.596044	-0.4	0	-0.4	-0.0666667	0.9	0.2	0.8	0.666667	-0.666667	-1.66667	-1.26667	-0.3	-0.5	-1.5	0.5	-0.6	-0.8	-1.33333	0	0-5	1800	1	0	0	1	30.2	4	1
SJL1070101	1	1	0	-2.60284	-1.1	0.8	-1.06667	-1.06667	-0.5	0	0	-0.0666667	0.666667	-0.733333	-1.2	-1.2	-1	-1	0.3	-1.26667	0.0666667	-1.66667	1	0-5	1800	1	0	0	0	24.8	1.5	3
SJL1070501	1	1	1	-0.730647	-0.2	0.8	-0.0666667	-0.0666667	-4	-4	0.4	0.533333	-0.666667	-1.93333	0.266667	0.1	-0.5	0	-1.7	0.0666667	0.266667	0.666667	0	0-5	1800	1	0	0	0	45.6	1.5	2
SJL1070901	1	1	1	-0.220793	-0.1	0	-0.333333	-0.4	0	-0.5	1.3	0.733333	0	0.0666667	0.266667	-0.1	0.5	1.5	-1.6	-1.26667	0.4	0	1	6-10	0	1	1	0	0	31.9	2	3
SJL1071401	1	1	2	2.09243	-2.9	-0.3	-1.6	-3.13333	0.5	0.1	-1.9	0.133333	-1.33333	-0.0666667	-1.2	-0.9	0.5	-0.5	0.3	-0.6	-2.46667	-1.66667	1	0-5	1800	1	0	0	0	23.7	42	1
SJL1072801	1	1	0	-3.07955	0.7	0.4	0	-0.666667	0.5	0.9	-1.1	1.2	0	0	0.266667	1.6	1	0.5	0.3	-0.6	0.533333	-1	1	0-5	0	1	1	0	0	20	17.5	3
SJL1073301	1	1	1	0.362926	-0.9	0.2	-0.0666667	0.333333	0.9	1.3	-0.5	0.866667	0.666667	-0.2	-1.2	0.8	0.5	0	0.5	-1.26667	0.666667	3	0	0-5	1800	1	0	0	0	26	3.66667	1
SJL1074301	1	1	2	3.86031	-1.5	0.4	-0.8	-1.06667	-2.1	-0.5	0.8	-0.733333	0	-0.4	-1.2	-0.4	0	0	0.5	-0.6	-0.266667	-2	0	0-5	0	1	1	0	0	26.2	0.666667	1
SJL1074801	1	1	0	-4.97016	0.3	0.6	-0.266667	-0.0666667	0	-0.2	1.5	0.666667	0	-0.0666667	0.266667	0.3	0.5	0	0.4	0.0666667	0.2	-0.666667	1	0-5	0	1	1	0	0	33.4	0	2
SJL1074901	1	1	0	-2.63696	-0.6	0.9	-0.133333	-0.6	0.5	0.3	1.3	1.8	0	0.866667	0.333333	1.4	1.5	1.5	0.4	0.866667	0.933333	-1	0	11-15	2400	1	0	0	0	25.1	42	2
SJL1075001	1	1	1	-0.534777	-2	0	-0.466667	-0.466667	0.8	0.6	0.8	1.33333	0.333333	0.533333	0.333333	-0.5	-1	-0.5	0.4	0.133333	1.66667	-1	0	11-15	0	1	1	0	0	28.8	17.5	3
SJL1078101	1	1	1	-0.350641	-0.9	-0.8	0.0666667	-0.733333	0.8	-0.4	1.2	-0.133333	-1.33333	-2.73333	-0.466667	0.7	1	1	0.4	-0.6	-1.13333	-0.333333	0	11-15	0	1	1	0	0	31.6	7	3
SJL1078701	1	1	2	2.39932	-0.3	0	-0.333333	0.2	0.8	-0.3	-0.1	0.6	-0.333333	-1.73333	0.266667	2.3	1.5	1.5	0.4	0.733333	0.333333	-2.33333	0	0-5	3800	1	0	0	0	27.1	32	3
SJL1078901	1	1	1	-0.923315	0.2	0.2	-0.333333	0.0666667	0.5	-0.6	0.8	0.333333	1	-0.133333	-1.26667	0.3	0.5	0	0.4	-0.6	0.8	0	0	0-5	0	1	1	0	0	26.8	2	3
SJL1079401	1	1	1	-0.624627	-1.3	0.2	-0.533333	-0.466667	0.3	0.8	-1.1	-0.0666667	-1	-0.133333	-1.2	-0.4	-0.5	-1	-0.1	-0.6	-0.6	0	0	0-5	1800	1	0	0	0	28.1	5	3
SJL1079501	1	1	1	0.245942	-0.6	0.8	0.4	0.133333	0.3	1	1.3	1.2	3	1.2	1.8	0.6	1	1.5	0.4	2.06667	1.4	-0.333333	1	6-10	0	1	1	0	0	23.1	6.5	2
SJL1079801	1	1	1	0.0627713	-0.8	-0.6	-0.6	-0.533333	0.5	-1.7	0.1	-0.266667	-0.666667	-2.13333	-0.466667	-4	-4	-4	0.4	-0.6	-0.8	0.666667	0	11-15	1800	1	0	0	0	34.8	3.75	3
[truncated: 1,372 more rows]

## Sheet: Table 4
sjlid	CNSdirct	group	dun_tertile	dunedinpace	WASIVocZs	WASIMatZs	WJLWIDZs	WJCalcZs	CPTOmZs	CPTVarZs	CPTComZs	TrailAZs	CodingZs	GPDDHZs	DigitFwdSpanZs	CVLTTotZs	CVLTSDFRZs	CVLTLDFRZs	CPTPerZs	DigitBkwdSpanZs	TrailBZs	VerFluZs	sex	dxage	MaxCRTCumDose	intrathecal	HD_Methotrex	HD_Cytarab	newbrainsurg	bmiadj_n	phys_act	smoking
[truncated: 1,413 more rows]

[truncated: 15 more sheets: Figure 1, Supplementary Table 1, Supplementary Table 4, Supplementary Table 5, Supplementary Table 6, Supplementary Table 7, Supplementary Table 8, Supplementary Table 9, Supplementary Table 10, Supplementary Table 11, Supplementary Table 12, Supplementary Table 13, Supplementary Table 14, Supplementary Table 15, Data Dictionary]
